# Supplementary material for: Quantitative Proteomics of Tissue-Infiltrating T Cells From CRC Patients Identified Lipocalin-2 Induces T-Cell Apoptosis and Promotes Tumor Cell Proliferation by Iron Efflux
Source: Mol Cell Proteomics. 2023 Dec 10;23(1):100691. doi: 10.1016/j.mcpro.2023.100691 (PMC10792491; doi:10.1016/j.mcpro.2023.100691)
Supplement: Supplemental Table S1 [file mmc2.xlsx]

## Sheet: Sheet1
Batch	10 plex-TMT	Patient No.	Tissue	Cell type
A	F1: 126	5	cancer	CD4
	F1: 127N	5	normal	CD4
	F1: 127C	3	cancer	CD4
	F1: 128N	3	normal	CD4
	F1: 128C	13	cancer	CD4
	F1: 129N	13	normal	CD4
	F1: 129C	2	cancer	CD4
	F1: 130N	2	normal	CD4
	F1: 130C	1	cancer	CD4
	F1: 131	MIX_Batch_AB
B	F2: 126	1	normal	CD4
	F2: 127N	11	cancer	CD4
	F2: 127C	11	normal	CD4
	F2: 128N	5	cancer	CD8
	F2: 128C	5	normal	CD8
	F2: 129N	2	cancer	CD8
	F2: 129C	2	normal	CD8
	F2: 130N	1	cancer	CD8
	F2: 130C	1	normal	CD8
	F2: 131	MIX_Batch_AB
C	F3: 126	4	cancer	CD4
	F3: 127N	4	normal	CD4
	F3: 127C	6	cancer	CD4
	F3: 128N	6	normal	CD4
	F3: 128C	7	cancer	CD4
	F3: 129N	7	normal	CD4
	F3: 129C	8	cancer	CD4
	F3: 130N	8	normal	CD4
	F3: 130C	10	cancer	CD4
	F3: 131	10	normal	CD4
D	F4: 126	4	cancer	CD8
	F4: 127N	4	normal	CD8
	F4: 127C	6	cancer	CD8
	F4: 128N	6	normal	CD8
	F4: 128C	7	cancer	CD8
	F4: 129N	7	normal	CD8
	F4: 129C	8	cancer	CD8
	F4: 130N	8	normal	CD8
	F4: 130C	10	cancer	CD8
	F4: 131	10	normal	CD8
E	F5: 126	12	cancer	CD4
	F5: 127N	12	normal	CD4
	F5: 127C	9	cancer	CD4
	F5: 128N	9	normal	CD4
	F5: 128C	3	cancer	CD8
	F5: 129N	3	normal	CD8
	F5: 129C	9	cancer	CD8
	F5: 130N	9	normal	CD8
Note:	MIX samples in batch A and B were used as a standard internal control to confirm the stability of technical replicates, and MIX samples were not used thereafter.
	Samples from the batch A-D were analyzed using Proteome Discoverer Software simultaneously.
	Batch E still used 10-plex TMT labeling, actually used 8-plex, and this batch was analyzed separately, and the last 2 plex were removed during analyzed.
	Mass spectrometry data were merged into one Excel sheet after all searches were completed.
