# Supplementary material for: Quantitative Proteomics of Tissue-Infiltrating T Cells From CRC Patients Identified Lipocalin-2 Induces T-Cell Apoptosis and Promotes Tumor Cell Proliferation by Iron Efflux
Source: Mol Cell Proteomics. 2023 Dec 10;23(1):100691. doi: 10.1016/j.mcpro.2023.100691 (PMC10792491; doi:10.1016/j.mcpro.2023.100691)
Supplement: Supplemental Table S2 [file mmc3.xlsx]

## Sheet: Sheet1
10 plex-TMT	Cell type	PHA treatment
F1: 126	Control	－
F1: 127N	LCN2 OE	－
F1: 127C	Control	－
F1: 128N	LCN2 OE	－
F1: 128C	Control	+
F1: 129N	LCN2 OE	+
F1: 129C	Control	+
F1: 130N	LCN2 OE	+
F1: 130C	Control	+
F1: 131	LCN2 OE	+
