# Supplementary material for: Quantitative Proteomics of Tissue-Infiltrating T Cells From CRC Patients Identified Lipocalin-2 Induces T-Cell Apoptosis and Promotes Tumor Cell Proliferation by Iron Efflux
Source: Mol Cell Proteomics. 2023 Dec 10;23(1):100691. doi: 10.1016/j.mcpro.2023.100691 (PMC10792491; doi:10.1016/j.mcpro.2023.100691)
Supplement: Supplemental Table S3 [file mmc4.xlsx]

## Sheet: Sheet1
Patient No.	Age	Sex	Location	Size(cm)	Stage	Sorted cells
#1	71	Male	Ascending	4.5*3.5*2	2	CD4	CD8
#2	70	Male	Sigmoid	5*5*1	2	CD4	CD8
#3	82	Male	Ascending	5*4*2	2	CD4	CD8
#4	78	Male	Ascending	5*3*1.5	1	CD4	CD8
#5	86	Female	Ascending	8*7*6	2	CD4	CD8
#6	62	Female	Rectum	4.5*2.5*1	1	CD4	CD8
#7	77	Female	Descending	2.8*2.8*1.2	2	CD4	CD8
#8	76	Female	Descending	7*4*3	2	CD4	CD8
#9	79	Female	Rectum	9*4*1	3	CD4	CD8
#10	62	Male	Rectum	2.5*1*1	3	CD4	CD8
#11	62	Female	Descending	6.5*4*0.8	2	CD4	-
#12	30	Male	Sigmoid	8*8*3	3	CD4	-
#13	58	Male	Rectum	3*2*0.6	2	CD4	-
#14	83	Male	Rectum	3*1.5*1.2	2	CD4	CD8
#15	72	Female	Sigmoid	5*4*3	2	CD4	CD8
Note: Patients 1–13 were used for the relative quantitative proteomic study of T cells in CRC patient tissues and Patients 14–15 were used to validate expression of the three key screened DEPs from the proteomic study.
