# Supplementary material for: Quantitative Proteomics of Tissue-Infiltrating T Cells From CRC Patients Identified Lipocalin-2 Induces T-Cell Apoptosis and Promotes Tumor Cell Proliferation by Iron Efflux
Source: Mol Cell Proteomics. 2023 Dec 10;23(1):100691. doi: 10.1016/j.mcpro.2023.100691 (PMC10792491; doi:10.1016/j.mcpro.2023.100691)
Supplement: Supplemental Table S4 [file mmc5.xlsx]

## Sheet: mmunity markers
Gene	Forward primer (5’-3’)	Reverse primer (5’-3’)
LCN2	GAAGTGTGACTACTGGATCAGGA	ACCACTCGGACGAGGTAACT
GAPDH	GAAGGTGAAGGTCGGAGTC	GAAGATGGTGATGGGATTTC
IL-2	AGAACTCAAACCTCTGGAGGAAG	GCTGTCTCATCAGCATATTCACAC
IL-1β	CCACAGACCTTCCAGGAGAAT	GTGCACATAAGCCTCGTTATCC
IL-13	GAGGATGCTGAGCGGATTCTG	CACCTCGATTTTGGTGTCTCG
IFN-γ	GAGTGTGGAGACCATCAAGGAAG	TGCTTTGCGTTGGACATTCAAGTC
CD25	GAGACTTCCTGCCTCGTCACAA	GATCAGCAGGAAAACACAGCCG

## Sheet: cell iron and cell proliferatio
Gene	Forward primer (5’-3’)	Reverse primer (5’-3’)
FTL	TACGAGCGTCTCCTGAAGATGC	GGTTCAGCTTTTTCTCCAGGGC
Ki67	GAAAGAGTGGCAACCTGCCTTC	GCACCAAGTTTTACTACATCTGCC
PCNA	CAAGTAATGTCGATAAAGAGGAGG	GTGTCACCGTTGAAGAGAGTGG

## Sheet: cholesterol metabolism
Gene	Forward primer (5’-3’)	Reverse primer (5’-3’)
ACAT2	TGGTGCCTTAGCTGCTGTTCCT	GGCTTGTCTAACAGGATTCTGCC
HMGCS1	AAGTCACACAAGATGCTACACCG	TCAGCGAAGACATCTGGTGCCA
MVK	GGAAAGTGGACCTCAGCTTACC	GCTTCTCCACTTGCTCTGAGGT
MVD	AAGCGCGATGAAGAGCTGGTTC	TCCTCGGTGAAGTCCTTGCTGA
FDFT1	TGTGACCTCTGAACAGGAGTGG	GCCCATAGAGTTGGCACGTTCT
LSS	GACGACCGATTCACCAAGAGCA	AGACATGCTCCTGGAAGGCAGT
DHCR7	TCCACAGCCATGTGACCAATGC	CGAAGTGGTCATGGCAGATGTC
HMGCR	GACGTGAACCTATGCTGGTCAG	GGTATCTGTTTCAGCCACTAAGG
SQLE	CTCCAAGTTCAGGAAAAGCCTGG	GAGAACTGGACTCGGGTTAGCT
NPC1	TCTCTTTGCGGGATTGGCAGTC	CGCTTGTTCCATCTTCAGCACC
NPC2	GGAGTGGCAACTTCAGGATGAC	CTGGAGGTGCTGTCAAGAGTCT
ABCA1	CAGGCTACTACCTGACCTTGGT	CTGCTCTGAGAAACACTGTCCTC
SREBP2	CTCCATTGACTCTGAGCCAGGA	GAATCCGTGAGCGGTCTACCAT
