# Supplementary material for: Quantitative Proteomics of Tissue-Infiltrating T Cells From CRC Patients Identified Lipocalin-2 Induces T-Cell Apoptosis and Promotes Tumor Cell Proliferation by Iron Efflux
Source: Mol Cell Proteomics. 2023 Dec 10;23(1):100691. doi: 10.1016/j.mcpro.2023.100691 (PMC10792491; doi:10.1016/j.mcpro.2023.100691)
Supplement: Supplemental Table S5 [file mmc6.xlsx]

## Sheet: Merge
Accession	Description	Abundances (Normalized): F1: 126, Sample	Abundances (Normalized): F1: 127N, Sample	Abundances (Normalized): F1: 127C, Sample	Abundances (Normalized): F1: 128N, Sample	Abundances (Normalized): F1: 128C, Sample	Abundances (Normalized): F1: 129N, Sample	Abundances (Normalized): F1: 129C, Sample	Abundances (Normalized): F1: 130N, Sample	Abundances (Normalized): F1: 130C, Sample	Abundances (Normalized): F1: 131, Sample	Abundances (Normalized): F2: 126, Sample	Abundances (Normalized): F2: 127N, Sample	Abundances (Normalized): F2: 127C, Sample	Abundances (Normalized): F2: 128N, Sample	Abundances (Normalized): F2: 128C, Sample	Abundances (Normalized): F2: 129N, Sample	Abundances (Normalized): F2: 129C, Sample	Abundances (Normalized): F2: 130N, Sample	Abundances (Normalized): F2: 130C, Sample	Abundances (Normalized): F2: 131, Sample	Abundances (Normalized): F3: 126, Sample	Abundances (Normalized): F3: 127N, Sample	Abundances (Normalized): F3: 127C, Sample	Abundances (Normalized): F3: 128N, Sample	Abundances (Normalized): F3: 128C, Sample	Abundances (Normalized): F3: 129N, Sample	Abundances (Normalized): F3: 129C, Sample	Abundances (Normalized): F3: 130N, Sample	Abundances (Normalized): F3: 130C, Sample	Abundances (Normalized): F3: 131, Sample	Abundances (Normalized): F4: 126, Sample	Abundances (Normalized): F4: 127N, Sample	Abundances (Normalized): F4: 127C, Sample	Abundances (Normalized): F4: 128N, Sample	Abundances (Normalized): F4: 128C, Sample	Abundances (Normalized): F4: 129N, Sample	Abundances (Normalized): F4: 129C, Sample	Abundances (Normalized): F4: 130N, Sample	Abundances (Normalized): F4: 130C, Sample	Abundances (Normalized): F4: 131, Sample	Abundances (Normalized): F5: 126, Sample	Abundances (Normalized): F5: 127N, Sample	Abundances (Normalized): F5: 127C, Sample	Abundances (Normalized): F5: 128N, Sample	Abundances (Normalized): F5: 128C, Sample	Abundances (Normalized): F5: 129N, Sample	Abundances (Normalized): F5: 129C, Sample	Abundances (Normalized): F5: 130N, Sample
Q09666	Neuroblast differentiation-associated protein AHNAK OS=Homo sapiens GN=AHNAK PE=1 SV=2	1372292	551546	904909	1228552	452775	737086	699147	866986	439243	773334	931607	602602	1.13057e+06	1.37884e+06	466596	780722	726480	547597	758596	845566	264670	496299	283290	438741	182740	440715	294761	475523	414746	429458	232186	292138	233666	297586	143318	298946	196951	306485	241938	244733	321970	404866	232006	242684	294490	259401	151469	258652
Q15149	Plectin OS=Homo sapiens GN=PLEC PE=1 SV=3	359080	399808	378770	374107	390241	351782	418023	380273	368220	372195	410790	477861	476481	353265	465247	473066	470936	429047	468965	439707	336834	406471	410984	419393	230032	397181	480294	432671	295837	294516	266830	309284	293145	268087	157112	264762	237117	254186	209350	210638
Q15149-3	Isoform 3 of Plectin OS=Homo sapiens GN=PLEC	2738.8	4822.9	3127.8	2573.4	3448.6	2790.4	4603.2	4584.9	3489.4	3530.2	752.7	564.3	647.4	557.6	836.3	1365.2	1140.5	802.6	1116.8	706.4	794.7	744.4	394.1	1111.3	673	1000	639.1	643.7	297.5	472.1	1144.6	546.5	517.3	1065.8	969.5	1187.3	621.2	1351.4	882.3	658.8	780.9	1919.1	1156.4	817.6	1203.4	2029.2	1575.4	1450.5
P35579	Myosin-9 OS=Homo sapiens GN=MYH9 PE=1 SV=4	498359	442396	621498	492745	722392	505951	543180	474256	514395	549144	714703	554046	833066	918728	608648	621568	557651	663831	573132	764050	394577	553225	515702	499060	317365	702544	737421	704253	337986	475866	544255	612390	752309	621551	438999	815146	1.05224e+06	962055	856487	1.09893e+06	552920	349998	250483	209823	427405	335801	265132	352470
P35749	Myosin-11 OS=Homo sapiens GN=MYH11 PE=1 SV=3	236665	249182	422613	1.05274e+06	193374	237272	341824	298001	125489	332161	203957	213545	345733	486487	507977	648784	295444	192970	301823	427042	138073	364001	132512	258582	140216	1.71555e+06	127252	568428	375410	1.17744e+06	257456	473038	186206	337947	192006	1.61608e+06	180335	1179679	1.51006e+06	3.68044e+06	240277	122399	105687	149233	483732	240212	78630.4	273291
P35749-3	Isoform 3 of Myosin-11 OS=Homo sapiens GN=MYH11	622.2	430.9	1055	4392.7	518.3	852.3	2095.2	2219.6	249.3	1187.2	204.7	126.6	247.1	415.3	313.6	1041.4	1005	358.7	1037	366.1	320.6	625.1	162.6	1097.8	235.1	2056.6	280	840.3	456.3	1742.2	1120.5	1411.6	350.7	2061.3	511	4018.9	577.1	1887.8	1476.9	5834.2	268.8	783.8	165.5	283.2	856.7	955	243.7	839.5
P35749-4	Isoform 4 of Myosin-11 OS=Homo sapiens GN=MYH11	667	691.1	407.5	858	499.2	351.7	493.7	576.3	202.6	528.2	309.9	200.1	281.6	374.9	671	318.6	274.5	217.5	370	337.1											243.5	340.3	102.2	263.7	155.8	1261.6	118.7	496.8	780.9	2172.6	756.8	226.3	321.6	58.7	675.6	296.3	192.4	448.6
Q14204	Cytoplasmic dynein 1 heavy chain 1 OS=Homo sapiens GN=DYNC1H1 PE=1 SV=5	188477	221886	180687	192966	211962	188223	212718	204788	214913	195738	132316	163053	149822	129369	139862	153494	143246	149749	141694	139040	206502	167758	149754	135995	221626	144452	155549	155714	217674	178543	129346	95877.3	76312.9	71649.7	112889	79089.8	73068.3	76250.5	70894.6	66036.7	120463	102657	112730	123259	97421.8	106624	110725	115160
P21333	Filamin-A OS=Homo sapiens GN=FLNA PE=1 SV=4	231108	290146	255745	240701	262511	250844	268540	275341	177980	229331	225595	281738	324504	240661	246398	262621	263831	221525	247642	287719	205259	283260	230698	228332	166973	322475	280598	334124	404098	372338	181757	220798	188877	157418	127845	178832	201642	222366	229107	204492	328584	207719	178904	182347	206751	197898	146117	191892
Q13813-3	Isoform 3 of Spectrin alpha chain, non-erythrocytic 1 OS=Homo sapiens GN=SPTAN1	1947	1821	2109.4	3756.8	2712.1	3094	2470.6	3615.7	1757.7	2431.3	2899	1677.4	4326.6	2357.6	1515.3	5199	4430.1	2172.2	4238.8	2319.6	1861.8	4829.5	2905.3	3320.7	1283.1	2473.1	2129	2736.9	2272	2687.2	170	393.6	129	692.2	149.8	750.6	216.7	610.6	316.5	426.1	1156.7	1805.8	498.9	954.7	1185.2	1364.7	436.4	946.9
A0A0D9SGF6	Spectrin alpha chain, non-erythrocytic 1 OS=Homo sapiens GN=SPTAN1 PE=1 SV=1	196972	199526	162332	309700	179671	240834	210469	240615	194511	214990	257269	199620	314938	231974	216592	211744	228360	176685	236241	231222	143443	270842	221968	233097	126806	240588	170546	258044	230036	217821	137477	193073	171584	155754	95183.3	165755	97543.9	171045	136190	154948	144109	131173	59020.2	80560.7	94840.6	100063	61970.7	105809
Q9Y490	Talin-1 OS=Homo sapiens GN=TLN1 PE=1 SV=3	212780	153580	195222	171648	131254	145013	168092	172632	98342	145996	126258	118630	131925	187292	134765	162097	154496	109065	135116	146006	100226	174049	123562	138168	87482.8	146018	171335	184248	139885	124062	62836.7	97426.6	72891.5	69668.6	49150	74933.9	108805	94673.3	64804.9	60597.7	131395	92671.8	105407	91212.9	166579	177122	82745	104392
P78527	DNA-dependent protein kinase catalytic subunit OS=Homo sapiens GN=PRKDC PE=1 SV=3	147969	141966	164981	120526	216214	144504	148620	138007	186658	156148	155186	189365	126521	162448	172763	183879	190798	203371	191186	161581	305633	192881	231614	187072	354353	191673	213649	176006	252757	201921	238897	176138	191010	168298	256212	173168	173265	159573	139284	144976	128816	120111	165030	136181	119400	111916	205477	124826
Q01082	Spectrin beta chain, non-erythrocytic 1 OS=Homo sapiens GN=SPTBN1 PE=1 SV=2	186838	194595	152321	294117	188170	204984	179782	232197	186749	196906	237926	183871	316198	235252	200417	205763	213496	191529	219755	223418	140923	223298	166795	196771	118988	204335	148255	222958	175760	172966	130846	166581	147094	146586	99055.3	146358	108394	163998	123744	121787	134864	123345	67932	84635.7	92925.6	108925	67200.4	107277
O75369-8	Isoform 8 of Filamin-B OS=Homo sapiens GN=FLNB	102616	127105	116582	134739	134616	148478	131583	121878	171916	132021	149554	165138	290564	124067	158250	176928	173769	137329	163847	165653	109223	149904	136153	121168	71052.5	107072	89447.3	104909	90325.6	111596	91593	85796.6	103002	77000.2	53263.6	64677.9	44744.8	67888.7	59137.4	58588.3	147293	115426	67501.5	84758.4	81523.5	97619.3	59766.1	82224.8
Q01082-3	Isoform 2 of Spectrin beta chain, non-erythrocytic 1 OS=Homo sapiens GN=SPTBN1											329.4	253.1	344.6	259.9	354.5	794	821	399.9	691.2	330.6	115	152.8	227.9	215.8	36.2	386.9	159.3	388.7	157.1	235											40		79.6	37.7	85.7	106.1	42.3	108.3
P15924	Desmoplakin OS=Homo sapiens GN=DSP PE=1 SV=3	82577	158204	106486	144229	128820	176699	123228	108989	219975	158234	184162	234155	276242	115173	270957	207121	222751	199095	212813	181208	154390	180153	203413	144890	128530	86831.5	75193.4	84889.5	94095.5	109729	227125	218924	242044	202662	139023	136020	90595.8	120079	142377	156156	57381.5	66087.7	45912.5	56343.6	62597.7	66923.4	54709.3	68761.1
A0A087WVQ6	Clathrin heavy chain OS=Homo sapiens GN=CLTC PE=1 SV=1	160292	155109	142260	125289	152148	120021	140073	116303	180283	141462	161130	198718	166808	162853	173563	183132	175866	192666	166874	190763	161644	125176	200052	148387	185077	126256	144715	151245	174264	143389	97686.5	88033.7	165869	114102	138223	93684.5	94081.6	100885	89572.1	89161.2	72705.2	66320.6	82270.3	81269.7	67373.9	70223.3	57034.5	66798.4
P35555	Fibrillin-1 OS=Homo sapiens GN=FBN1 PE=1 SV=3	145284	99863	43502.3	90188.5	81002.2	132184	80422.5	197190	50114.7	97557.2	258779	124282	106090	75152.8	87935.6	84286.2	100942	81300.9	132659	106468	128161	231836	75835.8	332241	228938	163681	85080.9	321566	564654	366842	127987	138236	57856.9	109562	219174	117039	50281.6	166013	325200	120403	67160	91982.5	75999.9	438883	43336.2	63357.9	67348.3	123836
P46940	Ras GTPase-activating-like protein IQGAP1 OS=Homo sapiens GN=IQGAP1 PE=1 SV=1	199283	157594	186561	148296	155547	130698	146446	143447	136082	148329	154366	169182	176805	221168	155118	185932	169868	168843	167304	180170	151096	125652	147058	116154	155592	122151	140291	149219	147702	133801	82837.9	73766.4	89155.1	78941	85128.6	77590.2	93564.8	87106	67818.6	62832.1	74799.8	69184.4	91993.3	83628.8	91686.7	75448.9	59200.8	68834.5
P12111-4	Isoform 4 of Collagen alpha-3(VI) chain OS=Homo sapiens GN=COL6A3	488.7	810.5	222	696.4	757	536.4	725.8	1707.2	462.4	610.6											488.8	577.8	269.9	272.9	731.6	590.9	321	470.1	47.7	114.6	308.5	346.7	422.9	735.1	1784.1	1081.1	381.7	821.8	924.6	698.6
P12111	Collagen alpha-3(VI) chain OS=Homo sapiens GN=COL6A3 PE=1 SV=5	112930	193247	83752.3	144490	210576	187879	123633	194774	80464.7	132483	192047	164352	113193	88241.4	130387	127863	131932	100216	132300	142548	219317	266282	141711	266646	514534	430903	185497	233746	1.1195e+06	508639	194545	149755	78392.8	132650	481578	200302	88366.9	131988	678517	159345	111330	139069	84366.9	246284	60170	77505.1	78384.1	115786
A0A0G2JR65	Mucin-2 OS=Homo sapiens GN=MUC2 PE=1 SV=1	223375	518466	49569.5	134935	224035	411559	123766	254572	119150	199938	286759	562482	102432	120314	206715	186191	248148	178506	199357	272697	354325	200097	157254	692606	560702	277645	176918	234311	628561	1.31132e+06	470578	228128	160682	304054	875252	313751	149892	185431	623736	409720	162331	185384	69176.6	670573	61873.4	106725	57445.3	156395
Q7Z406-6	Isoform 6 of Myosin-14 OS=Homo sapiens GN=MYH14	54464.6	98846	74410.5	92475	88698	102685	91741.6	85543	172370	105885	83232.4	116997	220072	60064.8	141048	123386	124558	117621	114934	106464	120974	133594	175822	139181	90375.9	94009.2	61964.8	76524.7	70375.4	66367.2	150271	116102	181017	111140	96351.7	91960	58893	82105	76778.4	82077.7	25007.5	25342.5	17527.9	19459.2	22909.3	27009.9	17709.4	23622.1
Q02817	Mucin-2 OS=Homo sapiens GN=MUC2 PE=1 SV=2	3783.8	11570.1	280.7	1752	3548.1	6681.7	791.6	2917.3	1492.7	2868.4	146.7	332.8	66.9	35.9	56.2	23	38.8	46.5	17.6	106.1	6547.4	2275.9	2294.2	5611.5	11058.7	1729.3	2669.8	2807.1	21978.3	69210	4525.8	530.8	636.6	716.8	5841.6	263.1	708.6	379.9	4833.6	2592.1	616	950.9	416.4	12245.7	239.2	595.2	133.7	240
P04114	Apolipoprotein B-100 OS=Homo sapiens GN=APOB PE=1 SV=2	51663.5	103582	45408.9	40065	154008	88730.2	72312	187583	41152.3	74109.7	30758.4	44670.5	27221.2	28303.7	54320.1	60687.8	59335.7	36315.1	50219.7	41135.2	250467	81123.8	53130.2	90266.2	175289	93867.3	79159.3	81580.7	325411	105854	122817	71291.8	26070.4	38721.3	78048.6	42547	31193.9	34425.5	63988.6	28331.3	66692.2	65174.4	101353	117519	69369.1	82327.9	89985.1	81313.5
P05787-2	Isoform 2 of Keratin, type II cytoskeletal 8 OS=Homo sapiens GN=KRT8	116133	351404	205938	299493	255706	333932	161298	137709	601761	383280	368560	439382	1039445	226322	781956	421986	418203	548489	393703	509170	351078	316871	654615	372750	198252	152996	208872	149264	120016	185712	646546	358144	1.08787e+06	503196	333626	304709	370740	413867	351221	382970	248879	219498	105930	186643	189038	251990	105826	160407
P08670	Vimentin OS=Homo sapiens GN=VIM PE=1 SV=4	809279	376476	679890	491678	425554	408955	594507	577797	283545	520746	687957	304108	854445	1.32e+06	267970	440649	430406	418717	500737	727816	312039	497856	373315	430859	188743	510052	841318	806492	437171	483051	322134	485752	554079	548913	252685	555575	893174	1.01938e+06	566656	551501	455289	342868	227965	163839	287471	224092	127637	202650
P10809	60 kDa heat shock protein, mitochondrial OS=Homo sapiens GN=HSPD1 PE=1 SV=2	199206	233515	290838	175720	279376	203944	184916	148318	305773	261317	362303	287206	271475	168674	722055	255566	229713	333388	242643	349797	152400	168150	377366	186078	217928	119964	269979	186293	113922	164079	270507	198550	500649	257701	279349	183630	310068	248281	242943	245682	157968	162182	189405	131695	231618	119742	278472	106760
Q9Y6R7	IgGFc-binding protein OS=Homo sapiens GN=FCGBP PE=1 SV=3	74433.7	60458.5	21333.7	57533.4	36485.9	74974	50605.1	147423	29266.3	59987.1	93621.6	143922	75856.1	43108.4	54591.5	65702.4	81833.9	50199.4	76061.2	65124.9	112643	138106	71254.8	178533	104040	126404	55647.7	84580.6	242732	167769	61384.7	51851.3	45026.1	86929.4	57372.8	59881.9	27048.9	52160.9	104976	57096.9	25276.5	57477.4	29097.5	267001	26956	47244.1	22216.1	75228.9
O43707	Alpha-actinin-4 OS=Homo sapiens GN=ACTN4 PE=1 SV=2	156834	166975	181956	145013	160194	192646	167036	155464	174874	168714	241073	216948	243554	235807	200397	242566	228308	185803	219177	246013	153103	179518	200515	166357	111210	169882	179206	216949	181492	197742	148928	127807	160696	124875	89025.4	118430	174861	158525	153682	111013	146522	112556	106292	112474	105184	81537.9	72879.9	86078.7
P42704	Leucine-rich PPR motif-containing protein, mitochondrial OS=Homo sapiens GN=LRPPRC PE=1 SV=3	87619.5	131215	145271	126089	141730	116314	95908.3	73439.6	185550	132434	176164	161299	199374	106773	234583	141902	143369	160985	153019	152047	120914	106085	167132	132488	159536	98312.3	105869	92398.6	125708	181818	118522	94208.6	182788	160618	155338	130858	97873.7	113655	141204	148730	67746.8	88588.9	104144	79783	104648	75352.3	145760	76017.8
Q14980	Nuclear mitotic apparatus protein 1 OS=Homo sapiens GN=NUMA1 PE=1 SV=2	94761.1	66842.7	84851.2	85088.8	80806	78719.5	88792.8	96628.4	72450	80271.8	92886	60514.7	65328.7	74009.5	61666.4	70195.6	82936.2	72069.9	86933.4	67157.2	26504.2	47725	32297.7	34130.1	22576.4	27769.8	29533.5	30113.8	14304.6	18917.8	42684.9	88494.7	50165.3	52383.8	29075.4	43403.4	40845.6	45895.1	34375	38557.7
Q14980-2	Isoform 2 of Nuclear mitotic apparatus protein 1 OS=Homo sapiens GN=NUMA1	735.7	466.9	857.8	581	587.3	538.3	774.6	751.9	531.5	593.2	2298	1706.2	1764.3	2736.2	1845.1	3288.6	2679.4	1894.5	2631.7	2021.3																					53088.8	51692.8	25804.8	28435	47409.7	52842.7	29862.7	47212.2
Q9NZM1	Myoferlin OS=Homo sapiens GN=MYOF PE=1 SV=1	77514.4	117862	74950.4	73685.1	117400	91469.9	99058.5	88186.5	109517	95050.6	59427.6	81820	68674.6	62474.1	100500	99631.3	93807.9	80391.1	87955	70860.3	107860	64591.9	54242.8	69334.2	71582.6	65475.6	84208.7	69350.5	101786	73926.4	46473.2	35030.2	24288.5	34097.5	32700.7	32738.9	25818.7	31397.2	37480.3	30785	68434.2	62743.2	63507.5	79978.1	50799.7	62233.6	63316.4	63053.4
P18206	Vinculin OS=Homo sapiens GN=VCL PE=1 SV=4	109249	132471	90346.2	114924	110195	137333	123603	145639	82836.2	106707	125015	119099	152893	100946	129365	139911	140073	93982.6	125302	133907	77301.1	135931	94232.7	117178	83847.1	144722	102018	145317	141734	136712	52674.1	88597.2	49404.8	45610.3	37759.9	58603.5	37188.9	55889.4	59745.5	62707.9	91813.9	56881.2	48379.4	71440.6	61787.4	77585.4	44643.4	89119.2
P06576	ATP synthase subunit beta, mitochondrial OS=Homo sapiens GN=ATP5B PE=1 SV=3	115258	105240	117722	145902	118663	134217	108169	120696	129817	132047	312267	153173	397362	221631	215860	229585	216655	238481	228241	228597	171252	124644	101182	131629	288094	125983	119495	131751	180907	191538	172984	109686	130192	186458	324397	161552	145380	183347	234819	201442	76162.8	115380	92166.6	204619	66904.2	85350.6	70692.2	89705.6
P05023	Sodium/potassium-transporting ATPase subunit alpha-1 OS=Homo sapiens GN=ATP1A1 PE=1 SV=1	85258.7	119172	107525	136143	142701	128664	98540.7	130993	203788	148790	193671	313636	287035	107213	195562	163309	168255	200200	163014	190842	237848	175012	195477	207542	291606	163857	118972	140491	241620	178038	217471	184919	236312	206086	316174	186751	118548	161864	210666	170383	96369.8	116748	119517	210579	98686.4	107278	141852	122043
Q6P2Q9	Pre-mRNA-processing-splicing factor 8 OS=Homo sapiens GN=PRPF8 PE=1 SV=2	56510.4	61775.9	62026.8	53435	87389.1	59610.8	71543.4	60641.4	74092.5	65293	59636.2	66678.7	42983.1	52629.7	60852.9	63927.9	65983.6	73078.8	67121.3	55984.5	92878.3	67578.4	69159.7	76132.2	112686	70002.2	67786.2	65314.1	80947.3	72877.6	96963.6	82382.8	72965.5	90078.4	102609	103427	68822.6	72357.8	68903.1	66388.7	48046.3	47158.9	41451.1	43711.2	40728.1	40407.7	38012.6	38838.5
P02545	Prelamin-A/C OS=Homo sapiens GN=LMNA PE=1 SV=1	261476	158375	145227	211462	210376	206102	168521	230928	129686	199225	303758	235387	385747	368928	229581	187832	215968	159988	214491	296169	193914	363520	219417	279179	132947	267445	335128	371960	185836	208414	240661	289525	336890	372024	175337	314495	255067	441214	312557	440364	235152	190050	79892.1	92536.1	135141	137363	82626.3	123117
O75643	U5 small nuclear ribonucleoprotein 200 kDa helicase OS=Homo sapiens GN=SNRNP200 PE=1 SV=2	54227.3	54328.5	62392.4	50259.5	74459.1	56773	73524.6	66592.9	65170.1	59663.8	75065	64056.9	51722.8	69861.2	60645.2	66751.5	71190.4	77364.9	73779	65732.5	51568.8	45180.1	54815.3	48190.3	49554.9	43385.8	49491.9	41854.1	46959.2	47565.9	45243.2	41311.3	57092.3	42717.8	50602.5	34193.6	51650.8	42516.1	29647.8	32401.3	49176.1	42081.2	33440.2	30106.3	41032.8	40179.8	35235.6	42491.8
P12814-3	Isoform 3 of Alpha-actinin-1 OS=Homo sapiens GN=ACTN1	53723.2	96583.6	71709.1	61577.4	83974	89121.6	80765	76782.8	63580.5	72192	71683	89981.6	91364.2	43877	68524.9	76777.5	76709	55825.2	70205.2	74883.4	59012.7	64708.2	59622.9	60102.7	51860	69974.4	84317	78213.3	110895	96809.6	25294.2	27450.3	30874.9	25146.1	23591.7	29929	27892.8	32641.1	29418.6	31251.3	59648.6	33364.8	37553.6	44986.7	27945.1	31044.4	29527	39101.9
P12814	Alpha-actinin-1 OS=Homo sapiens GN=ACTN1 PE=1 SV=2																					72.8	172.2	120.9	226	68.8	249.6	159.9	257.4	80.6	112.3											37.3	68	74.3	69.1	66.6	105	60.5	111.4
Q9NYU2	UDP-glucose:glycoprotein glucosyltransferase 1 OS=Homo sapiens GN=UGGT1 PE=1 SV=3	71028.9	65276.3	75757.1	74867.9	93410.4	70421.4	97656.3	76875	94552.4	80367	86723.4	95020.9	97411.2	83954.1	96810.1	109515	102935	110724	102105	89651.2	53235.8	50541.9	45706.4	54042.8	57385.7	50043.8	51707.4	52780.4	54648	59648.6	33655	30669.4	28828.1	36987.1	36522.6	32597.7	29915.7	32991.6	38945.2	34663.7	42356.1	42658.7	40942.1	40600.9	34161.2	34785.8	39078.3	38192.3
P02751	Fibronectin OS=Homo sapiens GN=FN1 PE=1 SV=4	86373.6	153742	113204	85329.9	88224.7	189576	109109	151209	62928.6	111650	176960	87433.6	181233	126773	260986	227667	175736	90735.2	164718	145491	69702.8	121114	36467	63995.6	51280.3	49673.7	98783.6	46491.1	43957.7	48235.4	75609.1	150834	31147.3	51745.2	50646.5	60962.2	62794.9	42165.4	86441.5	77471.5	77596.6	152792	143798	48492.8	171594	220239	269213	112357
P02545-2	Isoform C of Prelamin-A/C OS=Homo sapiens GN=LMNA											765	530.2	671.7	766	876.4	981.4	1201.4	619.3	1190.6	652.2	1047.4	2046.2	890.4	2198.6	796.9	1550.8	1349.3	1957.4	755.1	655.3											1074	736.9	878.3	688.3	978.3	822.8	868.2	659.5
P04264	Keratin, type II cytoskeletal 1 OS=Homo sapiens GN=KRT1 PE=1 SV=6	90448.8	109651	173774	141622	73826.8	622678	122690	212521	93444.5	189005	306918	164900	260699	165551	228517	339303	599884	168266	534344	242305	99073.6	160801	112533	188419	88683.9	292641	146114	196418	116462	315561	267426	436732	219332	527541	209677	439272	212230	199966	300990	352514	61731.3	781640	74365.5	79565.1	264652	370783	100143	239228
Q9P2E9	Ribosome-binding protein 1 OS=Homo sapiens GN=RRBP1 PE=1 SV=4	75127.3	77809.4	59193.7	100952	77832.4	60381.9	69147.5	64075	109341	78076.1	55585.1	209636	48148.7	51791.4	58272	43750.5	103815	66096.2	71484	85384	58577	84798.8	102707	90091.7	32606.9	54930.8	62728.8	65194.2	22085.7	25745	41365	49552	76769.6	66290	26773.6	37220	29119.1	46386.3	35519.8	35840.2	125371	51590	35557.3	28863.4	54589.5	57788.7	39714.2	77231.2
P13667	Protein disulfide-isomerase A4 OS=Homo sapiens GN=PDIA4 PE=1 SV=2	98510.3	86818.3	108182	106846	173021	103384	94337.6	85281.1	172724	125844	141042	360596	102874	144419	130535	130135	138000	167666	133584	154855	147700	157120	134575	138644	175526	130235	150673	139088	87881.9	118601	301351	189904	220092	233939	263456	194105	193892	221882	274171	238251	111835	101747	81440.8	78690.8	72659.7	67054.6	94208	76591.5
P14625	Endoplasmin OS=Homo sapiens GN=HSP90B1 PE=1 SV=1	184499	175147	205968	187013	256897	182653	165040	156482	254568	215911	250221	433393	178898	291898	215012	200607	227213	294328	204593	291954	257917	278377	264609	206880	299846	172343	355245	249970	170099	205977	483097	392431	370595	378892	451612	403732	419847	424902	636071	491632	201201	155778	165261	155742	198949	224114	173052	186966
P35580-3	Isoform 3 of Myosin-10 OS=Homo sapiens GN=MYH10	17366.4	21564.1	17272.5	27152.6	17164.7	18284.3	27852.4	23562.4	15406.1	19982.3	17563.3	14884.8	17773	18071.5	28117.3	35303.2	28054.8	16930.4	26866.1	17470.3	6259.3	9900.5	5845.4	5456	4386.8	7325.5	7684.7	7263	2769.2	3379.2	2183.6	2271.6	2601.2	2960.6	1689.4	3061.3	2225.2	2873.2	3171.6	3607.9	25839.5	22748.1	13806.4	10055.2	21896	28452.2	23277	39252.1
P02768	Serum albumin OS=Homo sapiens GN=ALB PE=1 SV=2	182253	217724	255217	258581	158875	279868	768063	642688	107498	320381	295183	276172	245404	313755	318844	779424	696346	334965	676978	381752	256606	299517	407489	2.39689e+06	497043	1.67681e+06	733219	1.09853e+06	1.01194e+06	1.6787e+06	446895	596806	655080	3.34859e+06	994420	3.96626e+06	833247	1.71699e+06	2.45326e+06	2.45842e+06	164586	248237	444523	660376	342401	499499	584288	1.87314e+06
P40939	Trifunctional enzyme subunit alpha, mitochondrial OS=Homo sapiens GN=HADHA PE=1 SV=2	107920	116422	119639	105871	133168	121770	92150.9	97358.4	134848	124112	199028	111875	264844	155554	206222	122528	122614	168532	136916	177227	102884	124834	90974.1	75096.7	253336	93551.1	97417.4	103580	123298	137852	144048	129852	129311	135444	295142	122004	113626	145047	175921	169489	95183.4	93147.5	72059.2	140022	70717.8	62485.5	75876.9	75873.7
P20700	Lamin-B1 OS=Homo sapiens GN=LMNB1 PE=1 SV=2	167504	98999.2	179952	101357	131027	108976	116698	95557.5	151502	146266	373637	115316	155855	313676	121349	126051	154519	271533	179292	205947	79692.1	116765	117516	82802.2	44383.1	73517	139816	108162	37704.4	49507.9	115724	144136	181822	136887	78334.4	100859	245560	169930	91413.4	107333	132976	151653	60636.6	58804	112690	78964.6	59666.7	83518.1
P49327	Fatty acid synthase OS=Homo sapiens GN=FASN PE=1 SV=3	20993.9	56919.1	31441.6	24203.5	32899.7	26976	30354.1	27857.8	31186.7	30247.6	22118.3	30662	18984.2	16381.7	52045.5	28889.9	29979.9	30381.7	29312.7	26731.6	76716.8	45670.3	62105.4	61933.6	97249.8	53846.9	44553.6	45434.9	47738	50887	70378.6	52160.7	48402.6	53114.1	114484	69673.4	34239	43614.4	38147.9	36124	49984.8	32054.7	50859	40224.6	37463.5	34401.6	52200.4	38429
P12270	Nucleoprotein TPR OS=Homo sapiens GN=TPR PE=1 SV=3	72258.5	54151.9	79080.8	68003	63995.1	61917.9	76310.8	75791.2	64367.4	67902.4	78497.6	61658	55607.6	70920.2	56233.6	85215.2	84647.9	73278.8	88900.5	61936.4	23781.3	35497.2	34171.5	33741.3	16093	29066.5	30736.9	31458.5	18760.8	21530.7	29486.1	30802.2	30879.3	33307.4	17037.1	24548.1	31629.9	29510.6	19303.9	20044.4	33185.6	32958.9	20568.6	18464	31977.8	25192.8	18702.5	28990.8
P35527	Keratin, type I cytoskeletal 9 OS=Homo sapiens GN=KRT9 PE=1 SV=3	52071	65754.8	106949	80508.4	47005.4	391843	83273	166670	37689.3	110627	207164	103558	162484	110491	154854	336349	501408	136061	392705	168125	35832.3	57386.4	24900.1	60510.1	42071.3	137892	49754.8	112415	61807.9	187930	92555	155867	88423.1	268091	103879	263728	124675	93156.2	160682	175984	45605.2	390195	51716.1	48877.7	159571	232102	51682.3	153386
P07900-2	Isoform 2 of Heat shock protein HSP 90-alpha OS=Homo sapiens GN=HSP90AA1	167571	152610	219380	171394	128184	132221	174416	151994	163245	162172	164353	196596	110852	176273	144697	158850	146984	178260	151149	169700	172594	163934	191854	142334	168191	133802	187847	185417	115508	119645	274982	361807	238297	187359	273246	185161	301723	227676	159739	155134	60183.2	36499.2	54041.7	32336.6	104472	134134	52091.1	49022.2
P11021	78 kDa glucose-regulated protein OS=Homo sapiens GN=HSPA5 PE=1 SV=2	181424	153539	205253	156997	233671	162681	146086	123971	260386	203998	307853	504353	214891	281477	276404	223508	222854	322511	227821	315918	207929	237753	221015	211522	223599	166020	309016	237372	112426	179303	352304	244734	284141	287853	295045	242388	342169	312496	388288	329163	208002	158792	173792	128073	149634	154164	201938	155070
P08238	Heat shock protein HSP 90-beta OS=Homo sapiens GN=HSP90AB1 PE=1 SV=4	40148.1	71484.3	82577.2	45729.1	76865.4	49330.7	66369.6	48859.9	72995.6	62431.7	55802.2	88914.3	48286.6	66883.2	78785.5	72513.8	68450.5	78316.9	63789.1	70573.8	95807	70685	118635	80104.8	90836.9	71184.9	100301	89505.2	86111.2	80693.5	101019	90997.7	97657.1	55578.9	93160.3	60868.4	91742	68772.9	51311.9	50266.7	108130	88734.3	118247	97078	253551	309065	105114	92577.2
P60709	Actin, cytoplasmic 1 OS=Homo sapiens GN=ACTB PE=1 SV=1	549522	333611	573407	440420	302455	329040	433351	372731	312071	410229	402452	272251	377204	843331	286902	335168	349022	336152	338114	478833	261807	351608	446007	300487	213504	659431	576358	600362	362319	628859	307278	408806	550897	343226	291491	667224	927302	832766	939067	1.25364e+06	286988	186974	330842	215783	357902	225656	232625	172828
P12109	Collagen alpha-1(VI) chain OS=Homo sapiens GN=COL6A1 PE=1 SV=3	54996.1	97109	41780.2	79742.2	106339	92792.6	59838	92911.1	38501	62043.6	121579	132094	70309.9	45086.9	63736.8	52823.8	62512.9	49355	63114.3	92449.2	111448	136619	69283.2	134979	267578	241953	107231	124904	839357	324233	101614	94854.8	51080.3	96463.9	334776	191580	65387.8	93682.9	629295	149196	63980.8	67235.2	50516.4	148218	27509.3	33262.6	37063.3	45454.6
P13639	Elongation factor 2 OS=Homo sapiens GN=EEF2 PE=1 SV=4	99878.9	101843	118104	88842.1	95051.1	89596.2	90023.1	84433.7	111650	94345.6	104871	134475	95729.4	148319	113553	87255.4	93757.1	108169	91418.3	122090	147064	108580	187573	99589.7	113855	86405.2	133300	121941	179142	110018	122915	113160	152207	80571.1	85190.2	72021.4	119443	93989.5	71444.7	65717.9	73193.9	47421	74954.7	67989.4	65228.5	49837.6	78559	49818.8
P14618	Pyruvate kinase PKM OS=Homo sapiens GN=PKM PE=1 SV=4	139777	177670	185305	93919.4	112242	88119.9	117142	102990	103840	117076	120199	150842	111848	189633	174422	129186	132966	116931	118265	181466	154261	116851	212399	110156	89406.7	101487	246134	160468	99675.9	94331.9	155412	125017	169574	118494	80883.4	97803.6	216541	129570	87928.3	88924.2	75174.6	54533	118248	58238.6	83948.7	62299.5	96446.8	44642.8
P13645	Keratin, type I cytoskeletal 10 OS=Homo sapiens GN=KRT10 PE=1 SV=6	53883.7	46847.9	93232.6	80185.9	33754.7	295692	98130.5	106194	39425.5	92528.9	142476	82759.5	118808	101844	135469	310980	196448	87708.8	282171	115831	36853.7	78094.6	47745.5	104899	40180.9	190097	89392.2	85133.8	48487	154559	179200	392963	94231.4	338150	132846	258391	145339	123384	175234	220954	38384.6	490662	36175.5	34146.2	121025	166109	69160.5	117522
A0A0A0MTR7	E3 ubiquitin-protein ligase RNF213 OS=Homo sapiens GN=RNF213 PE=1 SV=1	46878.7	44915.2	52036.9	36909.2	52439.6	42114.7	61688.8	56991.2	38768	45770.3	16992.2	14529.1	15177.1	21532.7	22536.7	31061.6	28294.1	22171.7	28863.9	19681	26179.4	23748.4	20407.8	24526.5	31746.6	24122.4	25621.1	20211.7	20752.2	20923.1	26472.4	26710.4	22925.5	23688	29878.8	23407.3	30867.3	23535.7	17895	16341
Q07954	Prolow-density lipoprotein receptor-related protein 1 OS=Homo sapiens GN=LRP1 PE=1 SV=2	47700.8	37926.1	40108	55772.7	33426.9	35990.7	50015.5	51448.7	37960	41098.9	21292.5	20079.6	20103.6	22118.7	23414.1	31221.3	32794	27837.3	32431.6	24046	40848	36732.7	22463.6	37221.3	37278.1	34103.7	23823.8	31725.8	33674.5	26709.9	40278.9	51875.4	17572.4	22760.1	32891.3	20871	15092.8	22530.3	24347.3	19847	34974.4	33550.8	38032.6	29613.2	34290.2	40001.1	44674.2	37117.8
P38646	Stress-70 protein, mitochondrial OS=Homo sapiens GN=HSPA9 PE=1 SV=2	103085	92335.5	134933	118319	113123	104444	96069.1	83906.9	141413	117663	164785	135211	141017	126492	150290	106450	124452	139884	129692	135996	99352.5	123335	162835	129403	70602.5	90692.7	125668	124582	59540.4	77922	167292	179092	234595	220985	114850	160130	164205	192653	164133	170811	111084	83012.6	65436.1	55372.8	109073	74244.8	108267	92123.8
P35908	Keratin, type II cytoskeletal 2 epidermal OS=Homo sapiens GN=KRT2 PE=1 SV=2	48634.8	43092.9	90413.1	77274.1	30783.1	312665	77132	89189.3	38541.1	89705.9	143778	89029.1	116176	108678	134764	260609	211631	92389.2	277238	116062	21675.3	42716	22597	52242.3	24793	91162.9	51863.9	45730.7	30506.8	86126.4	99830	180785	60221.8	252166	84509.6	190935	91070.8	94143.4	111695	132274	29453.3	263468	29034.7	25636.1	84478.2	103801	49418.1	89733.6
A0A087X1U6	Epiplakin OS=Homo sapiens GN=EPPK1 PE=1 SV=1	14539.9	19111.6	18194.6	16357.5	21785.8	24360.1	33713.6	28327.6	38125.8	26634.6	27846.8	40361	58795.7	21755.1	33393.4	41279.5	45145.1	35841.6	42277.5	29935.2	11357.6	11704.1	13456.6	10472.8	7966	9480.9	9337	8716.5	10343.8	12460.8	20517.3	21755.7	16797.7	15726.5	8507.3	14067.5	9613.2	13914.6	10701.8	14162.8	13954.9	18246.6	25980.5	19440	18246.6	24808.1	33093.9	39955.7
Q14764	Major vault protein OS=Homo sapiens GN=MVP PE=1 SV=4	62875	77855.5	85054.3	74162	73430.8	80309.3	79815.5	63624.2	106064	77886.7	94997.4	102430	104997	70006.5	94416.9	92343.4	87368.5	78539.4	82470.1	94241.9	56983.6	79752.9	80413.6	62629.4	44153.8	47129.2	54230.4	55552.9	45356.9	59442.1	60699.6	64336.1	62088	50180.6	31875.1	42191	38015.7	45663.7	52741.2	37167.6	55403.2	44177.1	50956.3	42957.2	45890	44254.9	40673.3	50793.3
P62736	Actin, aortic smooth muscle OS=Homo sapiens GN=ACTA2 PE=1 SV=1	94809	85268.6	147522	117726	68561.7	70116.6	150527	109988	59165	95831.2	64629.6	62434.4	91898.9	115043	80018.7	113904	82550.6	61659.2	78518.2	92718.1	47555.6	90451.2	68387.5	62222.2	40038	253913	87644.3	129993	91044.4	254887	86450.9	129732	108206	147155	77488.7	344341	151994	279346	468583	554188	42480.6	37145.8	62027.2	62078.2	57812.3	41274.2	41314.1	57482.9
P16615	Sarcoplasmic/endoplasmic reticulum calcium ATPase 2 OS=Homo sapiens GN=ATP2A2 PE=1 SV=1	64553.2	63083.2	73852.9	71321.6	85690.5	64562.1	66041	58467.6	96120.1	75936.3	91751.6	138869	95020.4	77791.7	95314.4	96643.4	96268.1	124133	95384.9	96766.9	93973.8	74753.3	71070.4	76388.1	93754.9	64114.7	78975.1	66506.9	63613.9	56763.4	94606.1	87290	88032.2	76771.5	109271	65238.8	76694.2	69628.2	74312.5	76779.7	55198.8	42763	34786.6	34402.8	41394.2	44579.4	47519.5	41769.6
P05783	Keratin, type I cytoskeletal 18 OS=Homo sapiens GN=KRT18 PE=1 SV=2	54981.9	126489	105381	89865.3	127301	102146	72910.5	54904.4	300933	134577	246776	505506	157041	96378.6	352542	163082	216677	374593	182840	271441	222870	149060	404145	213117	164216	91563.1	152049	85880.7	52826	79651.3	354585	199853	538403	252046	214319	125465	225257	159307	169578	175612	156248	99937	70093	110657	128462	93382.9	82720.7	98144.8
P55072	Transitional endoplasmic reticulum ATPase OS=Homo sapiens GN=VCP PE=1 SV=4	111550	96138.1	125276	78454.9	115144	90785.5	99063.9	74682.8	134343	104332	98094.7	129530	83245.1	121829	90582.1	85315	89610	96578.4	90248.2	107317	87420.3	102475	99710.1	77112.3	62866.2	71353.7	96686.1	88427.4	70156.8	65285.8	62777.3	68242.2	52336.9	41590.1	34813.2	37115	52459.9	47478.3	35571.6	31494.2	59178.9	46973.6	45054	39238	47670.2	35509.9	31096.2	28127.1
Q08211	ATP-dependent RNA helicase A OS=Homo sapiens GN=DHX9 PE=1 SV=4	54971.1	49759	61428	45960.3	55055.1	46585.6	55798.8	47221.6	60262.3	53831.2	78174.2	75954.4	50245.2	74637.6	67043.4	68667	72158	75774.7	73405.6	67534.5	75710.2	73498.2	87912.9	81245	72377.3	65508.9	77051.9	67331.6	79680.2	77077.5	64028.1	72615.1	64190.4	64683.8	53722.3	60925.9	57272.2	56499.9	49201.6	50564.8	53680.1	83102.4	44369.9	43081.8	62959.2	73089.1	61662.3	46371
P26038	Moesin OS=Homo sapiens GN=MSN PE=1 SV=3	153411	89695.6	138302	98356	93215.9	99877.3	101979	114575	71546.4	100259	105355	84914.4	118980	184951	69514.9	83951.5	95515.9	84290.6	95501.2	123632	117336	152293	128264	143758	88874.1	157154	208096	244246	120754	110688	126444	205109	151237	140058	94005.4	137527	307649	247787	107593	108883	125331	75274.2	99474.2	57160	127478	79782	69265.7	71176.9
Q8WXH0-2	Isoform 2 of Nesprin-2 OS=Homo sapiens GN=SYNE2	33831.3	27687.2	34619.5	35837.6	31956.8	38651.5	38746.3	44448.5	25851.9	33385.8	43355.6	28806.6	37769	39593.7	34016.9	47335.6	44428	36532.4	47328.1	32918.4	25834.9	27922.7	20482	24581.9	29060	24286.2	23249.3	21981	27365	24542.3	5390.3	4614	5221.5	4657	5176	4433.4	4725.4	4692.2	3868.6	4810.9	9355.7	15846.1	9346.1	9445.9	12514.4	13377.8	9414.9	11330
P13796	Plastin-2 OS=Homo sapiens GN=LCP1 PE=1 SV=6	272025	79218.8	286324	143352	76782.3	73625.4	133169	136799	78179.9	132724	115732	48366.9	64096.4	407194	58591.6	131336	120676	121100	122450	155395	81610.4	91620.2	108058	82865	62078.1	108709	181328	180398	95276.8	76964.2	97549.5	166655	132418	122706	85791	97672.3	413376	243927	93006	72125.5	34573.9	38903.9	128845	49860.5	155298	66391.1	59037.7	49663.8
P08727	Keratin, type I cytoskeletal 19 OS=Homo sapiens GN=KRT19 PE=1 SV=4	54821	162595	69781.1	141912	99388.5	191003	86440.6	94985.1	173272	147183	135390	231526	455085	101001	353436	141323	164006	183312	160688	208253	199930	170650	394181	213402	96845.9	94841	148785	93949.7	65541.1	97472.6	401615	253760	660808	370696	195416	245985	282852	275877	280109	275900	121625	104409	59458.2	72200	56909.3	103565	51168.2	81468.3
P13010	X-ray repair cross-complementing protein 5 OS=Homo sapiens GN=XRCC5 PE=1 SV=3	57661	41701.8	50552	41169.5	63491	50856.8	47158.2	44800.9	56817	52021.8	74428.7	64624.8	54338.2	112475	51845.8	59157.3	64760.2	80176.3	65339.5	74706.3	81344.6	91313.6	114370	92344.5	88902.9	80359.9	105786	100615	83925.9	81205.4	64865.2	61198.6	81259	53631.6	79644.4	57356.1	81187.6	69433.9	46512.8	52603.4	48960.5	45181.4	51122	44671.5	51248.4	37931.2	59774.3	36204.1
P08133	Annexin A6 OS=Homo sapiens GN=ANXA6 PE=1 SV=3	143772	55873.6	144542	106477	62219.6	58259.3	84113	68301.6	90372	92397.1	197080	77797.7	103970	214372	70391.2	81492.2	92581.2	131529	119109	132280	75961.1	122089	87217.5	88129.1	89499.8	126930	129933	140503	148735	131566	80588.7	158113	96255.2	83688.6	90614	94759	182649	131575	99317.9	78364.8	104032	108679	101199	81128.6	104131	65158.2	75745.3	60671.9
A2A274	Aconitate hydratase, mitochondrial OS=Homo sapiens GN=ACO2 PE=1 SV=1	112575	103741	146429	135403	108108	132648	93427.7	113116	110783	127226	151477	69347.7	155974	118215	96937.7	103079	108488	98418	120084	108902	49964.4	71246.4	83713.5	89960.8	59209.7	71083	65219.4	72694.3	72581.4	106941	69952.4	72757.6	121595	125665	77669.6	94978.4	83953.6	109744	142555	144119	59818.5	89670.3	51398.1	73011.4	60063.9	51873.3	42171.6	48886.7
P14618-2	Isoform M1 of Pyruvate kinase PKM OS=Homo sapiens GN=PKM	2074.9	2297.5	2785.7	3119.7	2095.1	2327.8	5070.2	4759.9	1181.4	2393	1188.9	1011	1408.9	2182.6	1020.6	1348	1437.8	903.4	1382.9	1326.2	1649.5	2641.5	2018.3	1350.7	1120.9	2762.3	3094.3	2976.4	5660.3	4505.1	602.4	736	1149.6	569	580.1	922.1	1798.3	1139.4	689	603.8
P35221	Catenin alpha-1 OS=Homo sapiens GN=CTNNA1 PE=1 SV=1	23076.7	38347.6	34866	34755.3	39665.7	45452.2	33903.9	37218.9	36800.9	37213.2	53373.5	62550.1	56155.1	31107.4	57796.5	62952.1	62421.6	47735	59179.3	51188.5	55378.7	45636.5	65046.6	56367.8	45418.1	42287.8	36952	40221.9	45024.5	47751	43737.7	32554.3	54362	41778.4	30712.2	36524.1	21241.6	32880.7	33356.8	33402.9	26668.7	20901.9	17229.1	21807.4	22838.8	22118.5	18206.7	24527.3
P22314	Ubiquitin-like modifier-activating enzyme 1 OS=Homo sapiens GN=UBA1 PE=1 SV=3	74572.9	54643	72153.4	48747	50400.5	50366.9	54612.3	55193	56593.8	59410.9	48614.3	66269.4	53425.2	82478.7	57511.6	68305.5	68276.9	50938.8	66086	61213.6	70922.1	60342.4	133204	76518.5	69686.8	76619.3	97338.3	91157.7	79015.9	78372	40732.1	53174	72006.2	56507.3	40309	60929.7	56695.2	52520.7	38580.6	38703.6	38398.2	26642.3	33075.2	22796.8	41950	31585	50102.6	40732.3
P52272	Heterogeneous nuclear ribonucleoprotein M OS=Homo sapiens GN=HNRNPM PE=1 SV=3	74926.2	65483.6	60207.7	60716.7	70847	51081.4	55509.6	47400.1	77401.8	63948.6	78599.9	109496	73909.6	90739.7	121622	72122.4	91250.9	129228	91507	98269	160276	191414	208371	162629	114096	126492	196341	175175	75790.6	86727.6	225226	214746	248413	150407	175301	122197	216960	188457	116458	152138	140720	79155.9	71842.6	55195.4	105704	68681.1	107965	98256.3
Q14697-2	Isoform 2 of Neutral alpha-glucosidase AB OS=Homo sapiens GN=GANAB	80277.6	78870.3	80576.2	90933.6	95560.2	82848	87448.4	91435.8	80587.6	84642.8	90279.5	104510	78215.1	82186.6	89777.7	107612	105662	92601.5	100690	90343.4	62697.9	89973.6	72545.2	68124.5	63667.6	54816.7	67404.3	68112.5	48500.3	61395	89268.6	103307	75186.9	87526.6	68758	80138.1	62330.5	85261.7	97783	94462.5	376.5	139.6		17.1	210.6	75.1	162	112.5
Q16891-2	Isoform 2 of MICOS complex subunit MIC60 OS=Homo sapiens GN=IMMT	69262.1	58444.1	71231.4	78253.2	64185.4	65656.5	53102.9	56111.7	66630.5	67530.9	109306	101124	105708	85478.4	114865	81017.2	86599.5	93799.1	94257.8	95998.7	49341.2	87903.5	73264.5	69845.6	44215.5	53355.4	58613.6	67051.6	29863.8	40680.3	80398.5	84961.7	103108	112943	77414	102276	80837.2	100939	95408.1	98510.9	70371.7	55601	36375.3	34780.5	57341.2	39570.1	39907.5	52110.7
P11142	Heat shock cognate 71 kDa protein OS=Homo sapiens GN=HSPA8 PE=1 SV=1	177535	112560	214461	125037	119844	114724	144451	90811.8	175341	145558	138925	110262	100517	181714	97720.9	100250	103090	120896	106438	138090	113414	125010	179982	144534	73466.2	126701	158944	154295	89735.5	100730	117842	121523	187608	125151	71741	117885	183294	140682	99045.3	95469.8	122582	76909.1	82973.8	70666.1	108180	74643.9	64598.4	81066.4
Q14697	Neutral alpha-glucosidase AB OS=Homo sapiens GN=GANAB PE=1 SV=3	1032	829.9	923.9	1547.5	1282.3	790.6	370.3	1181.8	986.7	902.7	2010.5	1912	1932.4	1823.5	1761.8	674.5	2380.2	1698.8	2137.7	1791.2	1181.3	2431.5	1696.6	3194.1	1007.4	1197.7	1373.7	1511.4	30.1	63.6	5615.1	7585.6	4687.3	8395.9	3842	6263.7	2701.6	3975.5	4347.5	6134.5	88140.3	82361.4	57929.7	63841.5	58879.3	58352.5	55670.2	68300.7
P25705	ATP synthase subunit alpha, mitochondrial OS=Homo sapiens GN=ATP5A1 PE=1 SV=1	176851	161530	166916	167624	212698	238294	178707	196115	238655	219400	251024	201446	385976	210062	229086	207704	213560	278586	228324	236255	201255	169740	119873	139962	342210	144637	135978	148921	150211	183401	339714	244480	209165	302758	548543	308015	240650	297795	373620	361727	146713	144140	128116	248249	88668.6	108428	140852	217434
P68133	Actin, alpha skeletal muscle OS=Homo sapiens GN=ACTA1 PE=1 SV=1
P30101	Protein disulfide-isomerase A3 OS=Homo sapiens GN=PDIA3 PE=1 SV=4	95300.9	123532	111301	100380	174563	108928	102278	78814.8	215160	129636	127202	190038	146896	144956	149681	110795	121046	209005	123794	156873	165199	163806	209350	177763	139323	121137	215299	164454	125170	148398	305936	161565	313971	265779	223592	170408	288420	281046	335749	305510	150065	131009	116877	83181.8	86900.7	81581.4	115766	76611.4
Q13576	Ras GTPase-activating-like protein IQGAP2 OS=Homo sapiens GN=IQGAP2 PE=1 SV=4	123003	58842.6	47137.3	75298.6	30090.3	43521.5	59569.7	60394.2	36676.7	58089.9	40871.8	32295.4	64922.1	53954.8	39161.5	57315.2	56208.6	38224	54098.4	45471	23109.1	23722.9	20102.2	24629.2	26452.3	27548.1	21414.7	28361.3	37579.3	31443.9	11134.2	10617.6	9794	12843.4	10508	10055.3	10460.9	12256.8	13078.6	10921.7	15198.8	20132.2	18678.9	19953.8	18864.2	23090.5	13878.1	15143.9
Q9Y3Z3	Deoxynucleoside triphosphate triphosphohydrolase SAMHD1 OS=Homo sapiens GN=SAMHD1 PE=1 SV=2	104370	51988.6	124887	88062.6	46767.7	45738	77150.3	64762.7	48107.1	64484.6	61115.5	31737.8	47738.4	100223	39313.3	75716.4	71595.1	57501.1	71343.8	67942.5	34474.9	43780.7	31857.7	40701.6	22121.8	42407.2	43153.6	52813	42537.8	51859.4	24710.6	34120.2	29058.8	37727.7	26572.1	41612.4	45115.6	55996.4	28491.7	36768.9	32475.8	51321.7	47179	36337.3	65342.7	85838.8	28663	35357.9
P53621	Coatomer subunit alpha OS=Homo sapiens GN=COPA PE=1 SV=2	57817.4	64549.6	60718.4	56628.9	59309.4	57430.4	64631.5	58320.7	74846.3	61209.6	44838.3	63005.8	39596.6	44439.9	51153.5	47579.5	47895.9	51834.1	47208.9	47035.5	56459.9	53717.7	50508.3	46865.7	48377.9	39521.5	47092.8	41391.9	41366.1	36473.7	35138.9	32236.1	29888.9	34124.9	30428.7	29852.7	30705.1	29318.8	25462.7	24341.9	36161.6	28407.6	32535.9	34196	29569.7	32707.6	36705.7	30195.5
A0A0G2JIW1	Heat shock 70 kDa protein 1B OS=Homo sapiens GN=HSPA1B PE=1 SV=1	130347	90122	94390	91087.5	81987.4	95676.3	106302	79375.3	121759	96671.3	114229	156444	123834	126544	103082	104710	107922	104652	105636	125566	59191.4	88745	95263.7	73317.1	46709.5	64551.1	104190	88181.8	49290.1	57437	87862.9	101637	136759	90964.3	55495.8	61790.6	154611	99609.7	64557.9	69468.6	50461.4	34548.1	92416	51466.4	49241.2	44766.6	39492.9	31673.9
P25705-2	Isoform 2 of ATP synthase subunit alpha, mitochondrial OS=Homo sapiens GN=ATP5A1	2902.5	1955.3	2699.5	3341.5	3196.5	2994.6	1147.8	1870.7	2857.9	2826.6	3480.4	1510.7	4528.9	2364.8	2159.3	1149.4	1071.4	1768	1352.7	1932																					947.5	1401.3	167.5	123.6	642.6	599.7	223.5	679.2
F8W1U3	Keratin, type II cytoskeletal 8 (Fragment) OS=Homo sapiens GN=KRT8 PE=1 SV=1											157.4	137.9	244.2	142.5	184.1	443.8	345.3	205.3	276.7	157
Q86UP2	Kinectin OS=Homo sapiens GN=KTN1 PE=1 SV=1	40408.4	37954.6	35997.9	45428.4	42911.2	37296.5	50910.7	45307.3	34926.3	37586.7	43261.4	30365.8	45165.2	39938	34013.2	48850.4	41215.8	31006.1	43807.4	36930.9	18132.6	21809	23009.6	24977.8	14457.6	21680	23688.7	25829.2	18937.1	21329.7	12637.6	18121.9	11983.8	16068.4	8716.3	14090.4	10573	13058.3	11383.8	10690.3	27375.5	21301.3	13933	13011.8	24149.2	28902	15296	19359.7
Q9Y4L1	Hypoxia up-regulated protein 1 OS=Homo sapiens GN=HYOU1 PE=1 SV=1	56363.3	57189.4	59006.6	67655.1	84419	59362.7	58452.3	46303.5	97294.8	68192	60236.7	87296.3	62152.9	52981.4	73274.4	71149.5	70655.3	82502.3	68705.3	65592.8	56206.3	55765.8	51338.7	52024.6	54668.9	46138.2	84631.6	61661.8	49029.7	59326.3	75198.9	71619.2	52139.1	74307.2	59256.4	80866.3	71599.6	71700.1	82327.6	79373.2	55488.7	45863.5	43906.2	46297	30655.4	34259.5	46924.8	42140.1
P07814	Bifunctional glutamate/proline--tRNA ligase OS=Homo sapiens GN=EPRS PE=1 SV=5	44374.8	54602.6	48935.2	44118	48013.5	42302.7	47073.2	41638.7	59110.4	46850.9	26346.1	34452.4	25894.6	25925.1	31416.5	36140.3	39882.7	30077.3	37789.7	28516.4	61541.9	55634.2	53724.3	53323.8	52184.2	50322.2	43471.9	45930.2	39314.1	40960.1	57863.8	46581.5	41851.4	43176.5	41593.2	45180.4	34650.6	38648.6	31755.7	30807.1	33636.5	28439.2	39719.3	26493.4	30327.7	28141.7	56726.4	39922.4
Q16891-4	Isoform 4 of MICOS complex subunit MIC60 OS=Homo sapiens GN=IMMT											1116.4	699.5	1048.5	793.9	952.3	2127.2	1843.2	976.1	1722.9	850.5											737.5	671.8	504.6	562.5	285.2	462.6	245	420.9	231.6	407.6	457.4	464.2	431.6	139.3	378.3	334.3	271.7	324.3
P07237	Protein disulfide-isomerase OS=Homo sapiens GN=P4HB PE=1 SV=3	146456	135921	164783	147126	142331	116488	113091	78708.2	191274	153987	163196	179070	131890	163836	149666	108250	117332	190346	118300	198361	203460	174889	215267	152231	221138	107498	257134	156267	101567	120646	413810	229486	332461	242153	317860	190154	306578	241875	346614	286227	164171	116070	106120	69082.7	111996	115142	129261	75781.9
P16144-3	Isoform Beta-4B of Integrin beta-4 OS=Homo sapiens GN=ITGB4	24508.1	30327.4	27502.5	42475.8	36040.5	54031.3	32023.7	43711.2	26798	33994.2	45187.9	47718.8	57149	22645	44472.3	49550.2	51705.8	37635.1	49338.7	39509.2	82084	52486.3	34866.8	44847.8	48694	42639	24920	34686.6	35734.8	37439.6	52534.9	35304.8	23697.8	27351.6	34477.9	27250.4	15164.3	19666.4	23194.9	21085.2	285.7	524.9	407.4	906.9	224.5	244.9	233.6	168.3
Q14315	Filamin-C OS=Homo sapiens GN=FLNC PE=1 SV=3	27064	23262.9	23548.2	29093.7	14705.1	19356.2	27412	29188.1	9016.6	20833.2	15310.7	14639.7	24739	20757.7	17657.7	18056.7	20233	11480.5	22031.1	15828.1	8129.1	16406.4	5409.7	9273.1	5167.2	14303.1	6235.2	13972	15212.7	13673.2	5240.1	5761.2	2522.6	3741.7	2283.8	7112.3	2407.2	5714.7	6879	10671.9	41262.9	28531.8	18940	24639.1	34341.3	44082.3	20115.8	26445
Q709C8	Vacuolar protein sorting-associated protein 13C OS=Homo sapiens GN=VPS13C PE=1 SV=1	36371.4	38745.1	30755	32841.2	36178.8	31928.1	43779.9	43505.5	25175.8	34050.3	18274.3	17377.5	16933.1	17614.7	19733.2	28610.5	26094.7	20528.9	24595.2	18636.7	46483.3	36737.2	22291.7	27080.8	42542.2	27095.8	25261.9	27166.4	30538.9	25321.4	14694.1	8976.5	7012.3	10504.6	14039.7	10598.8	8466.4	10323.8	10797.8	7500.3	14083.6	16262.4	15825.6	15229.6	16209.3	23386.8	16680.4	17437.4
P27797	Calreticulin OS=Homo sapiens GN=CALR PE=1 SV=1	107176	88491	107508	116267	111145	65488.1	84083.7	81592.5	133232	96811.9	132049	188414	116160	131193	118031	109568	139574	177668	128078	153391	167232	182252	154348	150735	143555	144475	221444	166904	57547.8	95118.2	280577	185803	177825	175927	162400	134203	186741	164335	199573	200698	115166	81375.1	67399.6	42526.9	70227.2	67707.9	93232.5	76121.3
P07437	Tubulin beta chain OS=Homo sapiens GN=TUBB PE=1 SV=2	40702.2	23560	54240.1	19307.3	24324.8	34802.3	46767	27100.9	39041.2	39375.6	65353.2	49932.4	39559	119567	33551.2	52893.9	48340.8	74536.9	48531.1	72281.6	15653.6	7619.8	20335.9	11555.9	16421.9	16111.5	21094.3	19101.8	24149.9	24078	5632.4	6063.7	15246.4	11525.8	14386.7	14374.6	21022.5	15831.9	12366.7	12536.5	13561.1	11543.8	20079.1	11618.7	13071.7	13109.1	12997.2	8345
P68371	Tubulin beta-4B chain OS=Homo sapiens GN=TUBB4B PE=1 SV=1	139054	135387	139893	129652	135641	117418	110002	110676	129322	133246	118293	135002	115269	112019	124518	84601.6	94739.7	109001	93795.8	115249	118661	94134.4	177992	123795	150436	144450	162224	147068	219994	190240	100305	100184	198002	127259	197588	148687	166606	141751	150607	162372	98673.1	76429.7	142372	124662	87116.8	69281.9	148988	81599.5
P43304	Glycerol-3-phosphate dehydrogenase, mitochondrial OS=Homo sapiens GN=GPD2 PE=1 SV=3	26534.9	40452.9	29625.1	32431.5	46552	40242.5	39873.8	39879.3	52605.6	40124.8	43662.2	64724.3	54735.9	33282.9	71758.9	55529.5	54100.3	76277.5	53580.7	51592.3	97543.9	64963.3	51533.6	56562.7	203501	72812.5	56410.5	54185	95401.6	66472.4	58945.8	35131.9	38117.9	42905.7	127265	44327.4	33752.5	35282.1	56042.6	39976.5	34821.8	42495	45208.6	86756	26376.4	30368.2	50016.1	47335.6
Q02218	2-oxoglutarate dehydrogenase, mitochondrial OS=Homo sapiens GN=OGDH PE=1 SV=3	42545.4	43571.7	42468.1	49709.8	47571.3	47461.5	52618.5	55202.6	43675.2	46580.8	67830.2	51117.2	80581.9	68100.7	69198.1	72835.6	70482.3	59067.6	72550.5	60202.3	41516.9	62044.1	35917.4	48563.5	45994	45189.7	51608.8	45340.9	49593	51781.1	26696.4	33340.9	24201	35447.9	23498.6	30815.2	28774.3	31384.3	33388.6	38994.8
P68104	Elongation factor 1-alpha 1 OS=Homo sapiens GN=EEF1A1 PE=1 SV=1	104968	115436	95703.4	92909.2	104598	64211.3	75227.1	69580.8	111439	86724.1	74084.1	122826	69716.5	93706.9	85086.9	52774	63669.3	113962	63011.9	111960	149571	115906	233384	117552	113651	94386.4	180383	153507	103463	133479	194279	122614	282514	133311	155433	90368.8	232374	172370	138920	157965	89518.4	39745.7	125766	89404.7	75655.5	41174.5	156822	44343.5
Q92616	eIF-2-alpha kinase activator GCN1 OS=Homo sapiens GN=GCN1 PE=1 SV=6	26879.5	39741.3	27024.4	25234.6	42788.1	29130.6	28335.9	28677.3	41777.6	31117.4	10178.2	9442.7	10354.3	9491.8	16137.1	13711.9	15017.2	15091.7	14901	11140.4	86711.1	55684.9	52522.5	43186.9	81397.8	43966.7	42454.1	38416.9	54927.8	46139	60907.5	50779	30461.9	23533.4	47730.8	20820.6	20751	21200.9	22899.2	22653.3	24522.3	21027.9	33593.9	32202.6	21667.1	20840	36744.3	21583
P00558	Phosphoglycerate kinase 1 OS=Homo sapiens GN=PGK1 PE=1 SV=3	123246	107646	123779	67588.5	62405.5	72598.5	75791.4	80197.7	78397.5	96134.5	68147.2	78265.7	76247.4	169709	87542.7	81696.9	79650.3	65498.7	69190.2	105487	76488	67567	220145	86228.6	69747.4	87671	140622	133994	75575.7	85749.6	85176.9	88949.1	194281	95036.6	61285.5	74325.5	182953	127930	67983.9	69007.3	40913.8	25343.3	121522	48503.1	89392.9	44835.8	96185.2	48032.3
P04406	Glyceraldehyde-3-phosphate dehydrogenase OS=Homo sapiens GN=GAPDH PE=1 SV=3	223864	177493	201597	180513	138920	114154	143928	145734	128251	146971	98073.6	190158	106144	217937	113868	102316	126643	116731	104980	173671	97016.7	111298	191748	96648.1	74202.8	106110	192598	169240	102016	105806	162306	214983	249053	136549	89469.3	108600	367643	239797	108889	98484.2	73615.1	37536.9	99154.9	59306	69509.6	52094.9	60489.3	32114.8
Q5VTE0	Putative elongation factor 1-alpha-like 3 OS=Homo sapiens GN=EEF1A1P5 PE=5 SV=1	430.5	840.7	772.5	424.7	745	1294.2	1976.5	1350.1	378.3	836.6
Q07065	Cytoskeleton-associated protein 4 OS=Homo sapiens GN=CKAP4 PE=1 SV=2	58502.7	59482.1	69100.5	82033.4	102351	85901.2	68986.3	78409.7	80009.8	85386	110665	248617	72009.8	116951	86202.1	101767	107771	95632.4	97995.5	103596	41189.7	53196.6	45615.3	53578.2	54484	31369.8	53366.4	44027.7	33592.6	40641.9	79218.6	85686	61996.4	94810.1	74899.1	75092.2	46225.3	66968.6	101867	95553	81676.5	59100.5	51437.5	45060.6	44268.1	48768.5	69390.3	59023.7
P01024	Complement C3 OS=Homo sapiens GN=C3 PE=1 SV=2	56237.9	177550	48893.5	66382	111841	312513	61754	92345	35247	88409.8	137097	53644.1	84700	64438	110638	194154	103446	81516.2	138580	141340	35063.8	33224.4	21820.6	33359.8	28411.8	44470.2	58229.9	30280.5	65207.9	42259.4	62020.6	79280.9	19663.6	29061	28867.8	34884.6	31754.5	27270.4	34168.9	24570.2	39314.1	111316	64370.8	41086.8	104267	174301	52367.8	41718.2
Q9UPN3	Microtubule-actin cross-linking factor 1, isoforms 1/2/3/5 OS=Homo sapiens GN=MACF1 PE=1 SV=4	30309.1	27757.6	34668.5	29047.1	29233.7	29870.7	46845.2	38927.5	26827.1	31327.1	3217.4	2078.8	2632.2	2722.1	3245.2	6413.3	6350.5	3641.5	5971.5	2996.5	7427.4	9650.7	6725.3	7300.2	6000.7	7351.4	7273.8	7344.5	5685	5976.2	2704.2	4262.7	1840.6	1451.7	1719.5	1658.1	2066.9	2438.3	1608.7	1315.1
P49792	E3 SUMO-protein ligase RanBP2 OS=Homo sapiens GN=RANBP2 PE=1 SV=2	35495.1	31669.5	36264.9	29546.5	32929.9	31342.3	33327.8	34776.3	33242	32798.3	20315	19465.5	15276.7	17542.8	21329.5	17946.9	20814.2	21566.8	22393.9	17976.4	13871.7	21099.5	18624.5	17034.8	11221.3	12878	14843.2	14718.1	6786.9	7463.3	22911.1	30059.5	25341.5	23369.6	15506	17276.8	21725.5	20353.5	15801.2	15820.4	19814	23780.2	17980.8	16928.4	20626.4	19385.3	19810.5	21419
P42765	3-ketoacyl-CoA thiolase, mitochondrial OS=Homo sapiens GN=ACAA2 PE=1 SV=2	52807.4	48264.9	50491.1	82943.7	43006.2	46935.2	41952	51131.3	49998.1	56816.7	59656.4	48716.1	132204	77559.4	62013.8	70134.2	72599.5	61900.6	71813.6	69984	36030	61013.9	44362.1	50670.6	43145.7	45967.4	42664.6	48059.4	34644	70658.8	63604.5	63813.6	62784.4	59081.5	62134.1	51389.5	67865.9	73337.6	57766.2	48133.8	31115.8	38425.2	23363	19679	26284	30998.6	34393.6	29715.2
Q9Y678	Coatomer subunit gamma-1 OS=Homo sapiens GN=COPG1 PE=1 SV=1	39168	48017.2	45829.7	39424	51599.1	41378.5	49749.7	46677	60183.7	45477.4	34245.3	50674.5	31724.3	35520.7	35912.3	40869.8	42853.7	49826.5	40879.2	38454.5	81330.9	49004	52210.3	44689.5	75894.1	45806.3	49994.5	42240.2	60589.8	43594.3	63122.2	35230.5	30788.4	28169.3	44581.1	26619.6	26101.3	23573.8	25522.4	21992.6	26762	19068.9	27766.5	28601.8	16475.1	18017.5	33223.3	29483.7
O75533	Splicing factor 3B subunit 1 OS=Homo sapiens GN=SF3B1 PE=1 SV=3	38004.6	32230.9	41538.9	28348	32501.7	32607.9	40924.5	31297.9	45617.9	39591.7	43372.5	41352.3	28009.7	39881.8	34666.2	34361.7	35824.7	43612.3	38599.9	37045.3	30360.1	20584.9	27807.2	23299.8	29332	21165.1	23525.8	20326.3	27600.7	21761.8	15358.7	15949.7	15789.7	19841.8	11607.5	15722.4	16335.6	16915.8	11617.9	11930.5	26127.9	33516.2	20042.5	18388.3	24579.7	26618.4	15874.2	20904.1
P68366	Tubulin alpha-4A chain OS=Homo sapiens GN=TUBA4A PE=1 SV=1	20855	21810.9	26129.7	20345.5	23227.7	22427.7	24989.9	22413.6	19937.7	22300.5	28874.9	28561.8	29091.1	47532.3	27815.8	32805.6	30125	30674.9	27085.3	30970.4	13730.1	9230	20820.7	13531.8	27059.1	16578.9	25022.4	17858.6	22233.4	26529	13373.8	12088	22929.7	16178.5	30765.7	20466.9	28913.6	19770.2	17602.4	20116.5	5898.8	7874.1	10896.4	9413.4	11306.8	11748.6	13058.4	12211.7
P04844	Dolichyl-diphosphooligosaccharide--protein glycosyltransferase subunit 2 OS=Homo sapiens GN=RPN2 PE=1 SV=3	686.8	1028.4	893.5	954.2	1663.5	861.1	1246.9	1112.9	1546.5	1081.6	2188.3	3564.9	2521.5	1706.5	2576.3	2118.6	2375	3223.7	2194.9	2236.3	192	161.9	213.2	161.3	260.7	73	202.1	197.5	39.3	219.5	169.7	40.4	236	104.1	252.4		202.3	195.5	309.7	217.5
P06733	Alpha-enolase OS=Homo sapiens GN=ENO1 PE=1 SV=2	183031	138283	201474	145872	89370.9	100996	166484	132861	89499.7	128277	121684	98693	112159	304065	95555.6	93248.4	101843	89298	89618.6	178009	96196.5	95477.7	199252	123338	75887.1	109118	181392	180838	114466	143978	108023	103517	183810	109341	74895.5	104147	210136	163512	86020.4	83280.4	63400.5	49685.8	143116	62788.1	116516	66749.4	65051.6	64055.1
A0A0A0MT22	Tyrosine-protein phosphatase OS=Homo sapiens GN=PTPRC PE=1 SV=1	64728	33870.7	69754.3	49401.6	41451.9	41683.2	59580.3	51418.6	45795	51908.3	106495	35690.6	52808.9	105070	51946	93474.8	88690.3	87904.9	101766	67203.1	34419.1	49414.2	34225.1	34362.1	21011.7	34969.1	70395.8	51324.6	24943.1	28017.3	31073.6	69668.1	28936.4	48753.6	22251.9	46118.6	78228.2	57641.5	32016.9	26245.2	43318.9	67165.7	39623.1	25828.9	53310.9	45658	30639.2	37506.2
Q9Y6N5	Sulfide:quinone oxidoreductase, mitochondrial OS=Homo sapiens GN=SQOR PE=1 SV=1	49790	74322.3	56556	70542	94421.3	72082.4	58485.9	49563.4	147692	81456.9	71296.7	50728	150202	55169.7	94050.1	71404.3	70992.1	151357	67458.5	91120.6	158789	110717	109711	101465	253269	113253	110030	88514.6	252177	142556	138850	83738.6	115965	104501	257710	98094.5	91247.6	89276.8	158544	105315	49970.9	65118.1	69328.8	215531	40585.8	51656.9	67814.4	75359.3
P51659	Peroxisomal multifunctional enzyme type 2 OS=Homo sapiens GN=HSD17B4 PE=1 SV=3	49323	57657.4	61201.4	56346.2	65008.7	46883.7	47987.4	42031.1	85357.4	56293.5	44309.3	51671.7	46154.3	32116.1	55346.6	43707.1	42765	69916.1	43986.6	49499.7	64156.7	50873.7	54925	64074.1	73439.1	53003.5	56415	55556.1	42248	52705.1	37062.9	28402.3	35032.9	39719.3	46721.3	38048.5	32092.5	36831.9	35504.1	35310.2	29591	27369.6	37712.5	31548.4	22443.5	21907.2	33945.4	35307.1
P27824-2	Isoform 2 of Calnexin OS=Homo sapiens GN=CANX	101269	100683	92139.3	94877.5	115175	69287.9	72727.6	57712	154226	102812	139854	146328	93570	85360.6	134843	91436.8	103032	202043	103346	144328	111482	126628	133188	107325	117296	75012.8	160258	120878	82408.7	95092.5	189399	142309	211066	188514	185736	147673	197977	171574	184441	187792	132929	108483	92248.4	60824.5	99357.5	116589	114249	76226
Q03252	Lamin-B2 OS=Homo sapiens GN=LMNB2 PE=1 SV=4	65206.2	49966.9	50220.4	67646.2	62488.2	55376.8	54318.7	74362.3	46976	57561.6	120221	64631	100819	116471	79021.7	79729.3	89702.1	80915.9	98496	80814.6	41184.8	86019.3	51723.8	62954.2	30019.6	64541.3	57258.9	69861.4	26597.4	31301.3	40147.5	65424.7	55758.4	71380.9	30462.4	64235.2	70033	87706.7	53171.2	59232.1	58283	66904.7	22475.4	23654.7	46832.2	49754.1	29109.9	47967.7
P09874	Poly [ADP-ribose] polymerase 1 OS=Homo sapiens GN=PARP1 PE=1 SV=4	66752.4	44674	57812.9	36462	60846.5	42702.9	52551.7	43652.8	56159.5	53583.5	74654.2	78545.2	33464.2	90039	36294.3	57144.6	61098.5	75224.3	65514.1	62704.3	34516.6	39762.5	39718.9	29042.1	35283.3	28794.7	37111.6	37530.9	25039.1	30534.9	30073.5	35488.6	38039.9	39741.8	41420.3	35559.1	55542.8	47884	29471.2	28445.1	42381.2	50120.5	34385.9	29086.2	38623.3	35505.3	37089.5	43307.9
P06396	Gelsolin OS=Homo sapiens GN=GSN PE=1 SV=1	81553.5	107133	82944.4	83998	91663.5	127358	89376.7	86115	69160.1	86441.5	99612.1	80491.2	94478.3	84742.6	100132	95872.1	92485.4	75236.4	95208.4	106897	110284	90368.3	116467	73125.3	67569.4	74584.9	138490	120684	62546.7	75579.6	74149.1	80030.5	91878.8	65839.9	64633.6	65447.8	64224.7	83484.4	89999.6	103582	99770.7	70316.8	92593.1	39451.1	101526	99083.3	50687.3	48055.5
Q14789-2	Isoform 2 of Golgin subfamily B member 1 OS=Homo sapiens GN=GOLGB1	27631.5	28112.3	31950.2	32165.8	29652.7	30915.3	38960.2	33434.5	41599.8	33389.1	18577.6	16451.5	16775.3	16228.4	18041.6	31301.1	27132.3	17963.1	26531.5	16110.5	4592	6777.6	3705.7	5178.6	2009.4	3427.1	3192.7	3305.9	1605.8	1868.6	1778.2	1810.2	2156.1	2386.3	1041.5	1549.9	1624.1	1964.5	1455.9	1362	6540.4	9446.3	5893.4	4349.5	9994.2	12442.2	6058.9	9679.5
P49411	Elongation factor Tu, mitochondrial OS=Homo sapiens GN=TUFM PE=1 SV=2	59254.6	80546.3	69424.3	59556.2	90485	72497.6	58917.1	54411.4	90097	80067.8	137694	133563	102782	84971.6	130846	97006.5	93658.7	117371	102746	115062	42953.5	68525.4	59487	65094.8	64591.7	48373.8	59127.8	49250.7	30571.3	43469.3	75349.3	90531.3	90861.8	96359.9	106736	77869.2	81007.9	82197.3	92508.2	87390.3	67139	80072.5	81109.7	62043.2	66569.5	53571.9	108428	64589
O00159-3	Isoform 3 of Unconventional myosin-Ic OS=Homo sapiens GN=MYO1C																																									45010.9	44998.7	24784.8	50212.1	30787.9	37312.1	28688	34910.8
Q7Z6Z7	E3 ubiquitin-protein ligase HUWE1 OS=Homo sapiens GN=HUWE1 PE=1 SV=3	19031.8	20186.2	19216.4	19940.7	20906.4	18049	23414.2	21723.5	22059.3	18975.3	12067.3	15808.7	11457.5	11048.2	16661.7	18207.7	20651	17219.8	19174.1	13425.2	26360	15820.5	17776.5	14311.9	28729.7	15860	16205.3	14258.8	27865.1	19117.1	4854.3	5458.9	4359.5	6191.7	6269.4	6662.5	4158.6	5753.8	5374.7	4796.2	9439.4	7748.5	11334.2	10947.4	10217	9973.2	12994.9	12216.5
P06396-2	Isoform 2 of Gelsolin OS=Homo sapiens GN=GSN	364.1	457.6	476.9	564.4	280	381.5	480.8	425.1	197.1	346.3
O00159	Unconventional myosin-Ic OS=Homo sapiens GN=MYO1C PE=1 SV=4	41165.8	44555.4	39613.7	46434.6	60336.4	68353.6	56987.8	72622.7	32005.6	48921.9	44527.7	39839.7	80654.8	36955.9	40067.5	52570.9	49112.2	32317.6	48783.2	47439.1	36184.6	51456	32868.5	42749.3	36067.4	61249	51864.9	62957.5	79683.8	85157.3	33090.4	41489.7	28249.6	47741.3	29731	58797.4	28447.8	52395.7	50316.5	62442.6
Q9BSJ8-2	Isoform 2 of Extended synaptotagmin-1 OS=Homo sapiens GN=ESYT1	822.2	667.5	906.7	887.1	728.7	806.4	2173.1	1472.7	909.3	996.2	386	324.3	456	387	347.3	881.7	855.1	549.9	716.2	432.2
P01023	Alpha-2-macroglobulin OS=Homo sapiens GN=A2M PE=1 SV=3	101504	71188.8	51682.7	59444.9	82927.8	208551	42913	64214	31796.9	72331	91143.9	44289.2	64222.3	72852.8	54001.4	73822.7	69226.1	47839.1	81146.6	70385.9	59266	42963.5	23110.3	49521.6	30812.7	46069.6	37427.5	34258.9	61609.3	54955.8	54393.3	53416	10771.6	14103.2	15001.7	15570.5	11820.4	13608.3	16424.3	13620.9	63259.6	151511	71039	36610.2	157346	296293	53928.2	59220.3
P23229-6	Isoform Alpha-6X1X2A of Integrin alpha-6 OS=Homo sapiens GN=ITGA6	484	503.2	200.9	621.9	644.1	696.2	362.4	731.2	429.3	408.7
P28331-2	Isoform 2 of NADH-ubiquinone oxidoreductase 75 kDa subunit, mitochondrial OS=Homo sapiens GN=NDUFS1	40000	41995.4	44288.8	48254.2	52577.4	50128.5	47419.7	42738.9	48915.7	46691.8	67789.3	36144.7	73390.3	50356.7	62079.5	71296.5	67125.9	63725.9	69851.3	52110	33901	49256.3	41439.3	62355.8	40371.2	49827.8	43327.9	48300.3	41621.8	62951.7	30158.9	31906.6	40312.7	55117.3	34118.4	42711.6	34374.4	41610.6	57501.4	60516	28662.5	42214.3	43293.8	44020.5	29560.1	32566.1	31297.8	37001.6
P23229	Integrin alpha-6 OS=Homo sapiens GN=ITGA6 PE=1 SV=5	17782	28768.4	21871.5	26510.7	46484.9	36070.8	26978.7	40515.2	30589.5	29654.6	36915.3	34503.1	36597.2	17910.8	36519.5	33368.5	33113.6	32106.2	31418.5	32415.7	113993	44942.5	33365.4	59106.6	82544.9	58173.1	31960.9	43531.3	81011.8	57106.9	87453.3	45464	27751.2	35090.9	66169	38655.2	21790.2	31822.3	43218.4	31325.4	17934.3	20303.2	25126.7	44213	19212.3	22398	24438.8	23056.8
Q9BSJ8	Extended synaptotagmin-1 OS=Homo sapiens GN=ESYT1 PE=1 SV=1	67460.5	48162.4	76827.1	64988.7	47661.2	38705.8	54227.4	39440	74186.9	59750.7	53107	45626	44097.4	53451.1	44258.6	53961.2	47312.7	59128.7	48361.2	45481.9	24477.8	24228.4	25405.9	19675.5	30237	20247.6	25025.4	23605.6	28477.1	22032.7	22623.9	26452.7	18066.1	19887.7	21542.7	19621.8	20804.3	18427.5	17532.2	15205.6	23723.6	32238.9	29919.3	20674.4	22210.9	17831.6	21735.7	18876.8
P53618	Coatomer subunit beta OS=Homo sapiens GN=COPB1 PE=1 SV=3	31907.8	37381.8	35473.8	32564.9	42887.9	32282.4	37564.9	34308.7	51738.7	36691.8	31603.5	46144.7	20822.5	37544.2	25448.4	42187.8	39273.1	44707.7	37223.8	36369.3	60049.3	39722.2	33527.4	31448.2	57372.6	28610.8	30689.4	27783.1	46157.7	35364.8	72156.4	41223.1	29158.6	26284.8	57404.4	28586.7	22875.6	21686.3	28651.8	19643.1	28300.5	21197.5	22880.9	23199.9	18677.3	19879.7	25069.8	23514.5
P04844-2	Isoform 2 of Dolichyl-diphosphooligosaccharide--protein glycosyltransferase subunit 2 OS=Homo sapiens GN=RPN2	34884.2	34551	38797.3	42140.6	50176.8	35709.4	31819.6	40153.4	49987.5	41582.7	59849.1	88724.1	43896.4	48260.4	52445	54114.7	49662.2	81050.7	52317.9	57107.2	34553.3	29988.7	39831.4	38763.3	44415.2	30638.7	41378.7	34149.1	28285.7	38587.7	52149.4	34182.5	54785.5	55004	60484.4	44784.7	47034.7	47482.8	56243.2	53413.5	29952.8	23868.8	21966.7	24218.7	19536.8	23660.1	24387.9	22082.2
Q00839	Heterogeneous nuclear ribonucleoprotein U OS=Homo sapiens GN=HNRNPU PE=1 SV=6	87585.3	83839.9	82576.9	75510.9	95736.2	64889.7	71264.3	59290.5	93912.4	79490	78070.2	120999	65557.9	107639	89019.1	66171	79536.1	122408	83494.8	94295.4	88808.6	88827.9	105071	74686.5	72611.9	63063.6	107343	83800.7	60159.2	60870.8	128663	114186	158133	102581	133592	85004.2	161679	119850	76148.9	91029.5	71556.9	61991.8	69014.3	51647.7	60643.2	45530.5	108223	45459.3
P12110	Collagen alpha-2(VI) chain OS=Homo sapiens GN=COL6A2 PE=1 SV=4	61444.8	106484	40525.4	63405.6	97834.9	89463.4	56638.5	101395	42473.8	66602.4	92323.3	86371.1	50207.3	34346.8	48268.1	46369.5	49239	38116.9	48392.8	63174.6	101868	146859	58489.2	105718	232218	196383	85396.2	105488	524218	234260	99911.9	79599	37404.5	59644.8	237180	102425	45198.5	67844.9	358932	87578.7	44462.9	52238.9	35540	110110	32349.3	46506.4	23143.1	33767.1
P02788	Lactotransferrin OS=Homo sapiens GN=LTF PE=1 SV=6	39498.8	86276.1	22530.3	28359	88478.5	113754	36118.4	50306.2	46228.9	56891.2	46566.1	35916.9	18566.9	19463.2	31853.8	58625	40614.2	34502.2	56388.2	43467.2	67440.5	35616.9	41239	50649.2	32623.1	50101.6	116129	38481.8	60160.7	57531	47599.3	38746.5	37648	49224.1	23552.8	53902.3	73594	40861.5	41785.7	32264.5	47408.2	93035.9	224171	34398.8	62595.6	115906	101210	57800.6
F5H5D3	Tubulin alpha chain OS=Homo sapiens GN=TUBA1C PE=1 SV=1	117418	113441	150862	73670.1	124935	101756	84734.8	60510.5	147210	126084	169889	259153	131913	205402	147305	122568	113156	196075	107191	211426	112462	59701	150877	82346.6	173393	121001	148080	130161	183846	193643	163133	98319.6	241996	120461	323051	164824	232748	180361	184712	204437	80420.7	57300.8	117556	109824	71542.1	57055	114030	58653.6
P35900	Keratin, type I cytoskeletal 20 OS=Homo sapiens GN=KRT20 PE=1 SV=1	33664.6	113382	22592.4	108521	63397.2	52403.6	49147	38567.1	103044	99072.9	77522.6	133387	585190	94509.2	199802	133400	132287	119032	134549	141512	76194	263038	105473	113527	50590.3	59956.2	25913.8	58277.8	27001	37358.7	153437	218930	226409	155388	86420.2	127250	37195.5	165322	81647.6	77690.8	25318.3	39819	16248.7	29358.6	14793.6	84441	12115.3	39802.5
E7EVA0	Microtubule-associated protein OS=Homo sapiens GN=MAP4 PE=1 SV=1	58519.1	53881.2	50914.8	65596.7	49755.9	49054.5	59912.1	63877.4	32687.4	47142	32971.8	41025.5	38941.5	40691.9	35223.4	43652.4	42035.6	29448.7	41148.3	39134.7	23784.9	35154.2	32343.1	30458	17841.2	36802.3	31580	40183.6	17878.5	20314.4	15580.3	18648	21043.6	18004.4	9908.4	17454.7	20387.4	22767	13487.6	14616.6	27890.8	14906.6	13451.5	10458.9	20326.6	15273.4	11818.3	13297.7
Q9NZ08-2	Isoform 2 of Endoplasmic reticulum aminopeptidase 1 OS=Homo sapiens GN=ERAP1	64968.3	49167.8	58850.3	45827.7	47312.2	41500	57370.6	47642.2	58168.5	52239.8	46878.3	24781.5	37983.5	61124	47595.8	51828	48829.3	49869.2	49281.2	46220.4	39445.6	41496.1	54507.3	49023	77829.3	48461.4	91119.5	64793.6	78158.5	89803.6	39375.8	41571.2	33979.3	42240.4	48033.6	45940.9	52232.2	46753.4	52716.2	47285	16391.6	20832.5	26315.7	20894.1	20872.7	17133.1	16816.2	14552.4
P49748-3	Isoform 3 of Very long-chain specific acyl-CoA dehydrogenase, mitochondrial OS=Homo sapiens GN=ACADVL	33182.3	38161.8	34515.8	30443.8	55642.6	41944.5	32863.9	30085.1	42475	41995.4	83752.7	49665.5	106040	59135	66073.8	66232.3	61314.5	53991.7	64363.8	60552	68548.6	69884.4	56551.1	66209.1	86826.8	63850.8	69090.9	77590.8	100027	90980	57994.9	51031.9	56165.1	92165.8	89276.6	82253.6	58213.4	89855.9	96272.7	86120.8	29792.4	39073.8	59094.8	54865.5	24546.9	28060.8	57993.9	28083.5
Q9BVA1	Tubulin beta-2B chain OS=Homo sapiens GN=TUBB2B PE=1 SV=1											835.5	367.6	1007.5	495.7	537	866.6	661.4	350.6	618.1	560.1	261.7	421.8	275	963.2	347.9	1163.3	379	702.4	1377.5	1153.5
P55084	Trifunctional enzyme subunit beta, mitochondrial OS=Homo sapiens GN=HADHB PE=1 SV=3	73171	83254.3	79378.7	66519.4	83197	77820.1	64204.4	66484.1	88370.7	81729.1	107167	65688.2	130218	81893.9	95721.9	77504.4	78304.7	87989.9	86175.2	90370.1	46492.5	57491.9	54179.4	67062.3	114564	67994	57875.2	65591.5	77231.5	84679	76773.6	80733.2	81676.4	85391.3	170552	76259.8	71802.6	89240.4	112705	100009	52129	71520.7	57903	102262	51317	55527.5	43070.4	45683.9
Q13885	Tubulin beta-2A chain OS=Homo sapiens GN=TUBB2A PE=1 SV=1	5820.9	7182.2	5944.3	12533	5653.4	6994.7	9124.5	10204.7	4842	6990.9	4289.5	2964.4	4886.5	3156.9	2721.8	3084.3	2927.1	1915.6	2829.5	2869.9	1007.9	532.1	1075.5	1300.7	2113.3	2828.8	1346.4	2111.5	6021.4	5306.2	1480.1	1192.9	2055.6	1629.4	2954.1	5619.9	1766.4	3598.1	4818.6	5248.1	1160.9	1109.2	1621.8	3962.6	835.2	1197.7	1045.2	596.9
Q93084-2	Isoform SERCA3A of Sarcoplasmic/endoplasmic reticulum calcium ATPase 3 OS=Homo sapiens GN=ATP2A3	32082.4	22239.4	24795.4	28929.4	31935.8	33348.3	31177.9	37756.8	23557.6	30882.2	44385.6	30055.1	42037.2	40690.1	27552.1	42914.8	48395.8	42590.7	49877.7	33914.2	16888.7	15599.1	9672.4	13713.2	14687.2	10997	12069.5	11121.7	9289	9223.1	17472.2	15722.8	13198.2	19666.7	14507.8	15364.5	20767.8	17687.1	20804.3	18390.6
P21796	Voltage-dependent anion-selective channel protein 1 OS=Homo sapiens GN=VDAC1 PE=1 SV=2	68142.8	143343	105176	72349.4	168965	97961.7	123210	104629	213315	134633	71553.5	148906	76271.8	58874.9	133468	97817.5	96728.1	157828	89102.1	95428.7	145634	57196.5	97866.4	63667.7	438702	92381.2	90229	71437.4	221559	136764	155166	61999.1	134322	72144.1	529102	110078	103439	86572.8	150047	99775.2	69347.1	68031.3	203859	240161	59858.8	56178.7	201616	117931
P02787	Serotransferrin OS=Homo sapiens GN=TF PE=1 SV=3	34865.8	56769.9	51279.6	41611.7	36265.6	63012.1	32783.8	40049.5	50970.7	49857	48183.9	65452.8	43812.1	33398.5	68931.8	45632.7	50093.1	49736.3	55571.8	51128.6	82060.6	50869.8	45778.2	48431.5	45600.6	39318.3	48672.2	38561.4	35050.5	36007.5	158463	81499.8	52317.4	71863.8	54213.8	69259.8	47906.4	52557.6	74719.3	52750.4	33249.9	34195.9	41825.2	27273.6	60883	93587.5	44986.9	48531.6
A0A1C7CYX9	Dihydropyrimidinase-related protein 2 OS=Homo sapiens GN=DPYSL2 PE=1 SV=1	73146.8	56604.7	63044.3	104198	44754.3	62345.6	74677.6	80683.4	35410.9	60165.4	44093.7	45475.9	52672.1	48749.6	33440.1	60876.1	56912.3	32834.7	56542.3	47405.1	28284.2	50951.1	30705	42223.7	28714.5	64104.7	41413.2	49739.8	86921.7	75715.7	21159.8	38330.9	22230	41099.9	23516.4	66473.8	24934.8	47703.2	43414	38042.2
Q15084-2	Isoform 2 of Protein disulfide-isomerase A6 OS=Homo sapiens GN=PDIA6	66048.7	63966.3	67093.8	51777.6	90816.6	63258.8	58993.9	43452.2	107533	73167.7	80461	120204	62067.7	85908.3	78403.1	77234	75831.4	120277	72815.2	98691.4	53768.2	58250.2	66699.6	57661.7	64262.6	46581.9	80873.6	61635.6	37853.2	49049.8	83454.3	62782.5	72756.6	81423.3	79852.2	66855.1	80751.1	75769.6	87880.5	78019.2	42060	32249.3	20864.5	18568.2	22485.5	23706.5	30731.5	24934.2
P31040	Succinate dehydrogenase [ubiquinone] flavoprotein subunit, mitochondrial OS=Homo sapiens GN=SDHA PE=1 SV=2	50548.5	44172.8	52993.6	51683.8	48651.8	61031.1	45298.5	53649.5	55122.1	55826.7	89017.7	62878	92004.4	69089.8	89739.2	66706.6	78236	82781.2	80082.2	75217.9	58285.1	52765.5	39585.2	38918	139429	48162.3	38491.2	41052.7	36573.3	46460.9	63894.5	54201.4	55104.5	51189.3	171203	66510.3	48954.1	60382.9	77855	79573.5	30817.2	37642.9	33756.6	82103	26817.1	25875.5	36191	39733.9
P19367-3	Isoform 3 of Hexokinase-1 OS=Homo sapiens GN=HK1	74390.1	60642.4	71931.3	74208.4	67447.1	56679.2	62512.6	56975.8	80564	70390.3	95125.9	69846.8	70714.7	90915.7	64683.7	64602.7	72584.8	83825.8	78136.8	80133.3	104960	64964.3	63828	77295.1	113096	87464	90592	83767	82702.2	80131.8	83665.5	84337.1	64423.1	71602.9	102348	72570.4	82720.3	81465	73673	64039.3	78130.7	81294.5	50571.6	50799.2	48213.9	51951.7	61270.2	57979.6
P63010-2	Isoform 2 of AP-2 complex subunit beta OS=Homo sapiens GN=AP2B1	19254.6	19379.5	18362	17134.6	18091.9	16530.1	16662.7	15559.6	19255	17113.8	14851.5	17748.8	14519.6	15920.9	17811.8	31682.5	28995	23397.5	25146.4	18949.8	23331	10344.1	14132.1	13293.8	27731.5	13656.5	15352.9	14990.6	29689.2	21197.7	6654.3	4224.5	4699.2	5970.3	10539.7	6236.7	4425.6	5428.1	5400.8	4737.5	26685.3	23113.8	35505.9	37215.8	21223.8	21281.9	24038.8	25307.3
Q00839-2	Isoform Short of Heterogeneous nuclear ribonucleoprotein U OS=Homo sapiens GN=HNRNPU	786.7	650	30.4	625.5	1189.4	66.1	288.4	1331	974.1	520.1	44	907.6	45.2	66.6	129.4	59.4	1308.7	1062.5	1061	948.1	921.1	3336.1	2101.3	2879.4	428	939	1723.2	2759.7	166.5	99.2	2241.6	5364.9	3141.3	4625.3	1351.8	1936.4	5277.3	5887.1	1670.5	1965	3358.6	541.4	291.6	44.9	186.8	157	1187.2	2015.8
P78371	T-complex protein 1 subunit beta OS=Homo sapiens GN=CCT2 PE=1 SV=4	31111.4	30267.3	35922.4	28197.1	25698.6	23414.4	29947	28044.3	25433.1	26779	27438.1	24854.2	27080.1	35542.5	28852.9	25503.9	25771.9	25271.6	23639.3	28002.2	16281.1	17995.9	25819.8	23934.7	15075.7	22119.6	20250.3	23522.2	20408.8	25002.6	12801.6	13123.7	13436.5	8370.1	6789.1	7099.8	12220.9	10268.8	7142	6935.9	23933.6	17578.2	18996	16628.1	28597.1	23453.8	21859.8	31806.6
Q10567-3	Isoform C of AP-1 complex subunit beta-1 OS=Homo sapiens GN=AP1B1	53188.7	50754.6	44279.1	41624.7	45344.8	38429.5	42393.2	41823.7	51096.4	41548.8	30503	34239.5	33868.3	39191.4	35791.6	31880.8	31372.1	37310.8	31600.2	37314.6	87523.3	38719.9	46157.8	40456.1	91546.3	49082.9	49982.4	50463.7	80866.7	60794.2	59547.1	34199.7	34155.1	37049.5	58160.7	41616.3	34666.1	36343.8	35517.3	29709.4	6740.3	8655.8	15822.3	21047	5870.5	7962.5	6682.9	6228.3
P29401-2	Isoform 2 of Transketolase OS=Homo sapiens GN=TKT	37653.9	28064.7	51713.8	35385.4	30576.9	28040.7	32159.4	25463.9	32364.4	31817	34701.4	36843.2	32379.8	45798.9	33632	30659.3	28792.2	27458.6	27792.8	37729.5	45860.2	41740.3	102334	54081.4	44495.3	48723.5	68529.2	73480.1	48770.1	49770.7	39972.6	48002.4	78576.4	40193.4	34998.1	37053.3	58534.1	57243.3	32265.2	31654.9	39684.5	26511.4	39513.9	25300.6	47931.4	30480.9	26852.5	23041.6
Q86VP6	Cullin-associated NEDD8-dissociated protein 1 OS=Homo sapiens GN=CAND1 PE=1 SV=2	44116.8	43695.7	47218.8	36387.6	51062.7	38989	38706	41166.4	48971.5	41907.3	28847.7	55906.4	24046.3	33766.3	35888.9	28438.2	29220.8	47053.4	25708.3	39433.9	63135.9	36532.6	41932.1	80196	68442.2	65626.1	34736.4	50415	48825.6	45087	77771.7	68213.1	34942.7	33692.3	67365.7	37171.6	36629.8	35292.7	34464.3	30122.4	33214.7	18930.9	21156.1	19399	29562.8	33729.1	29805.4	22956.2
E7EQR4	Ezrin OS=Homo sapiens GN=EZR PE=1 SV=3	43718.2	40368.3	30343.5	29972.4	32260.6	28437.7	31884.3	27440.9	36930.3	35620	39910.1	54446	54962.4	73624.8	54107.6	45501.6	50832.1	45798.2	48879.7	54338.1	55992.5	69297.3	66926.6	51525.8	42222.1	43329.2	66076.5	58164.5	25810.7	26690.5	53826.3	83607.1	67240.4	49239.9	35646.3	41779.5	80527.3	50317	32049.3	30062.5	30091.1	18992.2	20180.9	11729.9	42240.2	25541.3	26755.9	19503.5
Q13423	NAD(P) transhydrogenase, mitochondrial OS=Homo sapiens GN=NNT PE=1 SV=3	56216.2	45593	55817	57446.6	51777.7	51591.7	48245.9	51809.7	47503.9	53723.2	68542	62070	53003.8	63213.7	49415.6	58309.9	57802.3	60800.1	65465.6	57649.6	45646.4	77859.3	52500.9	75463.6	63165.1	69728.1	60316.2	70167.2	47613.5	67519	54264.1	59325.3	56387.9	78622.7	69185.9	75410	61199.5	70160.2	77764.6	73345.2	56862.8	60303.6	48783.7	57422.5	50070.7	46630.4	50418.7	85918.9
P04843	Dolichyl-diphosphooligosaccharide--protein glycosyltransferase subunit 1 OS=Homo sapiens GN=RPN1 PE=1 SV=1	62828.5	72478.4	57441.7	62085.8	119889	61413.3	52915.2	56140.7	108058	78498.7	105518	214024	72094.2	73959.5	129421	99565.2	101170	192704	94348.3	122561	159777	99854.7	89353.7	73406.3	181070	67951.7	97395.9	73397.2	87965.4	75851.5	193388	90023.1	144921	125126	305533	114463	126993	114169	148346	127769	80153	60228.3	64562.1	86163.2	43895.7	42697.2	76835.1	58944.1
P04350	Tubulin beta-4A chain OS=Homo sapiens GN=TUBB4A PE=1 SV=2	660.4	607	422.8	985.6	688.6	302	1140.2	1421.3	394.2	687.5	1189.3	700.7	1240.3	1540.5	868.1	312.5	367.1	442.2	408.4	980.1
P12956	X-ray repair cross-complementing protein 6 OS=Homo sapiens GN=XRCC6 PE=1 SV=2	83970.3	58327.2	91498.6	59788.6	72976.5	63595.5	73901.2	63126.5	70195	72120.8	66411	59592.7	47161.6	94659.7	53676.2	55079.1	48821.6	67653	51652.2	61932.9	55691.1	66540.1	93258.9	64869.9	53373.2	57580.4	77848.1	72721.6	59773.9	64574.3	58286.2	75287.5	79624	62362.6	61809.2	57600.7	84840.8	73188.3	49748.3	50318.6	52731.1	48331.7	37303.4	36297.8	61502.6	42462.1	38664.9	37489.7
Q16555-2	Isoform 2 of Dihydropyrimidinase-related protein 2 OS=Homo sapiens GN=DPYSL2	2769.4	757.4	1665.8	3236.3	179	483.6	878	1167.4	219.9	1054.3	2230.9	481.8	889.9	1797.3	607	734.2	765.4	500.3	745.5	1289.4																					22663.4	26199.4	30004.1	32515.4	17622.8	19609.9	20458	38043.2
P46939-2	Isoform 2 of Utrophin OS=Homo sapiens GN=UTRN	26061.7	23869.2	29503.1	30867.9	32091.5	39265.1	38886.9	41926.9	19810.5	29390	15099.9	11463	19663.5	12122.5	11922.5	20975.4	20230.9	12643.9	19423.3	13748.5	3784.5	6821.1	4415.6	6211	3196.5	5698.5	5287.2	7030.7	4644.4	6489.6											12673.2	14671.5	9001.4	7285.9	12043.6	14244.4	11149.3	22811.2
Q15029	116 kDa U5 small nuclear ribonucleoprotein component OS=Homo sapiens GN=EFTUD2 PE=1 SV=1	33122.5	26947.6	37751.7	28322.6	35193.7	31574.2	39389.5	34439.9	33864	33880.3	29397.7	25329.5	23301.3	26378.7	27698.5	35468.8	36051.9	31959.7	35517.4	25337	23845.1	19630.2	22590.2	20411.5	24909.7	19198.1	19505.5	17631.3	24169.8	22116.4	13166.6	10986.9	13903.4	16511.4	16396.5	16527.4	13337.9	14802.8	13119.2	12930.9	18202	20852.9	24231.5	32112	16725.1	16972.7	17996.2	30606.5
Q5JPE7	Nodal modulator 2 OS=Homo sapiens GN=NOMO2 PE=1 SV=1																					277.4	229.8	254.1	227.5	278.8	360.6	288	274.8	446.4	546.3											53.5	87.4	69.7	152	26	156.3	28.5	22.4
P31930	Cytochrome b-c1 complex subunit 1, mitochondrial OS=Homo sapiens GN=UQCRC1 PE=1 SV=3	25135.6	39804.8	29706	30372.2	43915.4	36201.5	31929.1	36906.1	44873.9	36876.8	73192.6	50938.4	94338.8	43786.1	104557	65072.3	63616.5	90461	65895.4	67003.8	110919	64508.2	45708.1	57128.2	140352	60375.3	45542.8	57665.2	123155	82874.5	119472	107785	52588	69272	157463	64925.7	43332	59549.6	102011	75720.9	34951.9	39961.8	27376.7	93457.9	35849.2	29580.8	29423.7	54095.1
P50395	Rab GDP dissociation inhibitor beta OS=Homo sapiens GN=GDI2 PE=1 SV=2	70710.8	52018.4	75036.3	49035.4	57891.6	57229.7	57644.1	50813.5	55460.6	60822.9	41273	34529.2	43125.2	62859.4	32945.6	42719.7	40232.9	37922.5	38794.8	45731.9	72008.4	42083.7	60882.3	43780.3	44483.8	43661.8	51403	55598.3	73560.1	63789.1	50773.5	34588.7	45677.8	40444.3	38880	41876.6	46784	58836.1	42269.4	33233.1	18234.6	18849	27155.3	31190.1	27889.6	26650.8	15756.3	17870.7
P17661	Desmin OS=Homo sapiens GN=DES PE=1 SV=3	87969.8	87025	45551.7	87426.3	24852.6	25848.8	58063.5	38670.4	14055.3	50453.5	30036.8	31592.7	56762.6	168451	71539.2	67095.4	62971.5	33602.3	54471.3	70328.5	17971.3	34704.9	14242.3	19717.7	11578	81716.2	15879.4	33961.9	45020.4	34185.4	27987.8	44020.4	17851.4	38785.6	20126.7	102753	17728.4	43034	111196	167725	69185.6	28770	17166.2	13136.4	43335.1	33587.3	15886.8	29434.8
P11216	Glycogen phosphorylase, brain form OS=Homo sapiens GN=PYGB PE=1 SV=5	31891.6	36829.7	51757.7	38345.2	36755.5	38870.7	35907.6	41536.2	51149.7	36719.6	24960.8	34013.8	27963.1	24787.6	30902.3	43452.7	38735.8	41557.5	36314.3	32805.5	40507.8	40854.9	70675.4	55093.9	58618.6	48142.3	41237.2	41647.5	58220	77985.6	30929.4	50435.1	54898.2	46140.6	56796	52477.8	32564.1	38068.9	37033.3	36800.9	19716.4	18676.4	24756.3	24522	30106	22346.1	39506.5	25680.3
P07355-2	Isoform 2 of Annexin A2 OS=Homo sapiens GN=ANXA2	170770	171710	166550	157184	148093	150931	151772	124950	333788	188880	179188	196956	228906	219466	178179	147946	148406	224058	151600	224054	241462	160359	211720	159109	133544	172042	149692	162158	211246	161110	317247	173416	349155	186232	188754	175794	169333	202074	193230	158106	172964	152292	152837	124822	107844	97302	111060	119053
P14923	Junction plakoglobin OS=Homo sapiens GN=JUP PE=1 SV=3	21849.2	38807.6	29876.6	32455.8	39749.3	45344.3	34544.9	30934.6	47748.6	38675	32605.9	49463.1	41936.1	23198.4	50139	47420.8	52150.7	42204.3	44932.1	35534.4	40561.8	28615.9	51733.6	34740.6	45207.3	31105.4	22580.8	26900.2	34208.5	38236.9	31284.9	26009.6	33641.9	24804.7	29464.7	18566.9	15465.7	16816.6	15201.2	14952.3	15463.9	22221.4	20359.6	28722.3	18119.4	21828.8	17174.9	19746.3
J3KN36	Nodal modulator 3 OS=Homo sapiens GN=NOMO3 PE=1 SV=1	18730.3	26053.4	22612.2	22746.1	34667.8	26097.1	30797.7	27103	37195.8	28340	25490.7	35435.5	26780	22238.7	40054.9	40236.2	38692.2	42372.6	37864.2	28448.7	25088.1	21955	21347.2	22499.6	26321	17586.3	21495.8	17493.1	15545.7	16214.8	10344	8352.4	11993.8	12578.4	13234.7	11343.7	10360.5	11183.9	14594.1	12076.5	22649.2	17290.4	23263	20610.7	15195.4	14435.3	22542.9	18678.4
O94832	Unconventional myosin-Id OS=Homo sapiens GN=MYO1D PE=1 SV=2	27820.8	55200.2	40304.2	42607.6	35178.9	43673.7	34044	38856.7	45945.1	46114.9	46531.1	50962.8	121022	36169.8	74311.8	93202.9	62685.2	58845	64771.5	55472.9	45516.5	43292.1	44979	52324.2	74049.9	44720.2	26766.1	35916.6	35790.3	41483	46321.8	40457.5	42550.3	41894.2	68043.3	36838.3	23567	34412.6	39855.7	40784.6	9977.7	12464.9	8037.8	23401.4	11817.4	12291.8	10153.4	15900.2
Q14683	Structural maintenance of chromosomes protein 1A OS=Homo sapiens GN=SMC1A PE=1 SV=2	46332.8	33121.2	38748.8	34870	37976.6	36541.5	47040.3	45810	35778.9	38152.5	29566.6	22407.2	22356.5	32012.2	22943.6	29905.9	32941.7	29442.8	35171.7	24637.7	20339	32665.8	23919	21819.4	15028.5	20740.2	23112	23231	13469.9	15186.1	8825.7	11068	11307.5	16082.2	7728.1	15844.1	12936.7	13524.4	11136.8	10957.1	28246.4	28609.6	15232.8	12949.3	24729.1	26310.4	16613.1	28316.1
E9PHY5	Band 4.1-like protein 2 OS=Homo sapiens GN=EPB41L2 PE=1 SV=1	33756.9	40956.2	30542.8	53841.7	36538.7	27564.5	36823	41668.5	32064.8	35293.8	35126	37606.5	37541.9	28051.3	34555	37426.4	40901.8	37023	42752.9	35731	50495.2	51463.1	36447.3	38287.6	46942	43761.2	39895.3	42143.2	32844.2	31439	51025.8	31858.3	22432.6	38500.9	53837.3	45422.3	20647.7	33935.2	30574.7	26315.6
Q1KMD3	Heterogeneous nuclear ribonucleoprotein U-like protein 2 OS=Homo sapiens GN=HNRNPUL2 PE=1 SV=1	48809.3	44057.6	47749.5	36221.4	48569.4	37883.2	47582.2	44188.9	41432.4	43428.2	46572.6	44838.2	33652.5	53256.9	38708.3	37928	42944.5	45451.6	46771.3	44588.7	43668.8	43321.5	48166.7	41039.3	42847.5	36188.5	49290.1	43605.6	36571.2	36254	29862.4	34194.8	39879	34654.1	37772.8	33931.2	45312.1	38781.6	25599.3	29397.7	50496.5	47734.9	36742.7	40601.2	46008.3	39892.7	34030.4	26099.6
Q06210	Glutamine--fructose-6-phosphate aminotransferase [isomerizing] 1 OS=Homo sapiens GN=GFPT1 PE=1 SV=3	25495.1	50551.3	42074	30707.5	35312.8	35011.1	34543.4	31012	67606.4	41282	31239.4	93726.3	26688.6	23450.6	61180.1	48067.7	48158.5	61317.6	41828.8	44090.1	62166.7	28771.6	68469.4	48974.4	68419.8	32283.3	37783.9	36428.7	63550.3	46495.9	47451.2	40778.4	51886.2	38368.7	57010.8	31612	31984.2	28977.2	34038.8	29304.1	22178.8	21691.8	39099.2	66483.6	25708.7	23037.3	41674.3	32698.3
E5KLJ5	Dynamin-like 120 kDa protein, mitochondrial OS=Homo sapiens GN=OPA1 PE=1 SV=1	32513.7	32906	36186.9	34871.8	31472.2	42828.2	32143.9	29758.9	42390.7	35867.9	36785.6	30923.5	28956.7	30304.5	37695.1	32532.1	33202.8	34919.4	35556.6	31455.7	26440.8	33023.6	17757.5	22447.3	25438.6	21488.7	17891.6	19744.5	24433.8	18228.7	15752.9	18195.6	14527.2	17057.5	17092.5	15602.1	15328.4	16774.8	15895.5	14539.6	15812.5	25167.5	14722	13031.5	15642	16453.3	15710.7	14694.2
P48681	Nestin OS=Homo sapiens GN=NES PE=1 SV=2	21135.2	22859.9	25349.3	33032.2	36059.1	36130.7	43059.3	46734.9	14528.1	27487.7	26377.7	19821.5	42360.9	19040.1	18940.9	38016.7	34939.8	18551.6	32459.1	24554.2	16284.8	32188.9	15745.7	23526.5	13523.9	31157.2	29225.4	35476.8	20348.1	21334.2	764.6	1061.6	624.8	1418.2	665.3	1830.2	858	1404	1424.4	1072	36971.6	27624.8	16051.2	12977	19315.4	24137.3	13670.1	20447.2
Q9UQE7	Structural maintenance of chromosomes protein 3 OS=Homo sapiens GN=SMC3 PE=1 SV=2	41299.5	33252.7	35503.1	34639.4	41843.4	38875.4	45845.5	42827.1	35308.9	38144.3	24702.2	20194	18142	22506.3	19511	27805.1	29166.9	27991.1	27327.3	22180.9	16357.9	26321.7	19018.9	19375.4	12142.5	17026.1	17791.7	18204.7	7018.4	8546.4	16544.3	23027.4	17073.5	21414.5	13325.3	18072	20726	20075.8	16082.8	13737.1	19761.5	15548.9	8018.7	7030.7	14764	15021.2	10479.5	17953.7
O95202	Mitochondrial proton/calcium exchanger protein OS=Homo sapiens GN=LETM1 PE=1 SV=1	33592.2	36138.1	50641.7	49362.5	43984.9	42771.3	47366.6	35305.1	64110.2	49501.4	45773.8	37796.5	80379.2	33989.5	40210.4	49417.5	46600.9	47049.8	45299.6	41152.2	35066.5	29732.2	28490	24372.9	42461.6	22457	22881.4	19711.3	24592.5	23123.5	54429.4	26469.7	33422.2	42392	58247.7	42665.7	25211.1	32048.8	31134.7	31204.7	15452.6	17202.7	11743.4	12536.8	15093.8	14716.5	13646	13276.9
P34932	Heat shock 70 kDa protein 4 OS=Homo sapiens GN=HSPA4 PE=1 SV=4	38084.6	30273.1	39184.1	34939	30750.3	33238	36964.8	35506.2	25601.9	30096.9	19846.8	18548.7	19056.7	24817	17001.8	27220.2	26311.1	18544.2	24205.6	21793.8	28070.3	29356.4	38534.2	30486.6	21816	29944.2	32734.6	30663.6	22599.1	25712	25852.9	24188.9	32644.6	20465.5	13318.6	22387.1	28074	25026.6	18888.6	17875.8	18480.8	14810.1	15434.3	11626.6	20721.6	19968.5	14991.6	14463.3
P07996	Thrombospondin-1 OS=Homo sapiens GN=THBS1 PE=1 SV=2	31292.1	90374.7	58235.3	98340.3	58991.9	109532	44334.6	56282.6	21197.4	53732.4	62409.2	33439.7	42272.7	39451.7	67429.4	60759	55896.8	42206.2	76264.8	61023.7	12404.2	11782	4009.6	6079.3	2732.7	7138.6	4570	4582.3	3113.7	5351.5	37842.4	50022.4	6215.8	9520.8	5306.2	11916.8	5891.7	8544.6	10275.8	12238.3	21562.4	42083.8	20311	13382.7	101692	166935	20138.4	22119.1
Q02880	DNA topoisomerase 2-beta OS=Homo sapiens GN=TOP2B PE=1 SV=3	28451.7	23709.1	25610	25791.8	35089.3	26781.5	29715.7	27435.2	25927.5	26870.1	37578	29461	28362.7	34173	33571.7	43154.9	41031.2	38867.4	41023.9	30840.5	23370	23484.8	25761.8	18892	23536.7	18604.9	25201.2	20655.8	21724.7	21579.3	23892.4	34037	27589	31890.7	26095.2	29104.5	27252.5	28766.9	22368.7	22886.5	16450.5	16848.5	12288	13316.6	14444.6	13434.5	12942.7	13732.6
P07339	Cathepsin D OS=Homo sapiens GN=CTSD PE=1 SV=1	95064.4	63478.2	133261	125320	36920.1	39329	57933	48471.6	43376.1	61077.1	69717.6	23112.2	42165.9	79019.6	37183.4	35387.2	35862	40400.8	39270.8	66925.4	70103.3	53377.5	103751	75416.3	47312.5	77426	98956.2	140560	84295.3	73918.3	48856.8	45034.4	82961.6	61838.9	42261.8	68860.5	74412.7	102710	65254	49385.1	32134.7	23948.1	124847	43723.8	33270	30232.9	36775.8	25430.9
P05556	Integrin beta-1 OS=Homo sapiens GN=ITGB1 PE=1 SV=2	22964	41753	27170.6	25742.5	41056.7	30096.5	30187.7	37532.1	25880.7	32525.4	29148.1	43361.5	34759.9	24280.6	45523.9	36469.8	34272.3	32466.7	34223.8	33896.5	118128	75708.9	66150.6	74935.5	95291.4	81250.5	68994.4	77173.5	137740	104887	67366.5	47971.9	41973.4	43576	57205.5	47108.2	28676.8	42530.8	72111.7	62131.2	48875.8	36852.8	42070.1	58667.8	36008.2	34905.9	45544	52802.7
P33176	Kinesin-1 heavy chain OS=Homo sapiens GN=KIF5B PE=1 SV=1	30763.4	36141.4	34997.9	33006	33506.2	34338	38358	34598.5	30357.7	32328.5	15884.1	18524.8	16800.2	15530	17157.9	22798.2	20735.7	15735.3	18769	16128	16388.6	16016.1	18205.8	19590.4	14222.1	18617	15639.4	17165.7	17628.2	18210.2	14753.5	17687.6	14203.7	19827.4	10965.4	18714	11691.2	15234.1	13971.2	11456.1	16778.7	14499.2	14481.4	11042.1	15202.4	15368.5	14013.8	14725
Q12906-7	Isoform 7 of Interleukin enhancer-binding factor 3 OS=Homo sapiens GN=ILF3	83298.1	61658.9	78846.4	60153.6	75788.6	58516	81978.4	64705.1	77998.9	70907.7	42806.5	41198.2	33880.7	48433.1	35513.9	53105.6	47893	43081.2	48919.8	40442.1	47871.8	43784.2	47567.5	50299.5	33029.7	42946.2	46264.6	43390.2	54323.3	44892.9	47151.3	46968.1	36553.4	31160.9	30035.4	41637.6	39625.5	38734.2	29301.9	37206.6	42652.7	47787	32678.9	35094.5	42321	46226.8	23737.9	42668.5
P19338	Nucleolin OS=Homo sapiens GN=NCL PE=1 SV=3	91595.5	100900	98679.5	77779.8	98117.6	61603.7	77885	54694.9	135281	92114.2	75566.6	99169.2	56446.7	94830.1	102534	45645.6	61648.6	87885.7	69126.4	90198.7	133057	152960	228858	128779	90183.6	120003	161618	167814	61914.7	77374	132124	168498	209915	118470	109750	84961	191467	163592	69162.2	77693.7	142213	86123.2	58526.6	38437.5	126530	84671.3	80497	61168.2
O00410-3	Isoform 3 of Importin-5 OS=Homo sapiens GN=IPO5	13083.6	19933.4	16559.8	12966.8	20551.1	15211.5	23847.1	19487	25540.6	17214.2	13658.4	23161.1	11358.5	12685.9	19700.7	22374.9	20056.5	27023.7	18735.1	17990.9	42369.1	24171.6	26374.6	25284.7	53819.4	28695.6	24394.5	23957.5	35339.5	31457.9	20417.9	15860.6	11205.7	12790.2	17562.2	15047.2	11778	12506.4	10272.4	8976	11979.1	9628.6	19516	15377	9238.1	8876.3	14483.3	9730.5
Q7KZF4	Staphylococcal nuclease domain-containing protein 1 OS=Homo sapiens GN=SND1 PE=1 SV=1	33882.4	45856.3	36045.4	34738.9	39190.2	29874.7	38190.1	34388.5	43408	35827.5	17488.8	22561.5	18492.6	19789.1	28615	32136	28397.2	21642.4	28357.8	21879.2	29345.8	29949.6	35208.6	29836.5	25043.8	26438.4	29051.3	28636	26161	24966.4	30522.8	35516.1	27734.1	29998.8	18370.4	25931.3	21864.7	25147.3	21377.2	21857.1	23265.2	18056.7	22197.1	13453.6	19109.7	18079.3	25444.8	20107.2
Q14152	Eukaryotic translation initiation factor 3 subunit A OS=Homo sapiens GN=EIF3A PE=1 SV=1	42227.4	36655.8	40752.3	36718.8	36032.8	31493.3	32140.7	32096.9	40930.6	36102.5	26407.6	22080.4	22764.5	28168.8	24471.4	23205.4	22981	24987.7	23544.3	23545.3	57657.8	52033.7	39265.3	32063.3	40004.8	29125.4	33278.5	33424.1	40337.5	30925.7	32088.3	27259.6	18231.5	18890.1	20071.1	16519.8	17650.3	17974.6	13771.8	12850	42733.5	27013.2	23466.2	26678.5	30428.9	27268.5	25621.4	19961.2
Q8WUM4	Programmed cell death 6-interacting protein OS=Homo sapiens GN=PDCD6IP PE=1 SV=1	51395.8	45195.3	45368.7	48012.8	37137.7	37562.9	40950.7	36143.6	32797.3	43228.8	39130.5	34226.3	57883.8	43255.3	40287.8	40504.6	40694.5	38288.9	38024.2	39241.4	28845.8	39463.7	39549	39090.7	30086.1	37471.9	26571.5	29910	35005.5	34426.2	24646.6	21385.7	37123.5	25602.4	21983	24232.3	21016.3	21760.3	17301.3	20018.3	19252.5	21131.3	27749.1	26953.1	24811.5	19619.2	22009.9	20586.8
Q05682	Caldesmon OS=Homo sapiens GN=CALD1 PE=1 SV=3	26246.7	48250.9	27832.2	29383.3	42133.5	30290	47891.8	45316	25739.7	32011	25609.9	34815.4	32922.3	20203.9	27648.5	35099.5	40611.7	24198.4	34208.9	30048.3	42905.4	82250.2	47764.8	67116.5	37285.6	70810.5	68459.1	66351.8	40427.9	35720.5	13286.7	18942.5	18378	18335.4	12088.3	19490.3	10785.6	16720.5	17900.5	14073.9	65008	29954	23340.6	29317.5	35962.4	46557.6	19333.3	32766.2
P48643	T-complex protein 1 subunit epsilon OS=Homo sapiens GN=CCT5 PE=1 SV=1	40927.8	42718.8	41948.9	36832.8	38669.9	31370.7	37909.5	29879.6	39855.4	36813.6	37900.3	34228.7	32698.6	50396.9	27596.3	32948	33169.1	32836.4	31924	38806.1	33817.2	25196.4	41923.1	28378.3	25690.4	29460.6	31362.3	36316.5	31386.5	33035.2	29242.6	35397.3	33069.7	25300.8	24973.9	27021.5	29381.5	26091.5	23134.3	21463.7	25296.6	24467.3	28817.4	27403.5	28093.8	21792	22364.7	19223.6
O75923-13	Isoform 13 of Dysferlin OS=Homo sapiens GN=DYSF	17599.4	18202.8	21183.3	19320.2	33360.5	25335.8	29094.1	28827.8	12143.6	19709	6526	5475.9	8828	5596.3	6758.1	23761.3	20192.9	8647.1	18897.6	8189.8	11026.4	14100.6	12246.8	13653.3	11459.5	13322.6	37930.5	20869.4	34794.8	26320.9	4084.2	4040.7	3159.1	4252.9	2876.5	4623.3	3570.2	4277.2	4513.7	4329.1	28280.6	26685.9	24841.2	21200.3	21637.4	26170.5	19178.3	27422.1
Q92896-2	Isoform 2 of Golgi apparatus protein 1 OS=Homo sapiens GN=GLG1	17070.3	25065.6	21069	26498.4	27923.4	24294	32257	22034.8	46220.8	28634.9	28321.7	37564.9	30002.9	21636.8	40060.7	32679.3	31760.9	38032.2	31965.7	28711.8	38413.3	50422.6	41554.4	39755.8	36088.6	33165.7	43991.3	37076.4	19659.9	25485.2	37040	35644.3	29926	35698.2	25692.8	23215.2	29438.2	30743	29213.9	30270.7	29668.5	22463.1	16821.8	16134.7	22442.7	22204.7	33405	29124
P50991	T-complex protein 1 subunit delta OS=Homo sapiens GN=CCT4 PE=1 SV=4	41305.4	37123.2	34608.8	34699.5	36231.4	28557.4	29625.3	30750.9	38365	32102.9	36744.7	38367.7	32521.8	45088.8	44237	43010.8	43307.5	42026.5	40197.6	41656.2	47216.7	32591.9	50139.8	36163.5	69552.7	36595.4	41259.9	38421.5	62092.6	36005.2	44875.1	63518	37214.8	26106.5	39906.8	26231.7	34959.6	29132	26401.8	21365.2	25569.2	15071.4	20865.2	20864.8	18905.8	13291.4	22655.8	14415.9
P53396	ATP-citrate synthase OS=Homo sapiens GN=ACLY PE=1 SV=3	51282.2	56092.8	49513.5	44038.6	45264.8	42850.1	48786.7	45783	42026.9	46035.9	27213.3	53304.7	26357.6	42742.1	41951.8	35898.6	38975.6	34907.6	35927.5	36787.6	32959.8	31520.1	38483.5	33347.4	39745.4	31573.5	30471.2	32201.2	25001.7	24777.8	28838.3	31242.6	28889.6	19949.1	26731.5	17314.7	25167.1	19669.9	13809	14090.5	22300.1	18391.9	24030.1	18108	24662.9	22330	23777.9	25895.3
P04275	von Willebrand factor OS=Homo sapiens GN=VWF PE=1 SV=4	15639	16078.6	15527	29934.1	36183	31007.8	27774.7	33179.3	10397	22063.1	12966.9	11800.7	39769.9	10749.7	13454.9	21745.4	21779.2	14816.6	20868.9	16018.4	13375.7	23855.8	6476.8	13106.2	8007.8	25006	13042.7	16932.6	12568.4	16447.5	5064.9	3039.1	1198.8	1395.5	1756.5	2630.3	1466.4	2033	2391.6	2930	15212.9	11147.5	8678.4	15495.2	11702.6	16477.5	11468.1	19830.2
P05091	Aldehyde dehydrogenase, mitochondrial OS=Homo sapiens GN=ALDH2 PE=1 SV=2	23173.3	28246	69450.1	45757.4	74011.6	51223.6	39281.5	39466	72406.2	54267.4	64177.2	39854.4	140760	30311.1	49713.5	53560.4	55938.3	55596.4	55819.8	57384.3	37506.1	48858.1	91953.4	63222.2	46732.8	40608.1	34960.6	36595	34168.2	44205.5	46314.1	30217.6	83395.8	55039.8	42478.1	33423.6	24169.1	31574.2	29825.1	34268.1	29790.5	38325	39827.6	81760.4	59444	40739.6	37541.4	83238.7
P22695	Cytochrome b-c1 complex subunit 2, mitochondrial OS=Homo sapiens GN=UQCRC2 PE=1 SV=3	42784.4	66857.5	39478.1	49762.6	66820.5	49167.6	34216.5	42911.3	68307.4	51121.8	101095	75067.9	112738	65867.9	146875	75226.9	77355.5	126701	85765.9	95819	146012	57405.8	70339.6	97421.4	252753	110646	72964.9	74987.9	175785	134879	58520.9	46140.1	70742.2	80836.9	215707	71658.3	65511.1	71171.8	135871	98203.5	51730.9	49673.6	54643	186225	44754	40634.4	52236.5	107070
Q15075	Early endosome antigen 1 OS=Homo sapiens GN=EEA1 PE=1 SV=2	53171.3	37839.8	53314.2	48538.7	34718.3	41874.5	47980.6	55003.7	27736.3	41170.7	14242.8	10341.5	12734.3	13871.2	11806.9	15612.4	15777.9	9790.3	15136	11903.2	9836.7	13685.3	15607.3	14230.2	6766.8	13580.3	10495.7	12215.1	7656.7	7617.5	1819.5	2296.1	3464.7	3870.8	1691.6	3052	1940.2	3003.3	3307.7	2679.7	15367.3	12346.8	9425.9	7271.6	12578.9	13647	9235.8	12819.7
Q14573	Inositol 1,4,5-trisphosphate receptor type 3 OS=Homo sapiens GN=ITPR3 PE=1 SV=2	11521.7	18225.8	14291.2	15146.9	15225.5	14508.4	17779.2	18286.9	19119	16407.1	21271.7	34476.8	21052.3	16764.8	30584.5	26657.6	29269.1	27734.1	28125.3	23018.2	23004.4	21673.3	21830.5	19743.1	23269.7	19331.6	19102.4	16406.4	18975.9	14240	35299.3	42217.7	34690.2	28103.6	29529.4	21309.7	26246.7	25021.5	20453.5	22191.4	7870.7	6596.1	6271.2	5181.1	6295.1	8332.7	6742.4	8345.1
P49368	T-complex protein 1 subunit gamma OS=Homo sapiens GN=CCT3 PE=1 SV=4	39520.1	34783.4	40582.4	34600.8	33760.2	34446	43621.7	31617.3	38061.2	36653.8	25960.9	22342.2	22596.4	31874.2	27064.7	29724.5	27610	24361.2	25985.6	26081.6	35874.9	49572.9	48134.2	33915.5	26529.8	30142	39395.9	37592.2	33379.7	37257.9	35125.3	36935.8	35369.3	37748.5	21806.9	39835.6	36225.1	34668	29602.6	27904.3	21821	21641.6	23842.5	21804.8	26845.7	23088.3	23082.7	16874.7
P04075-2	Isoform 2 of Fructose-bisphosphate aldolase A OS=Homo sapiens GN=ALDOA	66170.6	71297	48294.1	59166.1	52450.1	50718.8	50346.3	52456.6	57536.6	57040.5	52749.4	88555.3	53549.4	91887.2	79322.7	42315.4	52831.9	55579	50980.4	75737.1	80058.3	103167	134305	83742.7	60798.5	72753.4	105327	105445	49792	52742.3	111499	136960	134571	92800.8	68314.2	96996.7	135973	113115	70269	74269.4	51558.3	24603.3	37960.8	26606.3	57213.1	34437.4	42609.6	48331
A0A024R4E5	High density lipoprotein binding protein (Vigilin), isoform CRA_a OS=Homo sapiens GN=HDLBP PE=1 SV=1	19529	25949	23866.2	22496.4	26164.7	20094.3	29879.9	22509	25061.7	25838.7	28806.8	35558.4	31862.5	29379.2	32711.8	54408.8	47208.9	35039.2	48071.1	31192.4	15594	13875.7	14482.9	17145	12561.4	15074.8	14258.5	14256.9	13451.9	13598.2	10873.3	11151.8	9721.3	13452	9043.9	14229.6	8882.1	11401.4	10365.8	10271.6	27765.8	22561.1	22040.9	19225.1	18534.8	22351.8	26695.2	30518.7
Q05682-4	Isoform 4 of Caldesmon OS=Homo sapiens GN=CALD1	750.8	1315	1339.7	1290.4	1931.2	1163.4	967.6	1194.9	1134.8	1021	608.7	2267.6	845.2	761.8	1420.8	145.9	957.2	992.3	819.7	1249.1	990.9	2476.9	1497.7	986	732	779.8	1702.1	1827.7	403.2	567.6											5792.6	1741.3	3655.3	757.4	2524.4	2736	1666.5	1332.1
Q15582	Transforming growth factor-beta-induced protein ig-h3 OS=Homo sapiens GN=TGFBI PE=1 SV=1	20914.3	101171	22209.4	30346.5	38643.2	27906.7	38496.4	32162.9	23211.7	36507.8	34551.9	55281.4	26235	20178.8	99297.8	42042.1	36277.1	38253.4	34258.5	43590.9	44194.2	29826.3	20275.2	26897.1	74051.8	39375.8	26471.2	23855	154558	44060.4	29743.1	23674.8	13408.4	25471.6	70606.1	35323.8	13087.4	17739.6	48929.6	18394.4	15744.3	13283	24461.9	18028.1	14879.2	19040.1	16581.5	17068.7
O43143	Pre-mRNA-splicing factor ATP-dependent RNA helicase DHX15 OS=Homo sapiens GN=DHX15 PE=1 SV=2	26354.1	25090.6	28186.6	23644.8	28451.2	25151.9	30028.5	28764.1	27603.8	25983.8	20829.2	28747.8	18278	23189.8	24985.7	26432.9	28819.3	29537	27290	23051.5	50238.3	40447.4	46503.2	42430.3	62996.4	38940.1	40099.9	38296.1	39152.6	37790.6	28979.8	30357.4	38576.2	38006.7	54825.7	38598.3	33150.6	32593.5	27851.8	25398.6	31287.3	40936.3	31404	31237.1	30649.4	34392.3	30209.6	34907.6
Q9UH99	SUN domain-containing protein 2 OS=Homo sapiens GN=SUN2 PE=1 SV=3	16077.3	14052.4	17478.2	16270.8	19667	20358.4	19331.9	21607	13024.8	16873	37267.5	31218	34834.5	42442.3	30543.2	47397.3	48643.1	46752.4	51246	35736.9	22709.6	24263.8	14844.1	20403.8	19302.7	21472.1	21260.4	22600.7	12228.7	14424.1	22374.1	29418.9	20926.1	27452.2	16418.1	23288	31304.7	29836	21320.1	20668	10874.3	17590.6	7774.1	5997.5	10606.2	10858.9	8753.2	11751.6
O95782	AP-2 complex subunit alpha-1 OS=Homo sapiens GN=AP2A1 PE=1 SV=3	29377.1	37461.8	24900	24388.7	30720.2	23103.7	28028.9	26834	35882.3	28497.1	21669.6	20430.9	16893.9	18321.8	23053.8	15990.2	17338.7	21375	17867.6	20371	67988.4	54390.3	47132.5	45870.8	86136.4	46434.2	52251.5	47557.9	89194.6	61306.3	67887	61328.5	30154.5	29777	57532.7	35030.9	32298.9	31352.7	31334.5	25408	26684	18491.9	29843.6	29352.1	20435.5	17367.7	30664.1	19832.1
P00367	Glutamate dehydrogenase 1, mitochondrial OS=Homo sapiens GN=GLUD1 PE=1 SV=2	73562.6	70955.7	73059.6	76440	70764.4	66195.8	70827	68208.3	72904	73610.4	91701.7	83772.6	94564	89978.4	91740.6	101165	83625.9	86483.7	91580.5	88064.7	43472.4	76399.8	59162.9	57723	56525.1	56814.8	72999.8	76280	41746.2	54423.6	57261.2	67787.6	84715.1	105177	75304.6	115219	93007.9	114644	116746	105509	64840.4	87796.1	58814	46220	58868.3	59014.2	71373.1	53728.3
E5RK69	Annexin OS=Homo sapiens GN=ANXA6 PE=1 SV=1											126	66.6	103.1	95.6	131.7	192.7	173.2	103	175.1	76.6
O75165	DnaJ homolog subfamily C member 13 OS=Homo sapiens GN=DNAJC13 PE=1 SV=5	34573.3	28615.3	30141.3	28537.9	32258.5	26929.7	34668.7	32592.8	28011.7	29309.1	15218	12092.2	15276.2	13821.1	15737	24181.3	20995.2	16239.7	20480	14262.1	8817.8	6516	5371.8	7445.2	9218.4	7657.4	7072.8	6901.3	12269.8	9788.5	5124.5	3278.1	3497	6556	4490.2	6870.4	4353.4	5373.2	5277.6	4652.3	14439.2	19855.6	20677.4	22738.3	16094.4	16295	18660	16086
Q7L576	Cytoplasmic FMR1-interacting protein 1 OS=Homo sapiens GN=CYFIP1 PE=1 SV=1	23261.4	36009.7	28727.9	24339.3	39787.7	27500.1	30320.9	31999	39387.8	29257.5	16266	25753.6	17625	11257.1	20618.7	21498.7	18026.9	19505	16965.7	19112.2	63587.7	40888.2	47144.7	46968.7	73585.9	49612.5	41246.1	45575.1	85402.2	58143.2	23445.8	18283.5	14191.6	14254.6	20744.9	15675.6	12110	13059.5	15433.7	10983.4	17039.9	15891.3	17501.5	15754.9	13105.2	14219.9	14802	17048.7
P09327	Villin-1 OS=Homo sapiens GN=VIL1 PE=1 SV=4	17823.9	48999.9	26939.9	27381.9	30789.2	33447.7	24862	26609.6	39765.4	33744.2	25944.8	31888.8	60683.4	17353.8	64967.3	36796.4	39798.4	40239.7	38929.7	35432.8	38753.4	44677	68285.9	45929	26302.9	28881	19819.5	26296.4	26090.7	29762	32437.3	26627.9	49079.7	41288.4	20408.2	34558.5	14188.8	28296.1	24838.3	30583.6	13182.3	12704.5	17543.7	18084	16377.1	14716.1	23641.3	15765.1
Q9NSE4	Isoleucine--tRNA ligase, mitochondrial OS=Homo sapiens GN=IARS2 PE=1 SV=2	29435.3	33527.6	33180.4	32939	33189.5	30694.2	34926.6	31592.6	32758.1	34364.3	40262.9	50255.8	38939.1	32081	49257.7	70434.1	40616.8	33901.6	45994.2	36655.3	27114.2	29653.6	32755.4	27351.6	40649.6	25569.3	33512.9	29540.5	34682.1	36104.3	24542.4	22513.6	30384.9	27493.6	38492.1	29669.7	27888.5	30254	29605.2	28307.4	21867.7	45519.5	37287.7	30149.3	35180.1	37305.2	45202.2	37947.1
P05164-3	Isoform H7 of Myeloperoxidase OS=Homo sapiens GN=MPO	12394.4	25657.5	18646.6	16769.2	54025.7	17676.4	23333.4	22824.8	23477.5	20229.6	6718.1	9704.4	4787.6	6625.9	18803.9	8224.4	10440.9	9640.7	9235.8	11345.5	34089.9	21118.3	27788	24762.2	21638.1	23877.2	63197.2	21006.6	33341.8	25677.2	61670.7	46317.2	45474.5	47596.6	30316.3	51869.1	81329.1	35509.2	35149.3	29996.9
P42224	Signal transducer and activator of transcription 1-alpha/beta OS=Homo sapiens GN=STAT1 PE=1 SV=2	50153.4	35217.7	58654.2	26605.3	42297.7	28568.8	50190.2	38003.4	32300	36943.6	28918.3	30386.8	26644.5	38330	47978.4	48504.2	41572.2	44693.2	39510.8	41055.7	36931.5	36298.8	28155.3	25008.4	34304.1	25256.1	50542.3	25013.1	30498.7	26665.4	27239.4	27399	19996.7	22116.9	25937	23964	32800.6	20989.7	18811.1	17962	14210.2	16142	24301.6	19672.1	20670.7	15161	21972.6	16515.7
Q92878-2	Isoform 2 of DNA repair protein RAD50 OS=Homo sapiens GN=RAD50	35145.7	29535.1	32729.2	35972.5	35642.8	30789.8	32032.7	34626.1	28532.7	30284	34257.5	24472.9	28049.7	32764.6	34244.9	43603.7	42670	37168.1	43949.7	30970.4	13810.1	20002.1	18257.2	29629.1	14153.6	26611.8	16038.9	22612	3704.9	6034.4	6196.3	6956.2	7460.8	7525.1	5927.6	7079.8	5748.6	6728.2	5732.7	5707.3	23309.5	19656.5	14241.3	12129.2	27609.7	29794.5	23028.1	30590.2
P48735	Isocitrate dehydrogenase [NADP], mitochondrial OS=Homo sapiens GN=IDH2 PE=1 SV=2	80752.1	84788.7	76643.1	61729.7	72558.3	88079.6	63736.6	51439.6	95053.6	94978.4	158638	80236.9	151082	148269	110164	94248.9	102345	143318	111621	126298	61965.2	63795.6	101443	77371.4	70999.2	58428	109043	74696.2	79724.4	110762	86729.7	70503.5	132395	118492	87853.7	87336.4	154806	117455	144927	141460	44686.8	68436.2	84607.9	91667.4	50951.3	39895	85256.8	64925.4
P11678	Eosinophil peroxidase OS=Homo sapiens GN=EPX PE=1 SV=2	47129.2	25596.5	33680.3	52410.4	111334	36890.9	28209.9	37560.9	30743.4	43810.4	84567.3	74595.3	43108.4	72504.5	32769.2	53264.2	61370.2	50561.6	75648.6	59012.7	108146	68787.2	74659.7	94018	159585	87957	49128.8	62631.1	276766	162616	109735	95161.2	104928	101834	191189	130685	54260.6	81177.4	255881	143668	64452.2	49563.2	28464.9	42772	41586.3	63224.9	24166.1	57275
O14980	Exportin-1 OS=Homo sapiens GN=XPO1 PE=1 SV=1	29235.6	33320.2	31342	25565.8	41976.7	23854.3	28776.9	27338.1	38223	32108.4	16910.7	34320.7	14789	18997.5	24069.5	23858.5	28892.1	32216.9	24915.3	24047.5	64206.5	26343.8	44763.3	34291.2	100291	38034.2	36673.5	34911.9	67926.5	46550.2	16058	13548.1	18392.7	18837.9	33460.5	21934.1	16206.5	16376.2	19927.6	15324	9333.5	22331.5	12192.4	12171.6	10323.4	10636.9	12660.7	13695.5
K7ELL7	Glucosidase 2 subunit beta OS=Homo sapiens GN=PRKCSH PE=1 SV=1	75364.4	76594.2	75347.1	87172.8	79089	64283.4	56057.3	41779.9	134990	83452	60819.2	77213.8	45197.3	55646.1	46891.2	53512.6	60869.9	80502.9	56984.2	64504.6	54204.6	77263.1	66875.2	68136.5	49114	48417.6	74220	67948.6	39022	49353.3	82130.8	62761.8	71340.9	69854.7	52454.7	51658.6	64363.4	66641.2	72086.7	76792.6	58998.3	52970.5	36830.5	35952.6	44751.7	43948.7	35518.2	39704.6
P04083	Annexin A1 OS=Homo sapiens GN=ANXA1 PE=1 SV=2	171212	48193.7	110437	104693	33056.4	39658.3	63686.2	60686.6	64056.5	77298.2	147815	126848	78305.7	197329	55440.9	65404.8	70311.3	100410	83478.2	119424	50778.9	63555.6	39112.9	44747.2	35254.1	56340.8	58790.5	81883.1	48035.1	49683.7	34474.2	44894.7	26514.8	24957	19562.4	26938.1	46792.3	40088.3	23359.9	21254.5	58991.6	82451.6	69837.3	38078.4	68653.5	41806.9	51426.5	30896
P63104	14-3-3 protein zeta/delta OS=Homo sapiens GN=YWHAZ PE=1 SV=1	91526.8	104375	64958.8	69770.2	69864	79205.6	69246.9	59576.9	79399.9	75494.1	86783.5	148052	62110.1	149113	79995.6	65132.8	74564.8	100346	68353.6	125241	103180	84567.7	158521	110646	88034.6	105842	124577	131490	72794.5	84203.5	58686.4	76981.7	119875	73176.4	59953.9	65242.5	129693	104050	56152.4	53718.2	57813.8	37598.5	59470	66571.8	74178.4	42796.1	51372.5	41992.4
P09493-9	Isoform 9 of Tropomyosin alpha-1 chain OS=Homo sapiens GN=TPM1	113846	106812	170299	130905	73661.6	90611.3	121502	107716	68888.9	100856	123961	96048.2	134334	171197	95618.1	111390	97536.7	84028	94366.2	153595	81012.9	161541	105816	98660.9	59624.7	509058	110820	180801	71969.9	129823	106273	145022	113065	129834	74139.6	475811	98903.1	289100	351138	717025	18753.6	3611.9	1818.5	569.2	7289.6	2214.5	3665	3012
O75083	WD repeat-containing protein 1 OS=Homo sapiens GN=WDR1 PE=1 SV=4	57166.9	36906.1	50663.5	40641	29861.6	39378.9	45989	38755.5	39400.8	41373	41379.9	39999	43652.6	78745.4	30083.4	56069.2	45761.3	43228.8	43658.6	51273.9	34432.1	39061.5	53591.3	37731.2	31075.2	39844	53258.2	54900.4	39587.6	39834.9	36172.2	37875.6	44125.7	40184.3	26217	33810.5	59609.9	49374.3	32592.9	27724.8	24003.3	21219.6	41383.4	21261.2	32695	26088.3	31841.8	25249.3
Q9UPN3-5	Isoform 4 of Microtubule-actin cross-linking factor 1, isoforms 1/2/3/5 OS=Homo sapiens GN=MACF1	1446.7	1554.4	1620.9	1505.6	1379.1	2162.6	2735.2	2302	1119.7	1618.4	678.1	428	624.8	740.4	591.3	853.2	878.9	595.4	718.7	558.3
P22626	Heterogeneous nuclear ribonucleoproteins A2/B1 OS=Homo sapiens GN=HNRNPA2B1 PE=1 SV=2	72491	66768.6	77039.5	58591.8	67962.4	61944.1	78069.8	63006	81847.3	70026.3	100976	90306.6	80822.6	167478	99006.2	73240.8	81971.3	109394	81302.3	112202	91827.5	108479	152812	106798	72652.9	93941.8	143804	126829	54373.9	74122.8	134067	138492	201789	134096	110486	116590	205220	167144	85709.6	109236	91118.3	61965	67519	47185.2	76700.2	51935.9	78723.1	46497.8
P17987	T-complex protein 1 subunit alpha OS=Homo sapiens GN=TCP1 PE=1 SV=1	51618.4	40902.2	48820.9	44835.8	38238.9	33879.5	38100.5	31356.6	43766.5	40124.7	28833.5	26340.9	24805.5	36208.9	27090.1	24717.9	25737.2	26156.7	24877.2	29286	53472.5	51527.3	59713.6	38914.7	41893.8	37057.3	50328.4	46165.7	41746.4	42895.8	26817.3	32653.2	27155.4	19981.2	17637.2	18315.7	24171.9	21035.1	14709.1	15243.6	28428.4	24230	28322.9	32288.3	29023.2	26160.8	23854.2	21601.5
Q14195-2	Isoform LCRMP-4 of Dihydropyrimidinase-related protein 3 OS=Homo sapiens GN=DPYSL3	31916	28351.4	23506.6	43714.3	26651.7	44528.6	36629.9	47707.6	18949.9	31864.7	20147.4	20509.2	28642.1	25735.6	17752.5	23640.9	25471.3	15328.4	24901.7	19988	14064.8	18805.2	11412.9	14637.8	12558.3	27509.8	14474.7	22520.6	46116	35501	5063.1	6815.4	4977.2	5944	3487.9	7467.5	4865.7	7913.1	5996.4	5852.7	34259.4	21484.3	22458.4	28414.1	14859.3	15993.5	20783.4	18920.4
P50454	Serpin H1 OS=Homo sapiens GN=SERPINH1 PE=1 SV=2	23037.9	38026.8	29863.2	19268.7	61965.6	27210.4	39717	21263.8	46117	33886.3	22804.9	50254.4	28685.9	34264.9	48766.4	53724.2	41858.2	46010.7	38909.4	39377	26216.1	17746.1	37602.7	26044.2	28849.1	25408.3	70042.1	29408.6	49490.9	36335.8	20788	19508.2	46398.4	35061.5	33485.8	35617.5	40217.2	38690.2	76176.6	43808.4	48593.3	25387.5	36967.6	25001	22668	25822.5	47013.3	29153.8
P07954	Fumarate hydratase, mitochondrial OS=Homo sapiens GN=FH PE=1 SV=3	21615.9	24879	25453.9	31555.1	27399.5	38697.8	23933.4	30115.7	28165.7	28958.4	60693.9	56808.5	74467.1	50477.9	57005.2	49093	54031.4	45060.7	55631.9	49604.7	33892.6	64952.8	41216.4	47074.1	29493.9	35773.1	33751.9	36697.6	23825.1	31536.8	47691.6	64133.9	45447.1	50134.1	27567.6	43755	30831.4	41491.5	47570.3	48226.7	34128.6	34444.9	32341.6	20498.5	34715.1	37386.7	38198.5	28908.6
Q15393	Splicing factor 3B subunit 3 OS=Homo sapiens GN=SF3B3 PE=1 SV=4	33014.7	32227.8	35736.7	29252.3	41335.8	32084.5	40718.1	35999.3	39241.2	34972.6	34746.9	28115	24115	31105.2	26733.2	37862.5	35567.4	33620.3	35750.8	27682.1	66752.9	39958.8	50157.5	40448.7	72256	40389.3	46355.3	40908.3	60489.7	41667.2	67529.3	52604.2	50502.1	53895.8	79530	44750.2	50249.1	45690.9	35861.1	33226.5	29314.4	27513.5	22572.6	30047.6	26779.3	24184.9	22048.7	22092.3
Q5JRX3-2	Isoform 2 of Presequence protease, mitochondrial OS=Homo sapiens GN=PITRM1	27006	32498.8	33359.2	27808.2	40113.9	34800.1	29221.3	24656.3	41527.2	34708.4	36615.4	38000.5	38587.9	29400.5	49930.7	41204.6	36475.9	39016.9	37697	33368.6	21876	19379.3	22675.3	19878	23210.1	16678.5	26007.8	19830.7	14538.2	15868.3	29190	44199	25421.5	24530.2	20913.5	22547.9	19297.5	21054.9	24338.1	23579.3	15448.4	21777.2	22686	18517.6	18612	18000	24190.6	17488.1
A8MXP9	Matrin-3 OS=Homo sapiens GN=MATR3 PE=1 SV=1	30213.9	28948.4	27544.5	27379.5	40705.9	31500.9	29193.8	30239	32503.4	30098	25042.3	23939.8	22705.2	28156.2	30286.1	26459.4	25152.7	29093.5	29041.7	24719.7	28193.5	40718.7	35174.8	41729.4	22201.3	28347.9	32886.9	34234.6	18073.9	20826.1	40040.2	53801	43592.8	48991.7	32525	39705.7	39392.9	39208.6	30092	35192	27448.7	21517.1	15735.1	13527	28256.2	29521.9	22965.2	24643.2
Q12931	Heat shock protein 75 kDa, mitochondrial OS=Homo sapiens GN=TRAP1 PE=1 SV=3	23875.2	35912.9	45235.3	34345.2	36529.8	32122.4	35496.2	31647.5	48431.9	38825.3	46427.1	83128.4	39709.5	29885.2	65145	53879.1	51903.9	54918.6	50022.1	45854.7	29701.2	36832.3	37189.8	32358.5	32901.6	24181.4	28454.6	26488.2	19144.3	23418.1	27254.2	24209.2	34465.7	25272.1	33076.6	22048.5	22361.2	22416.3	19846.4	21542	21278.4	20114.5	24698.1	20216.8	28089.3	21234.8	37612.7	18017.6
A0A1W2PQ51	Probable ATP-dependent RNA helicase DDX17 OS=Homo sapiens GN=DDX17 PE=1 SV=1	40552.9	36869.4	46590.7	36273.2	40066	37676.4	54692.9	40302.5	39921.9	40539.5	66078.7	53579.2	47360.4	81069.2	48278.5	66948.1	63878.1	65353.3	64883.8	58532.1	29015	28517.2	33246.7	34320.8	23087.7	29423.1	31477	31681.5	26514.6	34542.1	33171.6	22574.4	40701.2	33395.8	29065.5	30484.3	40008.4	40631.8	66126.7	32575.3	17212.4	23477.5	17381.4	15470.6	18759.5	18567	24303.9	58568.3
P04040	Catalase OS=Homo sapiens GN=CAT PE=1 SV=3	35184.7	31246.4	33308.8	32541	35054.7	52343.6	35736.9	26109.1	61349.2	42578.2	36435.8	23720.6	39729.7	26087	31499.4	32555.9	32405.2	38426.3	34362.7	29163.9	35691	48936.3	36557	45917	44532.6	41135.2	41255.9	39531.7	43583.1	57306.8	32912.6	42186.8	24182.6	41833.6	31541.9	41574.8	25889	31547.6	37855.9	38280.5	24798.4	36690.3	41887.8	32780.7	24638.6	28108.5	37361.3	33017.6
Q16822	Phosphoenolpyruvate carboxykinase [GTP], mitochondrial OS=Homo sapiens GN=PCK2 PE=1 SV=3	23296.9	28061.8	27485.2	25589.3	21543.9	35639.9	25419.5	25888.3	34119.9	29747.4	36304.4	29017.4	51712.4	23250.6	38219.1	36977.3	38429.1	33960.8	42560.7	34893.3	27057.1	34152.5	26698.6	29848.1	25066.4	19133.3	28593.6	22998.3	26282.7	23828.1	33917.9	32928.1	23278.2	32296.8	19810.4	20355.6	16359.9	25285.3	39368.1	21484.2	15738	28913.1	16315.3	20300.5	14228	17692	14375.2	17276.1
P21397	Amine oxidase [flavin-containing] A OS=Homo sapiens GN=MAOA PE=1 SV=1	54195.1	53086.5	39813.7	81123.6	47354.2	77665.2	53844.7	64353.1	90238.2	73143.1	88017.3	53843.2	157913	45956.9	61862	78621.2	80455.4	111357	71806.9	80018.5	74165.8	76505.7	44847.5	56857.3	259514	64748.7	42962.2	55220.5	154957	104233	79000.4	67053.5	49855.5	87037.3	235438	79574	35905.5	64864.2	173565	114413	25470.1	46442.5	42612.8	176378	29669.7	40053.7	50700.3	66892.7
P40926	Malate dehydrogenase, mitochondrial OS=Homo sapiens GN=MDH2 PE=1 SV=3	88465.4	87309.3	107876	79678.9	108405	94557.5	61513	56294	139575	118086	169930	281194	96666.9	99364.6	160798	118658	123154	137032	129113	154276	76122.6	109195	151175	120308	110516	98561	116069	118366	81606.1	112928	106660	92251.3	200204	155933	146824	124426	155051	163300	171447	166880	85753.6	84920.2	76960.1	73367.6	84660.1	51343.6	123085	61919.9
Q01518	Adenylyl cyclase-associated protein 1 OS=Homo sapiens GN=CAP1 PE=1 SV=5																					1584.1	1231.4	2516.5	711.5	900.5	1234.1	2615.7	1956.9	1832.9	1190.1	355.2	252.4	799.1	325.9	183.6	140.2	1314.8	856.5	379.2	213.9	48.5		175	37.2	77	24.1	51.7
Q8TEM1	Nuclear pore membrane glycoprotein 210 OS=Homo sapiens GN=NUP210 PE=1 SV=3	31547.9	33359.8	36647.7	28636	30526.6	27121.9	43859.1	37387.2	34864.1	34670.2	52321.4	42399	38380.8	47838	68127.5	44836.6	45218.7	66528.1	49999.8	43890.4	23351.4	34090.1	25511.9	23230	18514.6	19725.3	28411	22075.2	16118.8	15662.4	20026.8	31956	30403	29890.1	20248.9	28902.4	38465.9	29430.9	20315.8	19294	18167.2	26810.3	17920.4	13296	19501.6	15055	15811.9	18045.2
Q15233	Non-POU domain-containing octamer-binding protein OS=Homo sapiens GN=NONO PE=1 SV=4	51409.1	37605.9	49560.9	35235	46063.6	42908.4	50440.7	36656.2	54398.2	48732.2	49922.9	50968.5	30168	73740.8	37506.5	52170.5	54555.1	58629.9	53367.2	55266	43257.7	69183.8	52990.3	44014.4	33815.7	39025.8	50989	46280.6	23287.3	30495	85813.1	126055	87496	54429.3	52382.1	47160	84592.3	66043.4	46428.3	56354.1	42558.5	32323.4	33698.4	23959	42557.7	30166.9	45952.8	28843.1
Q92499	ATP-dependent RNA helicase DDX1 OS=Homo sapiens GN=DDX1 PE=1 SV=2	39470.3	36244.1	38952.7	35355.7	42421.7	38264.7	45892.3	42477.9	38385	37825.8	25581.9	23618.4	23398.9	28766	21479.9	23022.3	23801.2	24763.2	23837.4	24148.9	15291.1	17277.5	18474.7	18175.1	11333.8	14800.2	17079.2	16118.8	13567.9	17071.5	18636.8	12034	19616.1	14115.7	13658.4	10110	19374.2	17546.3	10092.9	10716.4	20024.6	18776.3	17666.4	16558.6	15867.7	15251.9	18691.7	21175
P36776	Lon protease homolog, mitochondrial OS=Homo sapiens GN=LONP1 PE=1 SV=2	23033.5	27381.7	33088.3	23769.4	27773.1	30621.4	23444.2	20446.8	36567.3	29910.1	43156.2	37229.4	43249.2	33306.8	53531.7	52749.2	46923	41838.8	46957.8	37405.5	26873.1	24169	26422.2	26293.8	20829.2	22466.7	26207	25342.6	26638.3	27682.5	17793.3	18953.1	17561.4	21361.5	9742.7	17293.6	15106.4	18833.8	15972	15249	19295.5	34035.8	27321.2	18829.6	25135.2	28665.9	33355.4	24932.8
Q9NZN4	EH domain-containing protein 2 OS=Homo sapiens GN=EHD2 PE=1 SV=2	31500.2	29308.6	25067.2	33461.1	44494.5	48742.6	31907.5	48968	21965.1	35174.1	38699.8	31344.3	82432.4	26219.5	27418.6	41931.1	39133.1	25438.5	37971.4	38426.9	25335.9	39862.8	24402.3	31728.5	31798.7	57445.4	43790.3	66332	128168	105930	16160	20566.1	13572.7	13877.6	16407.1	21395	13563.7	27684.6	30522.1	33079.2	36025.1	30664.8	23092.3	52832.4	19532.2	22970.8	14474.8	18167.3
P31939	Bifunctional purine biosynthesis protein PURH OS=Homo sapiens GN=ATIC PE=1 SV=3	17906.3	22985.2	26478.5	18984.6	17826.4	20056.6	28347	24798.6	18205.6	20409.7	12689.7	14949.5	11992.2	15257.5	21000.4	16541.6	16786.9	13867.3	15638.5	14278.1	25761.6	17562.2	47647	23798.7	25980.8	20010.8	28608.2	24066.2	21717.9	28147.6	21356.6	21389.3	29347.7	18887.4	16808.2	18420.1	24095.3	19435.8	12304.8	12944	4380.1	6294.2	12287.6	7241.2	8078.7	7651.6	12907.5	6619.5
Q14974	Importin subunit beta-1 OS=Homo sapiens GN=KPNB1 PE=1 SV=2	36701.5	28195.7	39808	27289.4	24529.2	25930.7	37880	29884.6	26538.6	31086.7	18780.4	15446.4	15145.6	20519.2	16205.3	17933.4	18757.7	15731	18342.6	16360.8	25424.5	24662.7	41265.8	27673.5	27701	26830.4	32347.4	32035	33797.9	31656.4	12657.4	15894.8	19048	14657.7	12552.7	13401.4	18019.5	15986.7	11633.5	12763.3	16391.7	15639.7	22068.4	21098.7	18002.4	15784.5	17534.1	10775.4
Q13263	Transcription intermediary factor 1-beta OS=Homo sapiens GN=TRIM28 PE=1 SV=5	38182.5	37560.3	34331	31056	46327.2	30537.8	38166.8	35090	39583.2	35240.4	26203.6	39509	20365.2	28006.7	37571	33463.1	38001.4	39433.1	39078.2	32330.7	44492.7	47149.1	43472.4	38993.1	45398.4	36340.4	46372.2	39035.4	34505.3	41775.7	74826.1	69897	47966.3	43069.1	54446.4	34520	53960.5	42210.9	32220.5	34958.2	34224.1	29389.7	27119.1	23030.4	27805.6	25284.8	43845.8	47078.6
P35222	Catenin beta-1 OS=Homo sapiens GN=CTNNB1 PE=1 SV=1	10931	16911.8	13885.6	14962.2	19959.5	14207.4	10987.8	15784	17087.9	14594.9	19617.4	39590.7	24533.9	12752.5	25290	24348	22256.7	21982.8	21402	21142	80785.4	31672.6	87438.8	39391.6	123858	43371.1	34812.7	37298.1	77377.3	54208.1	26349.5	17329.9	46081.7	26122.9	35522.1	21176.6	14594	18320.6	21064.2	21757.4	18649.9	11274.7	19288.7	19383.8	13835.2	11006.5	23174.5	13796.6
P05107	Integrin beta-2 OS=Homo sapiens GN=ITGB2 PE=1 SV=2	61469.9	43714	67640.8	54896.6	37598.7	33240.6	43289.9	42353.6	32468.7	42321.1	33788.6	17977.1	21096.6	35140.2	32806.6	34899.9	28933.3	28275.8	31918.3	31712.7	40405.4	35657.4	30848.5	40769.9	26710.3	34102.1	67374.8	42659	45854.1	33106.6	28045.5	27084.8	18352.1	31978.7	18108	33752.5	49121.7	31625.7	29496.3	22566.8	42545.9	42460.2	90901	41775.8	40323.7	33662.9	59961.4	38754.1
P50990	T-complex protein 1 subunit theta OS=Homo sapiens GN=CCT8 PE=1 SV=4	59446.7	47543	61977.1	52401.9	41729.6	40442.6	47597.3	43715.9	48178.6	47537.5	31361.1	28816	25793.5	35903	28434	28553.2	30844.6	28804.4	29478.2	32295.5	40370.1	37912.3	61982.5	39729.2	34599.7	37603	48210.8	45877.2	35258	37198.1	28325.4	32916.7	35719.8	27728.5	18354.5	22938.4	33130.7	28961.7	31047.7	19566	28507.9	22863.9	27628.1	25827.3	33115.7	26312.4	23674.3	23432.3
P48735-2	Isoform 2 of Isocitrate dehydrogenase [NADP], mitochondrial OS=Homo sapiens GN=IDH2	586.1	671.7	371.6	621.9	600.2	395.8	389.2	603.7	453.5	479.7
D3DSM0	Integrin beta OS=Homo sapiens GN=ITGB2 PE=1 SV=1	4602.7	1577	5118.4	3969.8	2481.3	2278.3	3401.2	2562.4	2465.2	3206.8	1116.3	550.8	685	1048.5	919.5	1387.1	1300.7	1054.6	1447.1	1044.3	467.2	239.9	225.7	395.4	308.3	310.4	329.3	384.8	251.9	346.2	945.9	516.7	797.9	1730.8	929.6	2043.4	2195	1601.5	1328.4	950.8	1177.5	2234.3	1643.6	1569.1	1091.1	984.7	1425.6	1062.2
Q92621	Nuclear pore complex protein Nup205 OS=Homo sapiens GN=NUP205 PE=1 SV=3	27366.6	28490.9	30850.1	26676	31097.3	26457.7	30189.6	30474.2	30313.9	28997.5	22240.2	20996.3	17383.3	18344	23868.6	39555.1	35591.3	28153.5	36173.7	21233.7	25070.8	23450.8	22514.4	23874.9	27504.6	20284.9	21045.2	19786.9	24266.5	23331.4	6834.2	6076.6	10032.4	12654.9	8508.8	12116.6	8952.7	9364.3	8395.5	8533.7	11899.2	12965.5	11274.4	9646.1	11869.3	11717.9	12364.9	15430.7
P37802-2	Isoform 2 of Transgelin-2 OS=Homo sapiens GN=TAGLN2	99999.1	67336.7	67761.2	54635.1	87956.3	60332.9	70758.5	60289.2	71315.1	78518.4	48375.2	96087.5	58136	97538.8	62846.8	61491.2	59085.3	45897.5	47753.1	74855.3	45307.7	46566.4	103773	56362.3	52523.8	78486	79235.8	88471.8	90353.4	97942.2	46993	29380.5	59479.2	31478.3	30291.2	31225	47683.2	35982.4	24167.8	31271.1	37154.9	20604	69209.8	53425	49723.8	32421.9	47648.6	16975.1
J3KPM9	Signal transducer and activator of transcription OS=Homo sapiens GN=STAT1 PE=1 SV=1	420	437.9	547.3	404.3	414.8	944.5	1031.5	938.7	248.1	520.1
P28838	Cytosol aminopeptidase OS=Homo sapiens GN=LAP3 PE=1 SV=3	34382.7	33538.7	40191.2	27316.5	27531.9	30158.3	31823.4	24778.9	23298.4	27108.7	28743.7	23400.7	30678.7	23121	26840.9	24136.6	22010.2	19925.7	22112.6	26589.7	37102	48889.4	46649.2	41793.2	32154	42416.2	67958.5	49847.3	29060.4	34089.7	24270.4	26489.9	26046.2	22835.2	21000.7	22123.5	30030.5	25955.5	20334.8	19305.1	32106.4	28799.9	38938.2	28635.3	30813.1	29308.5	28995.3	36408.3
Q9UHG3	Prenylcysteine oxidase 1 OS=Homo sapiens GN=PCYOX1 PE=1 SV=3	35855.7	50217.8	33306.4	40989.1	65711.8	49773.9	48778.7	51838.2	55589.8	51019.2	46033.6	51508.3	57184.2	41473.1	59062	67525.3	62010.8	66434.4	61209.6	48077.5	63294.4	34255.3	42092.2	37391.9	86496.1	45543.5	45804.7	50904.4	125860	86203.2	30286.3	25294.6	27029.1	31904	59569.5	34509.5	23576.6	38821.3	56763.7	43323.7	20198.9	25881.8	30729.2	52455.6	15602.2	20044.7	30294.6	28195.9
Q93008	Probable ubiquitin carboxyl-terminal hydrolase FAF-X OS=Homo sapiens GN=USP9X PE=1 SV=3	17857	18267.4	16951.1	18700.4	18043.9	17039.2	22443.5	24904.1	17180	17444	8886.6	9926.4	7910.7	8348.8	11036.7	5233.9	9150.6	9078	9541.7	8944.3	23395.3	21762.8	20782.4	28653.1	22021.9	27362.8	21615.4	21230.5	25333.1	22683.7	8602.2	7900.5	10735	10165.2	9204.3	10293.5	8908.6	8841.8	8423.5	8524.7	12348.8	11621.8	14427.6	16477.8	12940	15311.4	12707.2	11789.2
P20810-6	Isoform 6 of Calpastatin OS=Homo sapiens GN=CAST	38042.4	31161.1	17891.7	35141.1	23401.9	16139.6	20046.1	28037.1	21121.8	21347.7	16986.5	36130.4	24056.2	21436	23566.5	18362.3	27211.6	20302	23268.8	26187.5	31899.8	52275.2	40757.2	39704.9	15265.8	30796.5	26252.8	34605.6	8589.9	10903	24441.9	27254.9	26159.2	19455.9	10014.4	13891.7	17937.5	19369.2	10700.1	10781.7	15830.9	6885.2	6987.8	3914.5	10316.9	8137.6	6681.2	7732.4
P02786	Transferrin receptor protein 1 OS=Homo sapiens GN=TFRC PE=1 SV=2	21568.9	42115.5	34472.1	24071.1	34527.8	24662.7	30304.3	23474.6	52066.8	32523.5	26127.9	36581.9	31631.4	17169.2	53892.6	47130.8	40954	55354.7	38253.8	34372.2	73728.3	38976.7	58520.6	39487.1	54335.5	34306.1	45613.5	40760.9	47037.5	37865.5	46720.9	29452.6	31823.1	24623.4	38086.5	22182.4	22093.8	23021	22766.8	19097.7	25611.4	22258.6	27100.6	21843.2	25234.4	24660.3	31687.5	24619.2
Q16531	DNA damage-binding protein 1 OS=Homo sapiens GN=DDB1 PE=1 SV=1	30662.3	24525.8	29529.1	26212.8	26295.4	22508.6	30747	32233.9	22594.2	25409.5	34813.1	27422.1	26657.8	33454.4	30569.2	42313.6	33236.7	31146.6	37869.1	30866.8	28108.9	48278.3	31110.7	26594.7	22649.4	28384.6	29932.6	29397.8	31115.6	29469.8	35084.8	50387.3	33281.2	30861.9	30713.7	33144.1	35018.9	30612.5	39024.3	29956.9	24588	22259.5	19214.7	21615.8	24107.3	20897.9	22174.3	21572.2
P06753-6	Isoform 6 of Tropomyosin alpha-3 chain OS=Homo sapiens GN=TPM3	13651.6	9285.1	15203.5	12131.1	7769.5	10351.8	18939.9	21446.4	5799.4	11761.8	20140.4	12441.9	18065.2	27289.9	13070.9	33442.1	32441.5	17875.4	32184.8	18914.4	5283.3	9468.7	8332.4	12985.2	4844.9	11739.5	9796.7	12287	4386.6	5723.9	6004	8485.5	10469.7	26762.3	9747.1	34595	14827.9	20016.4	18978.8	15946.1	37387.7	22059.7	12749.5	6770.8	34403.9	25884.5	15977.8	20121.5
P09493-3	Isoform 3 of Tropomyosin alpha-1 chain OS=Homo sapiens GN=TPM1	492.7	747.7	451	622.7	718.3	420.3	774.6	809.1	640.4	571.1	5252.4	7999.8	4728.6	3747.4	6109.9	2368.4	4258.4	4135.7	4272.3	5403.9	11169.9	20207.8	18107.5	10470.8	6736.7	10261.1	13791.2	9785.6	1000.8	1478.8	10907.6	9564	13120.7	7625.8	4622.9	6064.2	6322.9	6841.6	7219.9	7016.4	62212.1	30549.6	22124.6	25592.1	57366	32776.9	19742.2	23808.8
O94973	AP-2 complex subunit alpha-2 OS=Homo sapiens GN=AP2A2 PE=1 SV=2	15258.5	17551.4	13444	14236.5	16316.4	17183.3	12462	10063.6	17448.2	14854.3	6532.5	9071.6	6905.3	7158.4	9237.6	12142.2	12195.4	10172.4	11585.5	8811.4	12756	9663.9	9666.4	11949.8	19195.6	14361.2	12944.7	14628	17176.8	17002.9	3168.1	6113.4	1969.8	2508.9	4001.9	3413.3	1905	2825.9	2489.4	2250.4	6102.7	6583.7	9276.9	12479	5628.1	7136.2	5854.5	6678.2
Q92598	Heat shock protein 105 kDa OS=Homo sapiens GN=HSPH1 PE=1 SV=1	18197.6	25103.5	22674.2	16065.5	23166.5	21826.1	31042.3	21880.2	30356.9	22121.3	6861.7	7192.3	6123.3	6718	13226.2	13889.4	12092.2	10092.5	11229.9	8088.2	17140.5	14055.4	39081.3	22005.8	15609.5	15203.4	17260.8	17068.4	11316.9	12996.1	10844.9	8924.2	20009.7	14713.2	12649.3	13369.6	9872.2	9666.9	7872.8	7310.8	17284.4	16484.8	15789.2	9191.3	18511.4	18359.3	20185.7	14525.7
Q14839-2	Isoform 2 of Chromodomain-helicase-DNA-binding protein 4 OS=Homo sapiens GN=CHD4	25873.5	22583.1	28386.9	22559.3	27677.6	25027.1	30229.9	27215.7	27300.7	26627.5	20697.5	20157.6	15773.6	23353.4	19011.8	21996.4	21112.8	25345.1	21766	19387.1	8227.4	8544.3	8635.8	7802.9	7195.6	9271.5	7603.1	7266.9	5380.5	7835.2	5546.1	6809.4	5532.4	5432	4614.2	5776.7	5033.4	5175.8	4470	3989.8	10654.3	16763.1	8363.5	8451.4	12858.2	12291.4	11039.8	11511.4
Q13228-4	Isoform 4 of Selenium-binding protein 1 OS=Homo sapiens GN=SELENBP1	24908.3	20118.8	27198.9	69301.3	24566	78313.6	31338.2	28634.9	56494.2	40227.9	35652.3	30490.4	59747	21956.8	20060.8	45560	39161.4	29453.8	36548.1	35137.7	23323.3	36375.9	24031.4	40285.4	49131.2	34293.7	16823	42831.1	30107	37691	16853.9	19778.7	14974.3	23764.6	22724.4	25949.3	10681.6	24444	20403.9	17140.1	7668.1	17723.2	11749.1	30772	12401.9	20241	11199.6	14360.9
Q01518-2	Isoform 2 of Adenylyl cyclase-associated protein 1 OS=Homo sapiens GN=CAP1	105866	64860	93381.3	74963.6	45701.3	53131.5	58569.8	58253.1	60812.6	64117	70440.3	73115.1	69059.6	144588	59002.5	69512.8	74472.4	73641.1	69737.5	92419.6	56900.4	76403.8	68109.1	65872.1	38547.8	64136.8	94396.7	99828.8	40979.8	43369.5	77217.3	144795	92399.2	87659	46198.4	82763.8	163026	122792	63432.9	60910.9	56144.9	38602.7	53859.8	26609	67094.2	43166.8	42511.9	39519.7
Q99832	T-complex protein 1 subunit eta OS=Homo sapiens GN=CCT7 PE=1 SV=2	44493.2	32703	57202.9	28282.1	26805.1	31756.1	33362.3	28032.4	37781.1	37200.5	24958.7	20284.6	22597	26882.8	22752.9	23187.5	23268.7	20425.6	21785.4	22753.7	21695.8	20964.3	31831.8	27458.1	20053.2	31022.4	27220.2	29431	32090.9	30243.9	18507.3	15314	22815.6	20400	14504.2	20282.6	20825.8	19336.8	12578	12933.3	21921.8	18502.5	24124.4	22293.7	25169.6	18635	22658.5	19738.8
P09525	Annexin A4 OS=Homo sapiens GN=ANXA4 PE=1 SV=4	78678.8	86706.1	67882.7	73198.9	67792.7	48079.1	58023.1	46679.1	94743.4	76716.9	113024	277670	98865.8	70403.8	155958	95916.8	99144	107922	95832	125520	122754	93058.3	79743.7	57232.9	120274	53222.3	52613.1	52005	42727.1	43125.3	152313	96767.8	96863.8	73297.1	142220	86095.9	56025.9	52952.6	66937.8	57324	60509.3	61498.6	57768.1	47983.5	50499.1	58141.9	67053.7	42527
P67936-2	Isoform 2 of Tropomyosin alpha-4 chain OS=Homo sapiens GN=TPM4	60905.5	55556.8	60156.6	53529.7	47084.6	40497.8	63779.5	54168.6	43123.4	50872.5	62908.6	90260.6	72795.5	71537.7	70876.5	52319.8	52007.5	49408	50750.1	81188.6	62458.4	114806	85619.7	63345.3	45649.6	129442	111090	104144	33291.4	42044.4	72734.2	88824.8	99014.6	69425.2	55173.6	104110	93637.9	93589.8	92420.7	110263	38580.3	16818.3	12231.9	6559.5	25595	20152	13737.6	23095.6
O60716	Catenin delta-1 OS=Homo sapiens GN=CTNND1 PE=1 SV=1	17398.9	26526.6	18453.4	26603.9	24529.6	24567.4	24127.9	26147.7	19690.1	22936	21903	29467.2	32872.4	15270	29707.5	27271.6	30469.4	21389.8	29470.4	22250	45522.6	59271.5	53619.2	43395	33755.1	37136.3	35103.2	38707.7	24659	26614.8	37723.7	42002.3	25221.8	24002.3	19485.2	22146.5	14985.4	19424.7	16467	18939.1
Q6NUK1	Calcium-binding mitochondrial carrier protein SCaMC-1 OS=Homo sapiens GN=SLC25A24 PE=1 SV=2	54473.3	42708.5	38199.6	40084	39947.7	45101.9	30745	35888	54272.8	46156	85509.6	74410.5	74862.4	70602.4	77884.1	49818.6	53319.5	76750.4	58131.5	65719.9	58269.8	46354.5	61788.3	53115.4	86697.5	49376.8	54867.2	49283.2	61686.6	53394.7	64647.9	43250.2	86797.8	76271.9	116939	69548.8	67319.4	68621.9	78254.8	61920.7	43806.8	54080.9	60755.5	63820.9	37344	33348.2	58808.4	36325.5
Q8NBS9	Thioredoxin domain-containing protein 5 OS=Homo sapiens GN=TXNDC5 PE=1 SV=2	39625.2	26837.3	33206	39462.7	103928	52943.3	28662.5	38348.4	66878.5	52697.9	71288.7	134613	36766.6	80825.5	39322.3	54326.9	60941.9	74198.2	61245.8	73808.7	65223.1	64149.3	47405.8	44552	76248.8	49165	52639	49556.6	64215	88481.7	115611	73224.8	63123.8	95638.1	91859.5	106343	51006.1	79921.6	212024	150091	44275	35087	25933.3	35010.3	22382.7	24413.9	25304.2	26252.8
P06748	Nucleophosmin OS=Homo sapiens GN=NPM1 PE=1 SV=2	72381.2	69762.4	74553.7	53269.1	68625.9	48245.7	50910.1	45092.5	64418.8	59119.3	60988.2	61766.7	40908.9	68366.7	68246.1	58262.6	61151.6	64740.6	63949.1	67701.9	62781.4	46324.4	129293	66662.7	68461.3	72342.3	81803.8	79388.5	32151	34996.5	64102.2	56770.2	146514	90796.6	108553	84622.1	103444	101607	56190.4	56345.6	63369.9	40022.7	35953.1	27554.3	63075.6	33790.5	46469.4	39046.8
P61158	Actin-related protein 3 OS=Homo sapiens GN=ACTR3 PE=1 SV=3	64979	57770.1	63066.8	54026.9	47615.5	42946.9	74070.3	56018	53292.3	58697.5	41825	35996.1	36128.9	57979.1	45660.4	50311.7	46908.9	45287.2	45462.2	43468.5	37745.2	37716.9	44951.9	47741.3	46766.7	63272.6	58290.3	59554.3	42832.7	55132.6	33471.7	40263.8	34146.1	29676.1	33326	25739.3	47031.6	35196.2	25617.4	23850.4	30973.1	31623.1	33751.3	24292.5	32267	27171.4	42632.9	31244.4
P24752	Acetyl-CoA acetyltransferase, mitochondrial OS=Homo sapiens GN=ACAT1 PE=1 SV=1	45079.1	35380.4	50575.9	61063.9	37479.3	46748.4	28662.3	44680.9	30368.5	40547.6	58760	33399.3	100705	57161.7	47665.9	35249.7	32819.7	43464.8	44938	55493.6	35414	58343.5	55774.3	60462	29638.2	49631.7	51660.9	63651.7	41905.4	54868.6	38562.7	54265.5	53958	57353.2	23137.7	43903.2	38512	56766.6	65169.8	64277.3	39361.7	50309.4	24841.4	23162.3	62428.7	49867.5	34651.7	32440.6
P05165	Propionyl-CoA carboxylase alpha chain, mitochondrial OS=Homo sapiens GN=PCCA PE=1 SV=4	24354.6	25979.2	18278.2	32651.3	20171.3	30677	26745.3	25520.4	32069.2	29298.8	45516.1	26303.1	53249.4	28938.5	39800.1	37588.1	38410.1	30815.9	40149.1	31275.7	15235	26014.5	12275.5	19278.6	24129	16041.5	12068.3	15231.6	15164.2	18805.7	14768.5	16683.8	7803.4	14035.3	17624.1	12569.4	7407.6	12792.2	16016.7	15180	7723.8	10076.8	9991.5	16192.2	8836.1	9696.7	10431.9	10648.7
P01833	Polymeric immunoglobulin receptor OS=Homo sapiens GN=PIGR PE=1 SV=4	30939	36951.6	22192.6	41434.9	31332.3	60450.8	25276.1	44449.6	20004.3	44333	56356.9	40684.7	99713.6	35927.7	47893.1	49785.5	48606.6	28357.1	51185	38959.1	90217.8	82885.8	40108.3	60969.1	67886.9	41828	36576.9	39309.9	46086.7	61612.1	136829	76158.4	63472.9	87411.2	85110.4	80362.4	47736.6	64690.6	87895.5	102238	12674.5	22869.4	49370.1	41497.8	16187.4	20031.2	42223.1	26648.5
Q13509	Tubulin beta-3 chain OS=Homo sapiens GN=TUBB3 PE=1 SV=2	4028.4	4384	4839.4	7049	4721.6	5537.1	6769.4	7110.5	2847.3	4540.7	3566.6	2566.3	3752	2989.3	3177	5453.6	4555.8	2518.4	4156.3	3212.7	7243	3885.5	4559.1	4664.1	4771.9	7757.5	5356.8	5288.5	13293.4	9975.5	782.6	640	1061.8	1044.8	1153.2	1489	1187.3	1472.2	1736.2	1454.4	2469.9	2187.7	2212.9	1773.1	1987.6	2201	2274.1	2114.1
Q96I99	Succinate--CoA ligase [GDP-forming] subunit beta, mitochondrial OS=Homo sapiens GN=SUCLG2 PE=1 SV=2	53222.9	52997.4	51693.3	74533.8	51135.9	70794.1	40376.9	66991.9	48300.5	62267.8	127005	67011.5	177396	99494.1	96410.8	86084.8	91039.6	69945.7	97039.7	91558.6	43605.9	84651.3	65661.6	73803.7	47187.3	45608.2	57521.1	57917.6	42882.3	62192.5	39336.2	50770.2	68738.1	80291.4	44016.7	51290.4	51938.2	65104.7	72184.9	80571.7	36274.8	58610.8	30599.2	30614	40322.7	41631.5	34173.9	34898.5
Q14203	Dynactin subunit 1 OS=Homo sapiens GN=DCTN1 PE=1 SV=3	31510.8	25238.7	25346.4	29344.2	20955.3	23271.1	26938.6	26236.3	20142.4	23946.9	18401	16408	19918.2	19690.3	17152.3	24245.4	24364.6	18008	24235.8	18481.6	8644	16232.2	8776.7	12329.1	6655.5	13055.9	9595.1	12859.5	5998.2	8132	5362.7	10272.4	4261.5	5634.3	3878.6	6505.4	4473.8	5727.2	4978.5	5457.6	10376.3	14362.5	6734.6	6837.2	11423	12219.2	7704.2	10527.9
P41252	Isoleucine--tRNA ligase, cytoplasmic OS=Homo sapiens GN=IARS PE=1 SV=2	18620.9	26713.5	25021.1	19466	22511.3	21025.1	26601.5	25347.7	20807.5	22558.9	18662.9	26460.6	15994.4	18077.5	28481.7	24569.4	24596.2	20234.8	23034.6	19678.4	28038	20059.1	17027.9	15227.4	19099.3	14435.1	18077.4	15486.3	14439.2	16825.2	26643.5	20771	15523.5	19995.9	19517.3	21891.1	16777	17841.8	14314.3	14823.3	15110.8	15883.6	24002.5	17942.7	17284.7	16549.7	28664.7	17154.4
O60763-2	Isoform 2 of General vesicular transport factor p115 OS=Homo sapiens GN=USO1	17622.5	18777.8	21941	19739.5	14036.4	15255.3	23017.2	20979.7	12453.3	16765.8	16008.6	15680	13312.5	16536.6	18164	17088.7	15445	14272	14859.9	14801.4	31969.9	24446.2	28163.1	21477.4	33195.8	20301	21070.4	21071.4	24521.1	21395	17211.1	21191.5	16298.4	13611.1	15389.6	11292	10739.5	11780	11549.5	10248	8833.5	8967.4	9794.3	10046.5	17261.6	20634.9	8133.8	14207.8
P26599-3	Isoform 3 of Polypyrimidine tract-binding protein 1 OS=Homo sapiens GN=PTBP1	26941	26756.5	27649	20832.9	26205.7	21914.5	25090.8	23439.8	26810	23818.6	15579	25754.7	14345.2	21533.5	20120.2	14267.6	19612.1	24948.6	19507.5	21046.3	56140.3	33365.1	74799	49932.5	61884	39395.2	67146	62901	46611.4	45077.7	49713.1	66161.2	65138.7	35906	47825.2	30010.1	66850.3	52759.6	31574.1	30886.8	35206.2	13791.2	22408.7	16073.9	22056.4	11292.7	22089.1	12056.9
P60174	Triosephosphate isomerase OS=Homo sapiens GN=TPI1 PE=1 SV=3	59255.2	53817.5	40659	45028.6	36641.9	35012.2	35931.9	35958.3	38847.6	39009.1	28058.6	35513.4	27637.7	57961.4	33704	16182.2	23956.6	21930.5	20557.3	38195.1	50518.9	61183.3	101479	60686.1	50121.3	64856.3	94081.5	104362	59936.4	67059.8	59545.1	93609.7	107162	56791.3	43601.3	46175.2	129323	102194	45517.3	45515.3	34139.4	22464.1	45001.3	32467.6	45700.8	33187.2	26217.9	19811.6
O95831	Apoptosis-inducing factor 1, mitochondrial OS=Homo sapiens GN=AIFM1 PE=1 SV=1	46943.2	47642.6	73230.4	54059.3	54209.2	47075.1	41314.1	41008.7	62408.2	55154.5	49094.8	36313.3	56626.4	35094.4	48618.7	41866.4	40148.4	39133.4	41488.1	38174.3	26998.4	37366.6	35377.2	33452.2	28830.1	26604.4	23498	27437.7	19788.3	20395.6	44418.1	39258.4	54047.6	43434.4	37777.6	36424.7	29171.1	39312.3	36367.6	36926.8	25634.1	32600.2	23570.2	23246.7	37272.4	26191.3	23876.2	23228.8
I3L4N8	Actin, cytoplasmic 2 (Fragment) OS=Homo sapiens GN=ACTG1 PE=1 SV=8	66.6	66.6	111.7	71.2	60.5	241.7	336.3	255.4	25.6	123.8	1725.1	810.9	1507.6	2256.6	2798.9	6749.4	4658.9	1945.4	3981.1	1932.9											176.9	289.4	137.5	524.8	278.8	481.9	143.4	317.2	347.1	329.7	153.7	293.1	322.2	154.4	207.1	214.6	165.2	42.2
P61978-3	Isoform 3 of Heterogeneous nuclear ribonucleoprotein K OS=Homo sapiens GN=HNRNPK	60127.1	44111.7	48478.3	37715.1	41247.2	35250.4	41413.8	31251	51894.8	44369.9	38470.3	60666	27179.1	48863	36879.6	27732.3	40011.6	49568.3	37392.7	48890.8	66864.3	74803.7	86489.9	129556	53753.7	92368.8	76781.8	86522.8	30610.3	31610.9	76668.3	86653.7	96917	68155.2	61120.3	64778.4	102712	82772	50005.9	53608.2	60058.8	31820.3	27779.5	20850.4	47106.7	35758.6	51467.8	46727.2
P13797	Plastin-3 OS=Homo sapiens GN=PLS3 PE=1 SV=4	13878.6	16861.6	18896.5	14576	21222.2	28004.8	15026.6	20824	13206.8	17184.6	19407.3	18934.4	33032.4	16622.2	19602.1	30222	27024.1	19089.6	26420.1	22017.4	11495.7	21784.8	15034	13657	11524.6	18811.4	16643.1	19675.3	13827.2	16906	4281.6	7948.9	4828.9	3675.1	2885.3	4128.3	3080.7	4524.7	3913.4	4164	19568.4	14261	13167.5	11234.3	15000.8	16765.2	13094.7	12599.1
P67936	Tropomyosin alpha-4 chain OS=Homo sapiens GN=TPM4 PE=1 SV=3	8192	7237.1	8060.6	8583.3	6185.6	6668.9	9640.2	7153.5	4109	6410.3	6249.1	5345.5	5829.8	6073.4	5178.5	4575.6	5633.5	3886.8	5399.6	5381.6	8094.4	11613.3	9052.5	7583.3	6143.3	10575.6	13080.4	10939	5877	4353.4	9825.4	15279.4	12467.5	9430.6	9395.7	9512.7	18266.3	15480	11792.7	8685.3	15873.5	7515.3	2767.1	1297.5	10435	9433.5	4715.8	5807.7
O43390	Heterogeneous nuclear ribonucleoprotein R OS=Homo sapiens GN=HNRNPR PE=1 SV=1	47091.5	40288.4	46946.5	38913	48723.6	38478.6	37522.4	35311.4	51748.1	43121.1	57431.8	62671.8	49418.1	75700.9	59126.5	66816.5	71486.5	66568.1	72459.6	59468.4	29298	33641.3	41183.8	33219.7	24638.7	31026.9	39001.1	34766.5	23515.1	25696.7	34913.6	39075	37635.7	32548.1	25646.4	26937.7	42318.5	34227.2	24099.8	26913.5	34089.4	32777	32950	33059	29907	24712.2	35972.9	25563.5
P02533	Keratin, type I cytoskeletal 14 OS=Homo sapiens GN=KRT14 PE=1 SV=4	7068.5	10172.2	10860.2	9011.6	5043.7	44473.7	14726.5	21198.1	5276.8	13606.9	22145.9	10365.3	14705.6	17000	17809.8	32015.2	63857.4	18131.8	39194.9	17515.5	4476.7	7318.4	4359.5	10561.7	3248.9	12306.1	5497	6645.1	3898.7	10978.9	13889.5	19220.2	13181.5	25039.9	11751.1	22963.6	11913.5	17731.9	20960.8	21908.8	2572.5	17639.3	2806.5	2238.2	4999.8	9133	3176.1	10667.5
Q99714	3-hydroxyacyl-CoA dehydrogenase type-2 OS=Homo sapiens GN=HSD17B10 PE=1 SV=3	36929.8	32794.8	49040.3	37731.7	42932.7	36703.5	26094.4	20954	51063.7	40415	38100.3	32121.5	33464.8	36727.5	36724.8	29395.9	31769.7	35342.7	33478.1	33814	15847	16972.8	47979.6	45107.7	22571.7	25876.9	28079.2	26245.2	27695.2	31390.9	17768	21912.3	53974.1	72262.9	24459.4	37583.6	33121.9	32494.5	30856	36755	11634.5	17507.8	34000.9	18812	15473.4	12237.5	24152.4	13043
P11717	Cation-independent mannose-6-phosphate receptor OS=Homo sapiens GN=IGF2R PE=1 SV=3	16024	15052.9	20567.2	19287.9	16065.9	15692.6	22342.3	22830.3	19443.7	17746	6911	5441.4	8491.2	6693.5	8792	8968	8545.6	7525.6	8482.2	6833.2	21069.8	16746.4	18203.5	23019.4	19952.2	18250.9	18659	16110.2	15478.5	17220	9491.3	7018.4	10205.9	14127.9	7442.8	7674.5	6599.5	7123	8247	7445	15656	13757.4	16978.6	15889.1	17266.8	16686	17822.8	19208.7
P09493-6	Isoform 6 of Tropomyosin alpha-1 chain OS=Homo sapiens GN=TPM1	15046.4	14289.5	38898.1	30988.2	9123.3	14146.2	20139.3	17955.9	5757.1	15722.9	16854.2	12563.2	35679	29629	20847.8	27853.3	22447.4	13401.6	20709.7	25344.6	6802.5	25757.2	7512.1	15592.2	6776.6	119736	10019	30256.6	11730.1	24676.7	16273.8	28818.2	10277	21699	9370.5	105695	9599.1	56253.1	58547.1	159020	23238.3	14115.7	5408	4410.6	37784.7	14489.6	7359.4	20551.1
P46459	Vesicle-fusing ATPase OS=Homo sapiens GN=NSF PE=1 SV=3	44685.2	34039.1	43437.6	39263.7	35247.1	40697.3	51433.8	43549.9	42677.9	45493	42167.8	39410.3	37939.7	34746.6	36067.5	44188.1	41487.7	33163.2	39198.2	34211.7	27921.1	34658.4	29283.4	27427.9	23595.5	26442.6	29918.7	28573.7	24478	23236.7	25039.6	34365.4	26085.5	34568.4	21154.5	28684.8	26692.6	30562.4	25432.7	24515.1	29293.4	30224	25535.3	23954.5	24719.6	30142.1	22838.9	25074.6
P54886-2	Isoform Short of Delta-1-pyrroline-5-carboxylate synthase OS=Homo sapiens GN=ALDH18A1	9294.9	18157.4	13158.5	11991.2	14182	12382.8	13659.2	12816.3	24421.3	15800.8	16831.4	27257.8	25811.6	13516.2	34556.5	15271.2	19374.3	25868.1	20375.1	20908	32287.2	35794.3	46367.9	33062.5	28320.2	28779.8	32504.6	24838.9	21894.2	27353.4	35461.5	34558.6	56170.3	41085.8	30622.5	29304.8	32453.4	28615.4	26298.1	26117.2
Q16666	Gamma-interferon-inducible protein 16 OS=Homo sapiens GN=IFI16 PE=1 SV=3	33507.8	24121.5	30739.6	24985.2	37733.9	24850.8	31546.4	31750.4	25322.7	26676.7	27211	33647.1	21369.7	49056.1	19356.5	31081	33955.7	46635.7	32819.4	34765.1	33628.1	42423.5	28583.2	26594.2	35653.5	29982.5	50799.5	40050.1	25173.8	22331.8	25582.3	41377.8	20689.3	21289.8	26803.7	23676.8	48474.6	31970.6	25087.3	23857.2	34258.1	27029.6	24269.7	17184.3	30937.6	25432	35539.1	21115.1
Q9ULC5-3	Isoform 2 of Long-chain-fatty-acid--CoA ligase 5 OS=Homo sapiens GN=ACSL5	13971.8	34763.6	17992.8	21044.3	21979.5	22170.6	25625	18425.2	45449.9	27486.7	34494.4	40076.6	72530.1	28247	90329.4	49460.9	48240.8	67693.4	47614.5	46313	28544.3	34728	64230.4	63070.1	33168.1	49805.5	24317.1	18217.2	27402.6	70286.3	33689.6	34264.4	60218.2	25822.6	26925.5	21138.9	16500.6	20013.9	18027.4	20020.7	9609.3	12626.5	24633.7	12429.1	11630.8	12559	44547.8	16101.2
P61978-2	Isoform 2 of Heterogeneous nuclear ribonucleoprotein K OS=Homo sapiens GN=HNRNPK	571.6	472.1	691.3	384.3	433.7	507	646	531.6	507.6	524	889.7	482.6	597.1	1039	582.7	1266.4	1141	988.5	1151.2	741.3
P09651-2	Isoform A1-A of Heterogeneous nuclear ribonucleoprotein A1 OS=Homo sapiens GN=HNRNPA1	48637	37231.7	65660.1	39323.4	43719.9	39051.7	55462.5	38719.8	59537.7	48212.6	61604.4	70415.6	39351.8	78557.5	43263.4	54375.3	56609.8	62176.7	50970.4	60679.8	29759.4	26213.8	54574.4	38110.1	22236.3	27519.3	41545.6	32231.7	13137.6	21109	34324.1	28469.2	56431.3	36068.8	28617.1	29223.1	38032.6	30185.5	19670	27617.3	49944.2	36742.5	46587.6	39667.3	48426.9	29415.2	52005.5	32044.1
A0A087WW66	26S proteasome non-ATPase regulatory subunit 1 OS=Homo sapiens GN=PSMD1 PE=1 SV=1	21538.8	20826.7	22613.6	19110	20128.6	17413.4	19841.6	19405.7	22445.2	19926.3	19249.3	18100.2	16043	21353.1	18482.8	26521.3	25376.8	21333.1	24874.2	19141.2	16736.9	15290.1	19857	16107.1	22273	15477	20019.5	17203.9	27959.6	24178.6	17525.1	15196.8	17250	12403.1	14975.2	10363.9	17738.7	14720	9628.1	9279.6
P54886	Delta-1-pyrroline-5-carboxylate synthase OS=Homo sapiens GN=ALDH18A1 PE=1 SV=2	559.6	936.2	905.2	732.2	900.9	946.9	1570.7	1093.7	833.4	891.8	557.3	804.1	630.1	510	1175.9	1100.7	1164.4	840.7	1000	662.2																					15649.6	13669.9	13242.8	9612.6	16055.5	14092.3	27530.1	23466.8
P08758	Annexin A5 OS=Homo sapiens GN=ANXA5 PE=1 SV=2	77278.1	38989	72006.6	52756.9	34456.1	39918.3	38262	35366	53637.7	49410.5	99793.6	69254.5	60731.2	83944.8	45811.4	49796.9	54286.2	66205.2	59557	82498	70016.9	77593.9	68743.4	58305.6	60274.9	70319.7	87953.9	84253.5	121657	95662.5	56380.4	61735.8	63573.8	44134.4	53954.9	57609.7	112193	77247.3	71584.7	54046.5	70514.2	55233.2	60362	38218.1	40945.2	33895.9	35495.5	37518.8
Q5TCU3	Tropomyosin beta chain OS=Homo sapiens GN=TPM2 PE=1 SV=1	15452.5	15854.2	47554.2	33069.5	7473.3	12804.7	22503.3	16472.6	9474.2	17282.8	19622.7	25165.7	36464.6	27377.8	27702.8	32972.5	21307.8	15295.6	19883.1	32468.9	10564.9	28207	9091.9	10456.7	7275.1	81636.3	9990.2	25383.5	4567.6	9632.2	10007.5	17829.4	6367.5	10943.9	5080.6	37112.5	6360	26667.4	32276.6	59072.8
P35606	Coatomer subunit beta' OS=Homo sapiens GN=COPB2 PE=1 SV=2	37596.9	36531	41105	37243.7	31873.2	34705	45270.6	28694.1	39905.6	37523.7	27161.2	26906.8	25854.3	27701.3	27040.7	31165.7	29621.6	25511	29058.1	25157.9	19987.1	18736.3	20848.9	24082.8	13907.7	20419.9	19430.8	20290.9	19397.2	17218.7	9645.5	10432.1	10650.1	9754.1	7088.4	8516.2	9295.6	9154.1	7963.9	7024.7	25587.7	19701.1	23083.9	25532.8	20109.5	19355.4	20497.9	22111.6
P13489	Ribonuclease inhibitor OS=Homo sapiens GN=RNH1 PE=1 SV=2	31502.3	28249	27221.6	25858.6	25563.7	19591.7	24936	29420.9	20183.8	23529.5	14558.6	15345.8	14391	18726.2	17894.5	16982	16174.7	14754.7	15781.8	16785.4	40746.3	37461.1	32054.3	28223.8	34433.7	30341.9	32353.5	37449.4	32449.1	26819.4	38564.5	25657.4	19772.7	17419.4	30280.5	19722.1	17069.9	17730.1	15598.1	16301.7	17983.2	15883.1	25039.1	16526.1	19096.7	15068.3	26049.9	15959
P23381	Tryptophan--tRNA ligase, cytoplasmic OS=Homo sapiens GN=WARS PE=1 SV=2	38975.2	38672.7	36426	27425.1	59762	44983.1	40218.8	49270.3	32860.7	38270.6	26175.3	36304.1	49440	31825.2	33251.7	44178	41416.1	39625.9	37777.6	39208.8	40108.9	36180.5	20688.6	28039.6	33850.1	42982.8	32397.9	47516.8	39081	36933.1	17064.3	15076.2	13316.6	12531.7	31053.9	16079.5	16361.2	18117.4	16162.7	14378	18356.2	13251.1	9957.2	16615.8	11524	13606	10626.9	15503.1
P54652	Heat shock-related 70 kDa protein 2 OS=Homo sapiens GN=HSPA2 PE=1 SV=1	7133.3	8529.3	5767.9	9576.2	9599.7	8536.2	9580.4	10207.9	5690.5	9852	12780	49358.4	12236.6	9651.3	15055.3	22165.5	23827.1	13346.3	20129.3	14642.4	3561.3	4897.1	3378.9	5038.6	5526.6	5688	3335.6	4416	2400.6	3927	1248	1054.5	1140.2	1660.4	1611.7	1729.1	1381.6	1560.6	1581	1583.8	11707	9881.6	7043.9	9267.5	6264.1	9196.3	4315.2	10529.5
P30837	Aldehyde dehydrogenase X, mitochondrial OS=Homo sapiens GN=ALDH1B1 PE=1 SV=3	20739.6	30426.3	35968.9	26792.4	26437.8	22118.9	25448.8	22682.9	27251.3	30949.3	90379.4	24839.6	30997.8	25989.3	76529.9	38509.2	33014.8	30222.7	40388.7	35941.6	13826.7	29502	23458	15069.8	41459.3	16441.3	12532.9	14762.8	22081.3	21793.9	18555.6	22979.6	22212.6	19450.5	47075.1	21147.3	11555.2	18622.2	41911.4	29696.5	17846	19693.6	21552.2	28186.3	28707.9	15806.4	20021	13335.6
P04259	Keratin, type II cytoskeletal 6B OS=Homo sapiens GN=KRT6B PE=1 SV=5	6325.6	6626.8	9817.7	5870.7	7066	39843	11390.2	12637.5	6224.4	11535.9	6578.1	4489	5414	7221.8	5105.9	8697.5	26913.3	10935.6	12754.6	6763.3	4358.7	4034.1	4046.6	5582.2	3430.6	6294.1	5104.4	3868	6717.7	12011.6	8750.3	8340.2	9619.6	14339.3	6781.1	16010	4631.7	13236.7	11221.5	14260.7	1369.8	3034.7	1318.3	1007.3	861.2	759.9	715.6	940.5
Q5T4S7	E3 ubiquitin-protein ligase UBR4 OS=Homo sapiens GN=UBR4 PE=1 SV=1	13048.5	17389.9	11686.9	12928.7	14536.5	12492.2	14916.7	14510.1	16508.2	14055.7	6020.8	5468.1	4925.9	4680.9	6679.8	8169.9	7973	6417.4	7435.1	5540.9	27075	21493.1	21749.2	23176.4	30649.5	23267.9	21798.1	21252.2	29598.8	25129.5	3439.6	4893.9	4363.9	4197.1	5623.8	4782.6	4845.1	4573.9	4202	4439.8
A8K7I4	Calcium-activated chloride channel regulator 1 OS=Homo sapiens GN=CLCA1 PE=1 SV=3	52681.1	36444.6	7676.7	35016.6	10735.5	30794.3	15805.9	27058.4	8532.4	21754.9	49677.9	20131.2	30391.1	34202.4	24458	25484.7	32236.4	17067.8	34055.8	28719.5	93001.4	84493.2	29477.6	73228	130364	69325.3	27903.5	37809.6	74967	103310	80708.8	40035.6	21823.8	57205.5	90925.6	64159.3	21598.5	32394.4	60017.5	43530.3	4233.5	9901.2	4300.3	71299.3	4599.6	8397	3043.3	13318.8
P12277	Creatine kinase B-type OS=Homo sapiens GN=CKB PE=1 SV=1	17472.9	40333.8	22352	36183.6	21936.8	63860.1	30943.9	30673.1	70901.6	36222.4	23194.5	22390	86801.5	20576.3	48150.7	45488.8	41228.4	51358.6	35201.6	47016.4	18559.8	14086.5	16521	29793.1	29899.3	18213	8585.2	22228.4	34472.8	47573.6	19911.9	17429.7	24143.5	29829.9	23468.2	24776.9	12040.9	22234.8	19465.8	21307	3276.6	7315	4152	32621.5	5251.6	8273.4	2629	9770
P24844	Myosin regulatory light polypeptide 9 OS=Homo sapiens GN=MYL9 PE=1 SV=4	43840.7	52024.7	64032.7	78667.3	85339	62943.9	80601.7	60647.7	53189.9	68829.1	54152	48189.7	95417.1	88747.2	91372.7	101942	67547.3	58541.7	64512.4	76268.1	33574.9	49616.9	38750.4	48997.5	33588.6	197032	44468.2	64039.8	40778.5	105420	41324.3	52666.4	59132.7	71976.7	35098	204515	56509.2	135179	127266	368817	52608.2	33029	23768.7	25028.8	52137.8	39629.9	25352.5	45463.7
Q99460	26S proteasome non-ATPase regulatory subunit 1 OS=Homo sapiens GN=PSMD1 PE=1 SV=2	169.5	201	286.7	162.5	231.9	119.9	197.6	127.8	225.9	165.6	898	1224.1	1139.9	1285	1104.4	821	753.6	866.4	721.8	1033.1											312	210	303.7	55.4	166	122.2	313.9	157.7	120.1	136.2	11009	8091.2	10019.8	9207.7	10541.7	9350.3	9104	7063.2
Q9H223	EH domain-containing protein 4 OS=Homo sapiens GN=EHD4 PE=1 SV=1	42184.6	33389.1	34943.3	42112.8	40263.5	68694.4	37402.1	55591.2	28551.3	43109	53365	30134.8	131134	35714.1	34114.7	64853.4	55828	40680.8	56251.7	50545.8	18561.9	31422.8	20632.7	20535.5	12608.4	24749.4	17740	31910.2	23174.2	23857.6	4268.1	5667.3	5248.7	4310.2	3165.2	5096.3	3047.8	6050.2	4493.6	4712.5	13211.5	20829.3	13130.5	21407.6	12662	17173.7	10149.2	18801.8
Q9UJZ1	Stomatin-like protein 2, mitochondrial OS=Homo sapiens GN=STOML2 PE=1 SV=1	14403.8	22012.6	18373.9	14911.4	24300.8	21554.2	18662.5	18200.2	22101.3	20728.9	21855.3	26790.9	21619	15661.6	33502.4	21060	22353.5	23141.8	22089.8	20182.1	38783.2	24153.9	22859.3	29661.5	75268.2	28261.8	23570	22711.6	13750.5	15278.5	21319.5	27571.2	19840.7	41380.7	42661.7	37268.4	17811.8	25045.8	25418	25954	10565.8	12278.1	13017.5	14029.3	12417.6	15198.1	24882	18135.3
P52789	Hexokinase-2 OS=Homo sapiens GN=HK2 PE=1 SV=2	12286	17502	13124.6	17822.2	14781	19422.9	33873	28265.5	21910.9	19747.7	16544.3	16297.9	39637.4	13779.9	25030.5	43089.5	40414.6	26230.7	35435.2	22267.4	14416.1	14950.7	10685.4	13128.2	9503	9783.1	10652.3	8624.5	9645.1	8657.2	7468.9	8391.7	7656.6	9098	6807.4	8746.1	6249.9	6637.6	7854.3	6478.2	8420	13043.7	10120.9	9929.2	9583.4	13076.9	14196.4	10760.7
A0A024R571	EH domain-containing protein 1 OS=Homo sapiens GN=EHD1 PE=1 SV=1	38343.4	29274.9	37355.3	31549.1	26928.4	27674.1	33142.8	36030.7	19455.8	29981.8	30156.4	20457	28768.9	42312.4	23429.3	36924.5	34166.1	24576.5	31558.2	27301	12824.9	8776.2	13278	17165.2	10938	18962.3	17059.9	16241.7	13546.6	14508.6	9505.1	13140	10543.1	9697.7	7067	9995.5	14744.8	11349.3	7500.4	7341.5	5305.6	6348.5	7082.4	7306.4	7513.5	7419	6565.8	7620.4
O75367	Core histone macro-H2A.1 OS=Homo sapiens GN=H2AFY PE=1 SV=4	85954.2	71192.9	80473.8	59762.2	115185	85320.7	59930.8	57534.2	97353.9	79736.2	84941.5	54307.7	60490.3	66971.5	52863.9	50319.1	51573	78738.2	61276.9	62745.2	42925.7	38220.8	70983.3	43064.6	64780	46757.1	56951.4	52708.7	62291.4	54544.1	45658.1	44611.4	111257	73646	88461.8	71996.6	74704.6	75919.8	58914.8	56462.7	51291.7	55695	36756.7	50568.3	30717.5	27778.7	23320.2	25806.9
P30153	Serine/threonine-protein phosphatase 2A 65 kDa regulatory subunit A alpha isoform OS=Homo sapiens GN=PPP2R1A PE=1 SV=4	23435.7	18948.9	23496.3	21537.9	19543.8	16810.2	21328.3	19546.3	19552.1	19226.9	16258.9	22959.5	15937.2	20472	17979.1	14165.1	16284.5	19504	15101.1	18723.2	24188.1	25353.4	29381.3	24786.7	28181.5	25133.7	29764.7	27697.3	17254.9	17233.8	24354.3	31504.7	20671.2	19605.1	20772.8	19071	21740.6	18570.5	14182.4	15122.7	17513.5	11112.6	10965.5	6896.6	19865.8	17222.4	18438.6	11303.4
K7EJB9	Calreticulin (Fragment) OS=Homo sapiens GN=CALR PE=1 SV=1	1456.8	501.1	1819.8	3446.9	204.4	741.2	476.7	691.9	443.9	917.4	1779.3	550.9	660.9	857.2	900.3	221.4	416.2	486.6	550	979.7
P54868	Hydroxymethylglutaryl-CoA synthase, mitochondrial OS=Homo sapiens GN=HMGCS2 PE=1 SV=1	30409.2	20612.7	16164.4	67970.2	17925.8	45922	35193.2	23362.4	99363.6	51728.3	90272.8	49716.7	243064	53897	46414.8	66885.3	76205.2	89327	80761.3	75961.9	44743.6	181887	32498.7	80332.7	175526	64551.6	29612	47659.8	26919.8	42515.4	74628.7	105775	31665.2	105150	217331	72410.3	23010.1	69557.8	38487.4	66777.3	17809.6	42832	13357.3	63102.7	14479.5	64119	15261.7	45040.7
P23246	Splicing factor, proline- and glutamine-rich OS=Homo sapiens GN=SFPQ PE=1 SV=2	28405.3	26690.4	27553.6	25493	26715.1	20499.2	29208.8	23958.8	27804.2	24074.3	34371.8	35114.7	26521.9	41887.9	33357.1	27870.2	29090.3	32807.2	31391.9	34273.5	49698.7	81710.5	67091.8	49039.8	29535.4	44917.9	64225.3	54853.8	20625.7	24960.6	62583	91436.5	75050.1	55664.1	33238.4	48228.8	78849.7	62165	33931.7	41842.6	60620	46211	26980.2	24426.3	80004	93633.6	44606.7	29077.7
P00488	Coagulation factor XIII A chain OS=Homo sapiens GN=F13A1 PE=1 SV=4	79862.3	31895.5	26913.4	34390.2	15265.4	17146.6	23309.3	35025.7	9080.7	24870.3	9217.7	7412.9	7986.9	18763.9	16184.3	10063.1	10353.6	6771.7	9205.6	16963.2	20970.2	26026	18434	40170.9	24994.2	60513.3	38463.4	58285.1	45283.4	27539	5857	5779.5	3358.4	4648.4	5680.4	5194	6114.7	7020.5	10489.8	4841.9	19417.1	12587.5	54479.9	15628.5	18795.7	20587.5	30207.5	15595.1
O60506	Heterogeneous nuclear ribonucleoprotein Q OS=Homo sapiens GN=SYNCRIP PE=1 SV=2	29087.2	26503.7	34405.4	23635.5	30452.2	24650	32027.9	22462.5	31523.6	27514	43075.1	45099.1	43348.5	57069.2	56794.7	55210.7	47385.9	47016.4	45909.1	49731	21803.1	15184.7	28579.8	21096.4	17932.5	18692	26229.4	23161.9	17885.9	20383.5	11163.2	12061.1	13750.2	15095.6	9674.5	13913.9	14865.9	15786.7	8654.9	8930.1	16014.6	16733.1	13341.9	8875.1	19810.6	17842.8	14313.9	9500.4
P07910-2	Isoform C1 of Heterogeneous nuclear ribonucleoproteins C1/C2 OS=Homo sapiens GN=HNRNPC	120982	65351.2	104332	68013	81385.3	69185.2	75846.8	47624.3	111989	94208.8	111882	88604.9	59054.1	148609	53374.6	43626.5	71335.4	102880	75980	106852	69125	72035.9	102870	72518.9	50534.6	50892.2	108369	90147	45088.4	62835.8	117170	148151	145053	91394.2	117795	60251.8	179576	136187	69082.5	96652.7	65333.1	51428.4	49236.8	46952.6	47782	29484.3	73959.9	35443.1
Q93009	Ubiquitin carboxyl-terminal hydrolase 7 OS=Homo sapiens GN=USP7 PE=1 SV=2	23843.6	27928.7	29575	22754.9	24469.1	28584.7	38424.6	34252.6	24398.2	28543.7	19626.8	19695.1	19485.3	21601.1	26884	24123.7	23468.1	20062.8	22825.7	19523.5	13449.6	13402.8	16369.3	12724.2	11795.8	12022.3	14539.9	12763.6	16176.8	17832.4	6614.6	7759	10023.4	8726.3	7877.8	9589.8	10636.3	10106.4	9544.7	10339	7995	10018.2	8423	7773.3	9424.7	8398.1	10905.3	9225
P17858	ATP-dependent 6-phosphofructokinase, liver type OS=Homo sapiens GN=PFKL PE=1 SV=6	15558.7	22006.4	14120.3	14839.7	14113.9	14905.3	15793.2	15029.8	16913.5	14467.1	15104.8	15988	16826.6	14792.5	26346.6	19810.5	18857.8	19772.5	17454.5	17942.3	39752.9	19546.6	35083	29015.3	55063.7	32988.1	43279.8	32766.1	64652.7	44275.8	16052.7	11040	14797	12466.5	22433.9	14403.9	12917.8	13351.1	13231.6	10996.1	3092.9	2702	8884.1	8332.6	2940.7	3211.3	7553.4	3617.1
O43390-2	Isoform 2 of Heterogeneous nuclear ribonucleoprotein R OS=Homo sapiens GN=HNRNPR	215.7	381.8	345.3	226.3	503.6	514	958.2	753.2	456.4	480.7	360.5	435.2	479.6	423.9	495	1033.8	1168	648.9	957.3	480.5
Q9Y4W6	AFG3-like protein 2 OS=Homo sapiens GN=AFG3L2 PE=1 SV=2	32667.8	32926.6	33427.5	42517.1	34407	43866.6	40041.6	32973	58148.1	41569.9	42143.5	26870.9	48277.9	25797.4	37024.8	38279.5	38811.5	42632.6	39219	34406.4	31153.1	48472.4	21934.2	30316.2	35786	24551	28162	25757.4	27299.8	28639.1	23015.2	27621	13642.2	19895.9	23106.4	20761.5	14167.6	16952.4	19356.3	18661	17375.8	28127.3	17258.7	23160.8	15996.7	20465.8	17789.7	14472.7
P60842	Eukaryotic initiation factor 4A-I OS=Homo sapiens GN=EIF4A1 PE=1 SV=1	45847	54331.5	54755.3	35888.7	50885.8	41706.1	42085.9	37567.3	57320.4	47527.8	52548.1	63048	46867.9	53905.1	60277	56027.7	51728.3	70061.1	49531.1	58471.5	70116.6	29123.1	46760.9	36286.7	49708.8	31395.1	41235.8	38497.3	50060.7	51672.1	86751.7	36183.7	54404.6	37483.7	69832.1	38937.4	45820.7	38511.3	40760.7	39516.3	35200.9	27427.7	62206.1	56878.1	29091.8	22622.2	68857.8	29120.2
P00352	Retinal dehydrogenase 1 OS=Homo sapiens GN=ALDH1A1 PE=1 SV=2	52605	26123.4	40803.1	63682.7	22735.4	38708.3	26395.1	34621.5	30624.1	38065.6	58119.1	24877.2	53774.1	40215.5	31128.6	37632.7	34170.3	31327.8	35844.4	46321.5	41757.4	52271.1	23472.6	41153.1	32559.5	79983.2	26695.6	60217.9	100949	84762.1	52777	44721.5	30906.6	35114.2	35935.4	54911.2	20175.7	40529.6	41383.5	42127.2	8110.8	8317.6	7901.4	8586.6	6726.1	9044.2	4134.7	6190
P07099	Epoxide hydrolase 1 OS=Homo sapiens GN=EPHX1 PE=1 SV=1	43506.4	33928.7	30411.5	40941.3	34749.8	40314.3	33371.1	33377.6	60594.2	40010.1	28249.4	33782.5	30812	22999	23743.3	30487.8	27355.4	46262.5	27210.2	29060.3	37355.1	30508.9	18206.9	33701.6	50699	35842.1	31386.2	37180.6	88940.3	59001.1	12183.3	14738.4	7654.1	11216.2	20919.3	15914.8	9834.5	16035.2	20815.7	14760.3	16868.4	26861.3	19621.9	43208.1	42932.9	68824.5	14063.9	13728.1
P26640	Valine--tRNA ligase OS=Homo sapiens GN=VARS PE=1 SV=4	26614.3	27567.5	29351.2	25901.4	28148.4	27358.7	31061.4	32268.5	30166.8	27101.5	11662.1	12556.4	12159.4	13020.8	13032.6	15954.3	14810.9	11492	14447.7	12029.5	16432.2	15984.6	13684.2	14907.1	13815.2	12197.7	13086	12319	15093.5	13942.7	23626.5	31939.7	14531.5	11146.2	12406.1	12942.3	12793.1	11847.7	9533.5	9698.3	15248.8	22713.4	26929.1	20781	19868.9	23950.8	21666	31384.6
O60701	UDP-glucose 6-dehydrogenase OS=Homo sapiens GN=UGDH PE=1 SV=1	13881.1	13250.5	11141.3	19051.2	10822.6	21572.8	16516.7	18393.8	18740.5	16456.3	14392.6	13508.5	22455.7	11573.2	12163.1	11943.5	12168.5	11716.3	12456.5	12081.5	16369.3	18197.7	15231	24075	16089.3	16691.6	14208.3	15562.9	19220.3	25309.7	11852.5	15902.8	10300.5	14254.1	9224.2	12021	9666.2	11694.7	10748.6	11189.4	6055.5	8745.2	9423.1	15629.8	7457.7	9417.6	11218.2	7952.8
P11586	C-1-tetrahydrofolate synthase, cytoplasmic OS=Homo sapiens GN=MTHFD1 PE=1 SV=3	30734.1	35975.4	33078	28289.4	22839.5	28794.9	34573.4	31146.1	25774.8	28607.2	18317.7	22843.3	16391.3	19248.3	23772.6	21981	20383.9	17794	19247	19818.1	22627.5	42829.2	20714.5	22969.8	19243.9	24465.5	26378.1	23149.3	14511.9	16302.9	19916.8	44681.1	11212.9	12143.9	10763.1	13316.6	16055.2	13073.2	9829.9	10047.9	384.1	525	379.4	303.4	692.8	851.3	266.1	421.6
F8W0P7	ATP synthase subunit beta, mitochondrial (Fragment) OS=Homo sapiens GN=ATP5B PE=1 SV=2																															868.1	111.5	102.6	469.5	147.9	508.2	167.8	287.5	395	223.7	100.1	210	248.2	301.2	165.1	351.1	141.4	326.4
Q8N1F7	Nuclear pore complex protein Nup93 OS=Homo sapiens GN=NUP93 PE=1 SV=2	30649.7	30236.2	29053.1	28030.2	32548.8	22273.6	27767.7	25833.3	31387.7	27902	23081.1	21502.6	18187.7	20120.4	26085.7	21661.3	23416.7	26927.9	25084.9	21408.8	13888.9	13127.6	14433.4	14036.5	12433.7	12291.7	12644.1	11226.3	7200.3	9290.4	22618.5	27225.2	23149.5	25243.2	18817.8	20176.6	19322.4	18719.2	15256.7	15000.2
P22307	Non-specific lipid-transfer protein OS=Homo sapiens GN=SCP2 PE=1 SV=2	26198.9	27818.8	26557.6	30731.3	28888.1	27888.4	23858.4	23173.5	54307.7	31667.1	27866.5	32830.2	33905.8	24069	24394.7	21548.5	20792	41771.5	19874	28060.9	42693.9	45426.6	60507.9	56895.1	67257.2	33973.1	46669.8	42043.5	50386.5	47197	38141.6	28855.8	46011.1	55332.5	48928.4	45531	31930.1	41700.5	47420.6	49342.2	21660.2	19684.4	25377.6	18793.4	16956.8	16198.7	23523.3	17781.1
Q5JRA6	Transport and Golgi organization protein 1 homolog OS=Homo sapiens GN=MIA3 PE=1 SV=1	18361.4	17946.1	18231.7	24160.7	24080.8	21359.9	23196.9	24987.2	28241.7	25743.7	14854.1	16841.1	30989.8	11623	13803.1	29520	24568.5	17601	24020.9	14835.5	6891.5	18227.2	5563.1	7726	4835.1	6446.8	7084.1	6585.5	2715.7	4393.5	10459.2	12042.3	6411.1	8109.2	6030.2	6858.8	7533.1	7834.3	6893	5836	10176.5	9668	7011.3	4873.2	10761.1	15207.7	8773.1	14291.8
Q02818	Nucleobindin-1 OS=Homo sapiens GN=NUCB1 PE=1 SV=4	28889.1	25980.7	29635.4	34256.5	25255.1	27596	30543.9	29947.9	32794.9	30637.8	27690.5	31677.7	30845	22818.5	30716.4	36746.8	38839.2	31770.7	34878.4	28137.2	24633.2	29460.3	19198.6	22089.3	18483.4	16280.2	17710.7	19544.1	9522.8	9807	25964.3	27357.5	18973.9	26187.8	17583.9	22871	14175	19217.3	21732.7	22006.9	18340.9	14771.5	10876.8	7591	15366.4	19827	16960.5	18808.1
A0A140T913	HLA class I histocompatibility antigen, A-3 alpha chain OS=Homo sapiens GN=HLA-A PE=1 SV=1	41463.4	27465.3	61100.7	36164.5	31727.7	34951.8	61369.1	51044.4	34619	42916.9	26609.8	46180.2	36396.3	48199.6	34764.7	63036.6	59922.8	53053.4	55282.1	46460.1	84804.9	42883.9	38431.6	42474.7	30956	29546.9	38687.2	35176.1	26981.8	26496.4	89991.3	58835.9	53510.1	56408	42870.5	50732.4	55140.9	49182.2	39491.9	37231	35259.2	41189.6	30738.3	53709.3	30857.8	31726.9	26144.9	33167.8
Q14126	Desmoglein-2 OS=Homo sapiens GN=DSG2 PE=1 SV=2	12216.5	25687.7	17008.5	20786.7	22867.9	25864	27870.2	22964.4	30070.3	23982.3	17034.9	29288.7	23264.2	12862.1	26563.8	34966.7	33334.7	22162.3	29379.3	19342.4	17598.4	23473.1	26266.2	22193.9	19094.1	16389.5	11917.7	12961.6	9861.9	10440.6	6484.1	5007.7	8384.1	10141.1	6645.9	9455.2	4231.9	7107.9	7324.6	6886.8	2717.8	2410.4	2148	2720.5	2857.4	3181.9	2520.7	4672.1
Q96HE7	ERO1-like protein alpha OS=Homo sapiens GN=ERO1A PE=1 SV=2	24074.7	50697.4	27550.8	25555.6	34076.6	22872	37028.9	22577.8	57457.4	35210	15278.9	28877.8	18206.1	16605.8	38710	29951.5	24253	29324	22819.7	22393.4	29236.1	20660.9	26451.2	22783.7	43437.1	23311.5	44631.5	27277	25425.6	28591.7	19445.9	13030.6	13811.1	18624.5	23537.7	21439.6	18556.1	17498.9	19630.8	16197.3	15310	18011.4	41215.3	21278.6	14641.4	17624.3	37878.4	24630.1
O00567	Nucleolar protein 56 OS=Homo sapiens GN=NOP56 PE=1 SV=4	28565.6	28502.2	35631.5	26904.9	34497.5	28501.4	35512.2	32209.6	30886.8	32165.8	38318.9	29366.7	28033.5	36873.9	47138.2	40699.8	40988.7	38172.1	40955.2	32008.3	26679	28190.2	31265.6	23750.8	22186.6	21101.9	26522.1	22030	20730	18621.1	28629.7	29665.4	50236.2	38446.9	34152.2	33285	41807.1	42308.6	28964.2	29167.9	22497	25502.9	20864	14898.3	26707	19762.9	27831.2	19111
J3KN67	Tropomyosin alpha-3 chain OS=Homo sapiens GN=TPM3 PE=1 SV=1	43290.6	21410.1	31329	35246	20459.3	19273.3	27638	22387.5	20275.6	24968.3	39273.9	42095.9	38021	67590.7	32746.9	28836.5	32916.4	35916.3	34137.3	47042.1	37605.4	84456.9	51575	53211.8	25274.7	51231.5	65176.5	73626.1	10861	13195	47160.6	85878.1	58059.5	44435.7	21175	38452.3	71910	62863.7	28083.5	35572.8	14154.7	6629.3	3116.5	1234	16188.1	9527.6	6105.8	4208.6
P23786	Carnitine O-palmitoyltransferase 2, mitochondrial OS=Homo sapiens GN=CPT2 PE=1 SV=2	27847.7	28174.3	26735	35656.6	26003.7	31766.3	34538.9	35691.1	33487.8	32354.4	41624.9	31557.5	52654.1	31446.8	44888.8	48233	40140.1	36212.6	44603.6	36548.3	14789.9	23208	14331.6	17092.2	22839.5	15265.6	14816.1	15693.5	7804.4	12396.7	26507.8	26846.1	20014.4	34124.7	32527.8	24905.3	18556.2	22876.7	31823.4	30223.8
P55011	Solute carrier family 12 member 2 OS=Homo sapiens GN=SLC12A2 PE=1 SV=1	9767.3	12387.2	31399.5	12958	24785.3	18177.7	15046.4	16014.1	17269.8	17454.8	21369	19703.1	11813.9	8169.8	16340.7	17155.3	17932.7	14096.3	17139.7	14083.3	63865.5	24940.9	42674.8	23065.2	38501	19162.9	20742.3	17576.1	39195.3	34120.6	38254.7	25329.4	43087.2	32582.2	31803.1	25638	20744.8	22388.2	23207.9	25612.7	10770.3	12351.7	11547.7	18534.7	16633.4	10657.1	8942.3	10747.7
O43852-3	Isoform 3 of Calumenin OS=Homo sapiens GN=CALU	22264	24203.5	26665.9	29076.3	34652.9	20019.3	37433.3	29263.8	35528.3	29259.4	30881.9	55528.9	28983.5	35208.2	36744.7	48555.5	39056.3	45949.2	36904.2	40939.2	21683.3	28656.4	26219.3	33844.3	21661	30681.1	32657.3	31296.5	13965.6	20057	45139.7	35543.8	36335.6	46489	31725.6	48699.1	28439.2	39270.5	49443.3	48364.4	31979.4	31554.1	22151.1	9308.5	25119.2	24476	32682.3	28048.4
P00505	Aspartate aminotransferase, mitochondrial OS=Homo sapiens GN=GOT2 PE=1 SV=3	56863.3	53410.6	55691.7	51417.3	57607.1	60947.3	35397	38689.3	72074.9	61722	79662.6	57989	56392.9	56776.4	67815.6	46033.6	53297.3	63686.4	57231.7	65863.4	42753.4	49521.3	97986.2	124749	65342.2	115824	75541.9	104985	60670.5	91903.3	49746.7	54637.6	93917.9	99285.9	73070.3	96733.8	71045.1	91597.8	91196.3	86860.2	55285.3	55160.8	41636.9	54544.5	44542.2	38205.7	50805.8	34088
P49588	Alanine--tRNA ligase, cytoplasmic OS=Homo sapiens GN=AARS PE=1 SV=2	21697	18911.4	18500	18250.9	14625.4	18065.1	20832.5	17935.4	16449.5	19096.2	10933.8	17160.6	9540.8	13860.1	17331.2	14030.5	15380.1	15432.7	14020.6	14300	11825.6	13468.5	14697.3	13018.9	11662.4	17964.8	13492.6	17208.6	10335.3	11119.9	7941.6	8145.5	8290.2	8558.4	5675.2	7481.3	10063.4	10157.4	6536.9	5594.3	8426	6963.7	6904.8	5011.9	11119.6	10157	10881.4	11616.9
P02538	Keratin, type II cytoskeletal 6A OS=Homo sapiens GN=KRT6A PE=1 SV=3	1515.2	1399.3	2382.6	1759.6	1266.8	7531.9	3525.8	4040.1	1386.1	2500.9	3882.8	1581.7	1648.6	3265	2127.8	3557.9	4869.9	2301.1	4130.8	2661.1																					25556.8	65953.1	21835	22072.5	19984.2	35666.9	22445.5	56795.1
P52209	6-phosphogluconate dehydrogenase, decarboxylating OS=Homo sapiens GN=PGD PE=1 SV=3	37073.9	50967.1	41785.7	34244.9	44138.4	33710.9	42782.3	38840.1	35809.6	38284.4	22046.7	55642.1	19075.3	29808.3	42131	37504.1	30323.3	43540.9	30264.4	38614.1	43113.4	27384.7	49399.5	28319.4	36640.2	24784.7	38977.2	28711.5	18976.7	21409.2	30309.8	18260.1	25475.6	14975	45454.1	15424.3	18953.8	13660.6	15150.8	12269.7	19112.4	15566.2	37080.1	34163.6	17312	17986.4	30687.9	32405.4
Q12864	Cadherin-17 OS=Homo sapiens GN=CDH17 PE=2 SV=3	17629.4	27967.4	20670.4	44504.3	21186.5	35186.5	31457.2	23572.3	52409.9	37673.3	27280	33104.1	61780.1	16561.1	28573.3	37442.5	36821.6	31354.2	36175.9	29667.8	21032.5	17488.3	20415.7	28617.5	20614.8	16059.2	10331.6	12056.3	12113.1	15638.9	20851.1	22916.2	20043.8	22608	12813	14913.6	7419.9	13209.3	14147.8	13576	11034	16853.9	13111.2	16680.5	12952	20649.6	13159	11012.8
O00571	ATP-dependent RNA helicase DDX3X OS=Homo sapiens GN=DDX3X PE=1 SV=3	24398.5	26022.4	26793.2	23871.8	24591.9	21907.9	24448.7	24842.9	24888.4	23125.4	18870.9	24046.3	26535.6	24915.3	27527.4	26572.8	25624.1	24906.2	24442.4	23279.2	31400	30469.6	37570.4	30180	20853	26879.3	32179.5	27556.3	24643.9	27250.4	21848.1	20067.6	24745.8	24965.3	16372.3	21850	21456.5	22240.2	20097	18521.1	18827.7	15117.9	19290.6	19314.4	17146.3	13797.5	24620.3	16806.2
J3KTA4	Probable ATP-dependent RNA helicase DDX5 OS=Homo sapiens GN=DDX5 PE=1 SV=1	22390.8	21619.1	26096.7	18246.8	27669	17062.5	23736.5	17015.7	32881.6	22843.2	17513.9	21722.3	13547.8	19342.3	20190.3	20604.3	20421	24473.4	20549.2	18699.8	29770.2	26464.7	36096.5	20226.9	17111.8	18027.5	25183.8	19783.9	16889.1	19001	20482.2	19535.7	27495.1	23616.5	15303.9	21974.6	20231.6	20888.4	15011	15489.9	45959.1	40374.5	36219	32486.5	37497.9	34913.3	31624	31036.1
P13647	Keratin, type II cytoskeletal 5 OS=Homo sapiens GN=KRT5 PE=1 SV=3	16337.6	15995.2	26053.1	21403.9	12412.3	79656.2	30330.1	37766.2	12364.5	26687.6	35738.9	17946.9	26996.4	25993.7	31604.4	67729.9	70811	26688.6	75072.3	28356.7	2055.5	2638.5	2362.9	3743.7	2115.7	4059.5	3072.6	3436.9	4859.7	9286.3	21705.9	45619.8	18322.5	41090.8	17698.4	41077.8	16630.6	21568.7	27851.2	32616.9	5709.7	49342.1	6963.4	6467.9	14972.5	23323.8	7411.3	13443.3
P26641-2	Isoform 2 of Elongation factor 1-gamma OS=Homo sapiens GN=EEF1G	31270.2	42738.3	40690.7	28048.1	44782.5	31717.5	36234	30006.6	42210.1	36379.7	37070.6	70367.9	24554.1	42710.2	42990.5	36431.8	37764.7	44524.1	35740.1	49944.6	102655	66669.1	63012.5	44863.3	83068.4	66049.1	43913.3	48583.2	48163.5	35594.3	93715.7	52876.4	61229.3	28041.8	82983.2	23081	32554.3	28205.8	30057.8	23944.3	53297.5	27529.9	35250.5	28017	44594.3	53772.2	37259.8	34172.6
H7BXI1	Extended synaptotagmin-2 (Fragment) OS=Homo sapiens GN=ESYT2 PE=1 SV=1	14989.8	17478.6	16436.5	16536.7	20081.6	19436.4	23644.5	20337.9	17253.2	18337	16472.5	19521.1	17810.8	16460.1	18741.3	33879.1	23959.4	20176.1	25907.4	16596.9	9469.9	10673.4	7300.1	11183.5	10008.5	9836.4	8613.3	9365.3	9031.2	9173	5943.5	5463.9	4599.5	5794.7	5329.5	6001.7	4472.4	5591.6	5228.2	4198.6
Q96QK1	Vacuolar protein sorting-associated protein 35 OS=Homo sapiens GN=VPS35 PE=1 SV=2	34541	35023.6	28395.3	29750.5	29250.2	28665.5	32126.5	29156.4	33568.3	28937.7	28365.8	30037.5	27417.9	28810.4	34714	38066	37542.5	31884.5	36439.9	31720.3	48517.1	31026.4	39590.5	40001.6	52128.4	41665.5	34424.8	38971.6	48930.8	41201.5	23086.8	15106.8	15162.4	15101.6	18940.3	15125.5	11043.9	12626.6	15129.3	11665.6	19237	17426.9	29570.8	31636.3	16519.9	16148.5	25817.2	20431.9
Q15459	Splicing factor 3A subunit 1 OS=Homo sapiens GN=SF3A1 PE=1 SV=1	25982.7	16331.4	26169.8	21794.7	18880.8	16489	19645.2	22160.2	18825.7	19651	29061.2	23471.4	18708.3	28304.6	22406.2	27300.8	31495.9	27955.5	33223.4	25114.2	13360.7	15707.9	13054.2	8064.1	7581.2	8095.4	11870.8	9777.7	7547.8	7138.2	8107.7	8731.3	8300.2	7122	3853.7	4874.9	8523.8	7582.5	4867.1	4910.2	15695	12956.3	8688.9	9031.9	14502.1	14705.3	10056	17532
P27708	CAD protein OS=Homo sapiens GN=CAD PE=1 SV=3	15575.1	19050.2	17728.5	15423.4	18674.3	14292	19011.5	17940.7	17941.7	16617.9	4164.8	4282.3	3589.6	3722.3	6323.8	6663.6	7311.1	5264.3	7531.4	4374.5	24241.4	15183.7	16082.7	14919.8	17405.3	14669.1	15810.1	13881.8	17199.2	16317.6	12410.7	9610.5	6151.6	8792.9	6184.2	8719	6624.8	7501.9	5759.6	5920.4	7326.5	6580.8	8928.6	7195	9059.8	8724	10531.1	7221
P00338-3	Isoform 3 of L-lactate dehydrogenase A chain OS=Homo sapiens GN=LDHA	47804.3	61144	36936.2	32566.3	31288.1	27640.4	28888.8	29178	38576.2	37701.9	27355.8	44211	29935.6	37223.9	51870.1	22294	27132	32526.4	23852.7	46764.1	66777.1	51907	168300	59527.1	59631.8	54079.2	107492	79716	68683.5	62416.1	44558.7	52997.3	100838	46952.5	40154.3	42431.6	89219.2	57343.3	31296.7	31138.2	21900.2	17897.3	24460.1	22970.4	27199	20301.1	20232.4	16603.5
P29350-3	Isoform 2 of Tyrosine-protein phosphatase non-receptor type 6 OS=Homo sapiens GN=PTPN6	31607.1	21204.9	27408	21268.1	14988.5	22511.5	29623.9	27424.6	16397.9	21447.9	21524.9	15003.9	18453.2	55433.5	22831	39402.9	34225.8	35872.7	31880.8	27887.5	11202.3	13541.3	9295	12516.7	9021.9	12247.2	12152.6	13259.2	6959.4	8817.1	17321.4	29845.2	17350.4	22958.6	11718.5	25850.2	25259.4	28876.7	14132.6	12524.6
P17655	Calpain-2 catalytic subunit OS=Homo sapiens GN=CAPN2 PE=1 SV=6	30853.3	24959.2	28414.9	26208.8	23237	33502.4	29721.9	31433	22539.3	27022.3	22830.5	22855	28187.6	28092.6	23063.3	31585.5	27064.8	23692.4	26401.9	23422.2	21572.3	31711	16668.3	22671.9	15931.9	22508.1	20550.8	22916.5	26334.6	24009.4	10895.7	13809.6	8166.9	10679.4	6553.7	10480.9	10853.9	10835.9	8230.3	8720.8	15707.4	18240.9	13770.6	18046.8	19252.5	18618	14265.7	14463.9
Q14651	Plastin-1 OS=Homo sapiens GN=PLS1 PE=1 SV=2	13371.7	33270.8	22591	26217	20840.2	32759.1	22852.7	21603.6	32498.8	25883.9	16865.3	20839.9	51781.5	11425.5	35460.9	24868.2	22363.6	23148	20755.8	23462.4	12754.9	9945.7	16225.4	12119.7	9123.6	7998.2	7069	7881	8739.4	12338.5	21796.8	32218.2	31532.1	18213.6	15560.5	24026.1	12179.3	17482.5	15471.5	14750.3	1814.9	2159.4	2351.6	3662.2	2593.5	3206.7	2247.7	2072.6
Q15067-2	Isoform 2 of Peroxisomal acyl-coenzyme A oxidase 1 OS=Homo sapiens GN=ACOX1	8388.1	16865.1	9204.9	11859.7	13171.4	12122.7	14327.2	14005.5	16957.6	14850.9	19579.8	23223	68184.5	17916.4	37905	34266.1	31658.4	29625.9	30474	25373.9	15086.3	20296.2	17583.2	16439.9	17665.3	12318	12199.9	11952	15127.7	18093.1	21013.9	19968.7	23540.3	21541.6	21657.6	16631.1	12038.8	17436.4	14891	12883.8
P51991	Heterogeneous nuclear ribonucleoprotein A3 OS=Homo sapiens GN=HNRNPA3 PE=1 SV=2	52147.5	42615.6	49425	38125.6	41579.1	43858.6	46134.5	34743.4	50955.5	46255.7	41332.2	46197	38690.8	56772.4	38830.2	29340.2	38087.6	48392.6	38385.9	49107.8	58619.8	70004.6	83679.7	56859.1	41392.4	53090.6	83753.4	66727.6	49064.4	47982.7	96073.5	90103	99620.7	62705	58908	48897.8	103888	81903.3	47863.8	47731.1	23016.9	27069.5	29645.6	24581.8	22898.9	18356.6	37577.1	23528.9
A3KMH1	von Willebrand factor A domain-containing protein 8 OS=Homo sapiens GN=VWA8 PE=1 SV=2	17860.4	23032.8	21273.5	22540.8	22999.6	31078.8	33517.2	28073.5	26695.2	26333.4	8150.4	7914.5	10442.3	8373.7	12580.9	20577.9	17368.3	11782.6	15859.6	9416.6	2237.5	2336.4	1779.3	2278	2327.5	1860	2013.2	1783	2062.5	2322	1787	1622.5	1430	3085.9	1839.2	2620.4	1663.3	1930	2424	2058	5665.3	13446	8657.3	7613.5	10800	17083.2	7976.8	6628.3
P31146	Coronin-1A OS=Homo sapiens GN=CORO1A PE=1 SV=4	132125	39926.7	124118	73582.5	35645.2	37772.8	64751.9	62593.3	46483	66820	61277.9	33070.5	34856.6	156474	38009.4	37981	50771.9	63548.5	58610	67679.8	42710.7	69207.1	62663.5	46170	33582	52886	111060	105150	28040.9	24320.2	58142.5	110611	76385.1	83344.6	38411.6	69937.3	237282	138902	54228.2	43427.7	44470.9	41591.7	84998	18183.2	167671	60720.1	82137.1	36338.1
O60264	SWI/SNF-related matrix-associated actin-dependent regulator of chromatin subfamily A member 5 OS=Homo sapiens GN=SMARCA5 PE=1 SV=1	24022.5	25216.8	26764.7	21645.3	35027.8	27792.1	19033.5	20196.8	30945	26952.1	16842.3	18481	12100.2	17727.8	15356.2	24351.5	20867.7	24127.9	22316.5	16878.3	23753.6	27238.1	27961.4	24548.2	21632.9	20877.9	25646.9	22044.6	16080.1	14903.2	22667.6	30976.7	30526	21670.2	19974.1	17893.9	27365.6	21712	14712.4	16592.1	21289.9	20638	12579.7	10653.7	19168.8	16806	17240.4	17151
A1L0T0	Acetolactate synthase-like protein OS=Homo sapiens GN=ILVBL PE=1 SV=2	6851.2	9535.9	5816.6	8698.3	10072.5	7879.3	9132.4	9328.4	13083.8	9178.1	8581.8	14268.9	11989.8	8119.2	14131.2	13265.7	13906.5	16930.4	13906.4	11135	21414.2	17548.7	12661.5	11211.1	26333.2	11907.3	10751	11098.5	10779.2	10949.2	15681.5	24348	10319.1	12361.7	18579.5	11771.5	9851.3	11575.1	11332.3	10541.5	6213.3	4385.7	4545.2	9867.6	4585.5	5934.1	6755.7	7964
P38606	V-type proton ATPase catalytic subunit A OS=Homo sapiens GN=ATP6V1A PE=1 SV=2	31553.4	24750.2	38590	31109.4	21859.6	23509.7	33309.3	30882.2	19956.9	25686.7	15883.1	14835.1	15320.7	17018.1	15936.6	23834.9	21093.9	15294.2	19612.4	17515.6	25060.8	24546.7	26734.4	22683.3	20254.5	21996	30772.9	27438.2	22716.7	23108.1	6255.2	4244.7	6657.5	6593.1	6011.5	7210.9	7029.1	6719.2	6350	5711.6	26974.3	22736.4	24700.1	15312.9	23743	30523.8	20459.5	27439.3
P42166	Lamina-associated polypeptide 2, isoform alpha OS=Homo sapiens GN=TMPO PE=1 SV=2	19060.1	15133.2	25344.6	20335.1	16999.3	20545.5	24206.8	21730.2	15962.8	20036.2	25223.9	16728	18281.2	26386.5	18707.8	22139.4	19223.1	20695.1	22362.2	18594.7	9617.7	17403.3	18373.5	41104.2	9667.3	44318.8	13370.3	27868.1	7268.7	10778.5	10758.1	18434.7	17624.1	16038.6	8788.1	11925.8	20895	16497.4	8610.4	10565.5	1278.6	1108.2	644.5	706.5	2152.8	2488.4	1708	2520.6
P50851	Lipopolysaccharide-responsive and beige-like anchor protein OS=Homo sapiens GN=LRBA PE=1 SV=4	12996.2	13775.1	11866.6	13395.6	16090.5	13646.9	14331.2	17715.1	24889.7	14821.5	4040.7	7133.7	3326.8	3096.3	4443.4	5720.6	6198.2	9078.8	6000.4	5137.8	19041.9	11696.7	10907.6	12339.7	18973.6	11576.9	7954.2	8343.9	13792.8	10126.9	43295.7	44956.9	11985.3	11917.3	25612.7	12007.5	8731.4	8227.4	11587.1	7722.3	8142.4	10565.8	11280.9	13830.8	10283.2	12313.5	10493.6	8367
Q9NR30	Nucleolar RNA helicase 2 OS=Homo sapiens GN=DDX21 PE=1 SV=5	16271.6	20449.8	23010.7	15658.2	21668.8	16945.8	22843.8	19653	23340	20108.9	24529.1	21305.8	19704.1	23062	40176.6	33621.6	35212.9	30158.2	38073.3	24801.9	23968.9	26266.9	26003.1	22094.6	15821.8	15649	17229.4	14844	9551.1	11211.5	18069.6	25118	21142.6	18203.1	11515.3	14829.8	12824.4	13226.9	10198.9	9301.4	23408.3	19040.3	14025	11762.2	23127.6	16582.4	19113.7	18473.1
Q8WWI1-3	Isoform 3 of LIM domain only protein 7 OS=Homo sapiens GN=LMO7	4054.7	7743.8	5047.6	5185.7	5043.3	5204	6796.1	7110.3	9127	6087	2546.5	3556.6	2804	2522.3	5015.4	4303	4444.9	3582.3	4063.4	3217.1	15591.8	25345.6	40944.3	18592.4	9461.5	15017.5	9586.1	13089.9	6730.2	8523.1	12309.6	15781.6	27601.9	13421.6	8254.9	9792.6	6982.9	7727.3	7785.2	6764.9
Q12805	EGF-containing fibulin-like extracellular matrix protein 1 OS=Homo sapiens GN=EFEMP1 PE=1 SV=2	20876.5	302552	17304.3	28212.4	26929.2	26353.1	39347.1	42988.6	20743.8	49040	14896.7	15972.9	13554	10821.5	138492	27751.1	25552.6	20154.6	25230.1	40190.3	23196.1	31565.4	15569.2	31891.8	43528.6	267824	11208.7	31618.3	23565.3	15391.5	7628.2	7767.8	4166.2	10260.2	19509.1	40921.4	5225.3	8721.3	11231.2	8359.5	3871.7	4835.7	8110.1	6020.8	6402.4	8910.5	5499.5	7028.1
P06756	Integrin alpha-V OS=Homo sapiens GN=ITGAV PE=1 SV=2	14417.4	21869.3	15704	17163.1	23646.6	15434.6	21189.5	23767.2	19436.6	17982.8	12123.4	23149.2	15514.4	11864.8	19491.7	16330.1	18114	19558.8	17725.6	17206	23469.4	22992.4	13622.5	15410	20632.3	18128	14755.2	16001.4	22413.8	15362.5	29590	45664.8	11006.9	11809.2	17895.1	11742.4	8972.7	11403.2	15568.3	10126.4	15032.3	8012	10372.2	11846.5	10209	14932.4	12870.9	10583.8
A0A087WYS1	UTP--glucose-1-phosphate uridylyltransferase OS=Homo sapiens GN=UGP2 PE=1 SV=1
P62258	14-3-3 protein epsilon OS=Homo sapiens GN=YWHAE PE=1 SV=1	52281.5	46421	49927.1	53668.9	42359.9	51911.1	52866.5	52886.4	40155.7	46767.3	94049.6	74538.8	81665.7	89768.8	61032.1	69805.9	64124.5	58191.7	60824.6	82388	41214.2	42768.5	49934.4	44311.4	28537.6	45169.9	48037.5	57357.5	28080	43135.1	22084.8	17635.4	27615.4	28223	17387.3	31114	25954.7	29533.6	27755.5	26350.2	35596.1	31031.7	30606.3	27979.3	34764	33009.7	26467.6	36595.8
P14866	Heterogeneous nuclear ribonucleoprotein L OS=Homo sapiens GN=HNRNPL PE=1 SV=2	43409.5	30547.7	39940.2	27699.8	30407	31219.8	29521.1	27531.7	33989.1	32667.9	35092.6	35713.5	26679.3	50348.1	32390.7	24714.9	32526.2	32355	32682	34619.7	44289.2	52886	68159.8	48854	29924.9	42039.9	62508.9	56982	40557.7	40919.5	33527.8	53154	62952.2	51482	29001.1	37558.3	65235.6	58984.4	34008.4	38346.6	40188.1	32577	36416.6	31690.1	38429.2	32503.8	35358.3	58574
P55060	Exportin-2 OS=Homo sapiens GN=CSE1L PE=1 SV=3	10960.4	14018.5	13071.7	9259.7	13576.9	9163	11545.3	11044	15285.9	11635.4	12072.4	19336.1	10438.1	12823.1	18496.9	15384.2	13522.9	17450.6	13437.7	14431.8	51915.5	34357.4	39622.8	27119.7	46404.1	25929	26140.2	24894.9	26155.1	26872.4	34144.5	20880.2	26568.5	20979.4	30441.5	20780.3	16721.4	17655.9	17900.4	17095	11874.4	8876.9	11478.4	8941.3	10515	8658.2	18428	11006
Q8N766	ER membrane protein complex subunit 1 OS=Homo sapiens GN=EMC1 PE=1 SV=1	12516.8	15269.3	14715.2	15421.6	18256.7	15480.5	22185.3	21543	19255.5	16422.6	10818.6	11889.4	12368.6	10161.1	16395.7	18126.8	15275	18283.1	15118	11839.1	25564.1	19656.9	15519.2	16725.4	26348.6	15549.8	16331.4	13954.9	25434.6	19540.5	29089.2	23582.4	18453	19162.3	22402.8	19126.6	20534.6	17338.5	22481.9	16704	9677.8	8579.9	14603.8	13650	7525.2	8576.1	18259.8	17485.1
P07602	Prosaposin OS=Homo sapiens GN=PSAP PE=1 SV=2	46450	41723.5	48555.4	100783	19406.2	26503.9	45094.2	40020.3	32896.9	41701	78296.6	23527.7	47744.6	45156.3	44982	52544.9	42406.8	39940	47517.6	70514.1	72065.8	42138.1	54889.7	44954.6	44422.3	55059.4	72526.4	82504.9	61630.7	51833.6	44208.9	22216.6	43339	36971.3	32581.6	54952.8	45770.6	56550.2	43934	36920.1	40141.6	61710.4	84357.5	51609.2	41734.6	59431.4	44829.1	35373.9
Q16851	UTP--glucose-1-phosphate uridylyltransferase OS=Homo sapiens GN=UGP2 PE=1 SV=5	37424.7	34266	36059.5	41163.6	32997.4	40707.6	33196.9	38696	32250.8	34865.1	18492.3	23331.3	28080.7	22598.5	21544.5	26113.5	26415.1	22957.4	24751.6	21994.7	29047.8	27999.9	37076.9	41089.5	37954.7	32202.7	27350.8	33581.3	31013.7	29498.1	22886	32682.4	25031	18603.8	26503.3	20853.1	14881.3	17600.5	15112.9	15193.9	13284.8	12119	28694.1	32574.6	13987.4	15289.6	18079.9	17737.6
P31150	Rab GDP dissociation inhibitor alpha OS=Homo sapiens GN=GDI1 PE=1 SV=2	10016.2	8074	9345.7	8767.3	5148.3	6332.4	8663.1	9115.9	4717.2	6962.7	7972.3	6336.5	7703.1	10578.6	7728.1	14351.6	12470.1	6835.6	11674.9	8253.5	2658.3	3686.4	2892.1	4482.1	2199.8	4918.4	3290.2	4434.4	4891.5	4489.2	788	943	1364.3	2320.9	1032.8	2002.6	1768	2059.6	1959.3	1792.8	1578	1982.9	1964.6	1778	2709.3	2338.7	1262.7	1937.5
P21281	V-type proton ATPase subunit B, brain isoform OS=Homo sapiens GN=ATP6V1B2 PE=1 SV=3	22931.8	21506.9	27006.5	22171.9	17694.3	16685.5	18882.1	17662.1	16241.5	17835.3	11077.3	10898.3	10579.8	9739	9254.1	9811.1	10702.1	9342.5	11086.3	11203.8	24198.4	24270.1	20796.4	23913.1	15339.3	22782.2	24631.5	25482.1	13554.9	13847.7	15974.1	20675.7	13848.8	16963.1	11550.2	21909.7	17086.8	18860	13989	14151.6	11836.2	10575.1	16302.6	9370	10219.4	11422	10995.9	12359.8
Q15063	Periostin OS=Homo sapiens GN=POSTN PE=1 SV=2	34116.8	35988.3	63377.6	42780.3	12494.4	24955.1	48084.7	45095.9	9649.3	35253.6	18401.6	10102.4	16285.9	56459.1	41342.8	88067.1	48300.7	18754.6	33985.5	30261.7	10267.1	12562.1	6126	9973.2	8991	10096.2	7887.9	7533.6	27615.5	14881	2422.8	6599	1066.2	2640.3	1038.9	2498.9	1487.1	2383.7	1774.8	1558.1	9399.1	14279.4	15707.4	11482.8	80482.9	100681	14184.8	17072
Q13200	26S proteasome non-ATPase regulatory subunit 2 OS=Homo sapiens GN=PSMD2 PE=1 SV=3	19722.1	17694.5	18607	19157.8	18294	16386.2	23877.5	20671.7	18489.3	17914.3	7973.5	9228.3	7309.5	9258.3	12182.1	15815.5	15280.1	13048.9	14448.5	9443.5	13691.3	12297.8	10584.9	11167.2	11640	9207.3	11494.1	10030.4	8138.8	8424.8	8256	11468.2	8686.1	9900.7	10274.8	8824.9	8527	8134.5	6656.5	6453	14381.9	12914.1	12925.8	9577.5	15230.8	16571.4	12178.8	11227.6
Q02252	Methylmalonate-semialdehyde dehydrogenase [acylating], mitochondrial OS=Homo sapiens GN=ALDH6A1 PE=1 SV=2	35374.3	26801	27059.2	48146	24934	42457	29717.5	36512.3	30448.1	35903.4	49001.1	28399.7	44050.8	30868.4	29885.3	40154	37707.2	26040.9	38370.2	29404.6	12144	17317.8	14127.8	27909.5	27287.3	25764.8	17204	21226.7	22803.2	27711.2	9703.9	11217.4	12890.2	23856.1	22037.5	21387.8	14143.5	21602.2	25216.1	22043.6	13813.4	18617.6	18211	15229.9	11581.6	14772.7	19104.1	20538.2
Q01813	ATP-dependent 6-phosphofructokinase, platelet type OS=Homo sapiens GN=PFKP PE=1 SV=2	8908.4	15028.2	9972.8	10198.8	9066.2	9443.6	15311.7	15337	8297.4	10792.4	4282.5	4211.5	4931.1	5228.7	7069	10789.3	6229.2	4993.3	6501.3	5156.1	13556.4	8665.5	8950.5	8581.7	10947	10573.6	16466.2	12227.5	17651.3	18517.1	16765.2	16807.9	10013.4	15958	12806.2	23100.4	16211.5	15517.7	13170	12590	15290.4	9395.2	25722.4	22167.3	11424.7	11198.3	30527	23721.2
P41219-2	Isoform 2 of Peripherin OS=Homo sapiens GN=PRPH	12282.1	9852.2	13455.4	63175.4	7111.7	12531.6	16514.4	16988.9	5662	14255	29576.8	7908.4	15835.8	11855.3	9314	13579.1	14723.9	9180.4	15431.3	17779.2	10434.6	17380	6122	12392	6251.8	52988.4	6791.1	52016.3	47035.6	53676.4	5996.3	9615.6	2469.8	4402.7	3093.3	13641.5	3074.4	9664.8	6549	9600.4	18942.6	18190	7099	12195.9	10315.3	14855	6196.1	11962
O75694	Nuclear pore complex protein Nup155 OS=Homo sapiens GN=NUP155 PE=1 SV=1	10002.3	12507.3	11473.6	8623.4	15030.3	12801.1	14261.3	12763	14861.5	12816.5	12533	12843.3	8315.1	8229.1	12749.1	12404.5	12244.3	13857.4	12983.7	10587.8	12608.5	11027.8	9867.3	7511.1	15692.9	6874	8095.4	6734.5	13442.1	7872.7	14747.6	15371.5	15141.5	15321.4	17081.7	13596.1	11976.2	12151.7	12612.2	10399.6	7506.1	5564.3	5557.1	4752.8	5956.7	5614.6	6685	4966.4
P31948-2	Isoform 2 of Stress-induced-phosphoprotein 1 OS=Homo sapiens GN=STIP1	52379.3	39955	37510.9	40916.9	32315.4	28822.1	36358.7	39981.3	28185.4	33223.9	39268.6	43753.9	36666.3	60713.4	47228.3	41253.4	47765.7	35845.2	41685.4	45570.6	34796.9	50709.9	61621.8	42494.8	25872.9	41525.9	51421	59298.6	30127.7	34780.7	31317.7	42205.2	41972.3	33854.7	18890.9	28027.3	48160.2	42690.3	23756.1	21942.4	35087.6	24378.6	23352.9	18336.4	38709.3	37456.6	19594.5	26831.7
Q9UHB6	LIM domain and actin-binding protein 1 OS=Homo sapiens GN=LIMA1 PE=1 SV=1	16790.2	21103.9	13277.3	22256.2	21081.7	19729.7	18388.8	21268	20788.5	18057.5	22638.4	30880.5	28514.1	18978	23479.9	18020.1	25508.9	19573.3	24030.5	23244	20495	26277.6	21817.3	28754.8	17112.6	33212.9	19469.5	22408.1	13821.3	16413.1	14367	14145.9	13686.2	11737.2	8665.3	9178.7	9762.9	10261.3	8840.4	9244.1	13283.8	8313.4	6772	5808.8	8176.6	9159.8	9181	16407.5
P00387-3	Isoform 3 of NADH-cytochrome b5 reductase 3 OS=Homo sapiens GN=CYB5R3	24251.3	32532.8	28808.8	30772.1	42450.4	34402.6	33871.5	38274.9	30973.7	31911.5	49956.1	39571.4	40606.9	49475.6	37642.9	49483.1	41729	55875.8	41998.5	51629.4	37392.4	26229.3	32981.2	25706.4	88307.9	42936	41273.3	39016.4	69869.1	49824	31000.1	27482	23386.1	26365.8	57145.8	29678.6	21413.3	26777	26051.4	26182.6	20364.1	27852.7	27370.1	42518.3	18921.2	20503.1	17362.5	19105.1
Q92945	Far upstream element-binding protein 2 OS=Homo sapiens GN=KHSRP PE=1 SV=4	25177.7	22546.2	22410.6	20820.5	18046.1	18241.8	17418.2	19405.6	16677	19046.4	26028.5	23395.7	19253.5	30335.2	22519.4	24535.4	26697.7	21718.4	27141	25757.9	32597.8	49374.3	49510.9	33231.8	18756.4	30104.3	36731.8	38113.6	19950.2	19875.4	44144.6	52324.9	43444.3	30272.7	20967.6	26572.5	43300.9	37303.7	26908.3	19484.5	28027.3	19247.9	17775.6	15151.6	28071	21208.2	14228.6	21974.4
P11387	DNA topoisomerase 1 OS=Homo sapiens GN=TOP1 PE=1 SV=2	19445.6	21576.3	25173.9	19404.5	36152.8	23917.6	29593.6	20811.7	31313.3	25880.8	32769.8	35676.9	26604.8	28981	32525.1	41009.1	38862.8	40522.8	39034.7	28959.6	32198.8	39167.3	51568	47648.3	32275.6	37275.8	42398	34758.4	29346.6	34593.8	29852.2	44151.9	50814.9	33014.6	32121.5	28721	36147.8	28773.8	22851.9	23263.9	28347.1	27178.7	19439.4	20284.9	24443.3	21682.9	14286	22612
Q9UJS0-2	Isoform 2 of Calcium-binding mitochondrial carrier protein Aralar2 OS=Homo sapiens GN=SLC25A13	10358.3	15268.1	13022.3	12959.2	19638.7	15070.1	16221.9	14546.1	18549.5	15827.4	21267.6	25611.3	28815.2	15409.4	27349.8	24587.6	22626.4	23288.6	21640.5	20486.4	29196.8	24092.7	25479.6	20725.3	52541.2	20871.4	23687.2	20846.4	35798.4	34624.9	30040.9	33095.9	23112.7	32644.5	45898.6	26959.1	20907.6	25590.6	29457.8	23015.1	9318.3	10509	12913	14990.1	8698.8	10099	14010.1	13665.5
P09622	Dihydrolipoyl dehydrogenase, mitochondrial OS=Homo sapiens GN=DLD PE=1 SV=2	35967.2	30734.5	30063.7	39433.3	26528.7	31186.9	26410.5	29371.9	30374.4	33844	79485.4	45440	88856.2	50512	70487.4	72166.7	68858.8	53902.8	69154.4	59580.2	28367.8	35679.6	40144.5	37868.4	32132.4	31042.4	40037	34736.4	25942	32306.6	11860.4	18652.4	21949.3	26959.1	17043	21972.4	18615.5	20964.3	22926.9	25688.8	45253	36014.8	27349.7	35464.9	35968.7	29638.3	38893.3	29453.1
P23368	NAD-dependent malic enzyme, mitochondrial OS=Homo sapiens GN=ME2 PE=1 SV=1	24024.1	24670.8	29359.3	23357.3	30136.4	22897.8	22169.2	22682.5	21066.1	24673.6	27263	17201.4	35111	26039.7	25852	28005	26541.7	22867.6	27892.8	23000.5	20296.9	21446.2	16746.2	20640.5	16977.1	18575.8	22250.8	19433.7	14747.2	16519.6	22797	18414.5	17419	21014.5	19478.3	20393.4	22761.1	23002.3	21688.3	20366.8	17489.6	28374	29588.7	22572.3	30597.9	37921.1	20650.6	18141.1
P07384	Calpain-1 catalytic subunit OS=Homo sapiens GN=CAPN1 PE=1 SV=1	33700.6	38304.1	30824.9	30361.1	30923.4	29417.4	43514.1	55005.9	25608.7	34052.2	24470.9	32006.8	30680.8	27667.9	34160	32061	34170.7	30716.6	37366	28757.9	46291.8	31257	39314	32162.6	34061.3	31307.6	35192.8	34857.5	52089.4	42139.5	23501.2	21657.3	27386.5	25933.1	28725.3	23835.5	25480.9	23349.2	21531.3	18212.1	22433.1	25912.3	24639.1	29416.8	24085.8	24807.2	20141.3	30386.2
O75874	Isocitrate dehydrogenase [NADP] cytoplasmic OS=Homo sapiens GN=IDH1 PE=1 SV=2	44971.6	54316.9	32829.7	40969.1	35866.5	31227.3	29636.7	28721.7	39144.1	34771.8	23673.7	36596.1	26951.9	21804.4	32956.6	40589.7	32440.8	27889.8	35600	30460.8	30610	40937.3	36715.3	39974.9	24590.9	34717.1	29859	33128.5	26456.2	29624.4	35797.5	26017.1	30736.3	35031.2	23251.9	44359.9	18884.9	28936.8	29742	25788.7	18670.7	16369.5	27687.9	21541	20993.3	20471.7	22584.6	16880.5
Q9H0A0	RNA cytidine acetyltransferase OS=Homo sapiens GN=NAT10 PE=1 SV=2	8538.5	11222.8	10550.5	8584.2	11379.2	9077.8	9941.3	10368.3	10806.3	10207.1	12560.3	12770.2	10045	11086.4	19632.8	15360.6	16037.9	14070.4	15769.8	12188.6	7638.4	7954.7	8630.3	9253.4	8379.5	8986	6781.1	7260.5	4489.3	5938.8	10755.9	13395.1	12056.4	16240.8	12485.4	15488	8762.1	10262.1	9177.5	10539.3	10504.2	9894	9975.7	6558.7	12428.9	12542	17276.3	9264.9
P08779	Keratin, type I cytoskeletal 16 OS=Homo sapiens GN=KRT16 PE=1 SV=4	2960.2	2793.2	4240	2945.4	2058.6	11631.8	6590.3	5427.9	1934	3890.5	2873.4	2271	2255.9	3104.9	2534.6	3455.5	11592.4	5183.5	5128.1	3062.4	442.7	428.9	300.3	412.7	306.9	512.1	442.7	285.1	496.2	748.7	1730	3129	1899.9	3780.4	2124.8	4361.4	2054.6	3441.2	3838.9	3722.9	2634.8	11842.2	2492	1690	2543.9	5156.5	1657.5	5862.6
Q13428-3	Isoform 3 of Treacle protein OS=Homo sapiens GN=TCOF1	24330.4	17306.1	17538.8	20004.2	19490.4	11380.3	14838.1	16250.1	17812.8	16248	14638.5	12597.5	9408.8	13915.9	12849.3	8935.5	12623.7	15030.9	16677	12525.1	5659.2	7829.8	10195.7	8309.7	3633.5	7028.8	7425.7	8586.9	1534.1	2792.5	8563.7	13608.2	12591.6	11226.4	5651.5	9258.3	13482.8	12122	6202.5	6484.2
P34897	Serine hydroxymethyltransferase, mitochondrial OS=Homo sapiens GN=SHMT2 PE=1 SV=3	15638.6	25219.6	19898.4	16391	20711.4	17857.1	23169.8	20226.5	27163	21554.3	22666.7	37334.5	18695.3	16477.9	42694.1	22439.4	22158.6	28314	22712.8	23411.7	22897.5	27004.4	36132	38518	36848.2	37135.7	44393.8	35795.7	35635.9	41701.4	31023.7	37297.6	37109.2	39215.9	32980.3	47305.1	41341.3	39935.5	29326.5	25157.2	19934.2	21785.5	31371.2	18040.6	21629.6	19399.8	35755.6	15253.4
P39023	60S ribosomal protein L3 OS=Homo sapiens GN=RPL3 PE=1 SV=2	35235.4	37623.2	25977.5	35369.8	36724.7	21737.3	24232.2	23043.9	42173.2	29573.6	34336.2	60971.1	37366	39842.2	52771.9	26946.4	34328.8	43617.2	36397.1	42248.3	87034.2	67523.9	96545.6	59820.3	75923.8	51195.6	91972.2	65715.7	43846.8	45548.4	118631	98023.1	100805	92714.8	90659.2	66478.8	83437.1	79786.3	65602.6	67765.1	57404.9	32847.3	37954.2	35831.5	38082.7	29701.9	73002.8	45313.8
Q9Y230	RuvB-like 2 OS=Homo sapiens GN=RUVBL2 PE=1 SV=3	28170.3	28046.2	37673.2	25935.9	29283.5	29832.3	31369.2	31263.8	31872.8	33056	20249.8	20535.5	18969.7	20002.5	22958.7	27189.9	23614.4	23697.4	23780	19814.7	15853.5	14774.4	17983.3	13790.3	16506.1	14569	13703.2	13229.5	10291.2	12243.6	18902.7	19282.8	19558.5	16468.5	21025.8	17984.9	16441.9	15861.4	13156.7	14769.5	5391.8	6341.2	4479.7	4951.3	6069.6	6229.5	4314.7	6518.7
O00116	Alkyldihydroxyacetonephosphate synthase, peroxisomal OS=Homo sapiens GN=AGPS PE=1 SV=1	17776.5	20989.6	19789.2	19037.5	22139.5	17932.4	25917.9	19067.6	31253.1	22130.4	21312.8	18424.5	23546.1	25061.9	23951.9	35387.6	32927.9	28664.1	31320.7	21662.5	19958.7	19932.2	16764.6	15058.2	26338	13415	18220	14866.6	11450.6	13657.4	7958	7936.8	5861.1	7931.8	8551	6849.8	6592.4	7318	6660.9	6318.8	9943.9	10076.9	9809.8	7363.7	7814.2	7348.7	11134.6	12679.9
P07951-3	Isoform 3 of Tropomyosin beta chain OS=Homo sapiens GN=TPM2	7069.4	10369.5	13233	12265.6	6792.2	6520.2	7632.8	7374.1	4220.1	6805.7	11795.8	16853.5	15457.7	14360.4	16174.8	9775.8	8297.4	9552.8	9748.1	16892.6	11417.8	34802.5	11793.6	12396.7	9567.2	111700	14438.2	31189.9	6501.9	12818.2	26823	53317.6	15537.8	16295.2	11804.7	90376.7	10287.8	45000.9	60080.5	140357	47655.6	12921.4	7896.9	7400	35760.4	10693.9	8630.3	11442.4
O75390	Citrate synthase, mitochondrial OS=Homo sapiens GN=CS PE=1 SV=2	50200.8	46772.7	55141.5	50160.7	46760.1	33959.2	31308.9	23081	68579.4	51115.5	70588.3	34449.1	77600.2	58945.9	57624.5	37592.4	36809.3	52231.9	42083.6	53405.9	32908.8	60524.1	51487.9	36293.8	41883.9	41620.6	52500.5	39241.6	77896.2	70099.6	46389.3	63594.7	73185.8	56164.4	55865.7	64353.4	67064	61555.7	91298.8	67175.8	32532.8	40348.4	48251.8	48135.7	29863.8	21526.1	37539.8	16408.4
P54136	Arginine--tRNA ligase, cytoplasmic OS=Homo sapiens GN=RARS PE=1 SV=2	18298.8	22193.9	19607	17850.3	21084	18315.3	15869.9	16257.9	23195.2	18414	22772.8	27163.4	20849.6	20363	29852.6	20147.6	20424.3	24445	20254.9	22500.3	56180.5	28562.9	37426.7	28920.2	39283.9	27715.3	30431.5	28002	49058.7	35457.9	27170.8	19757.1	19506.1	15604.3	22912.1	13601.8	14716	13795.5	14095.7	13611.4	18218.4	14703.1	15004.5	14831.1	15811.2	14443.2	20196.7	15922.9
P05455	Lupus La protein OS=Homo sapiens GN=SSB PE=1 SV=2	35159.4	39434.7	40323.2	32089.2	39870.9	29551.6	45640	38828.8	33397.1	35845	37089.4	36323.6	32251.8	43703.1	54604.7	55508	51871.1	42162.1	49524.3	44129.5	22040.7	27254.7	34694.2	28143.4	24041	28068.8	27944.9	29631.3	18805.6	26497.8	16662.9	26023.3	18867	12937.5	17498.1	12202.1	18835.8	17165.4	10913.9	13192.4	17728.4	14365.4	15508.2	10626.6	25875.1	14666.6	24769.9	13558.6
P27348	14-3-3 protein theta OS=Homo sapiens GN=YWHAQ PE=1 SV=1	21990.5	24618.5	25615.4	22102.2	21733.4	19440.1	20330.4	19806.1	19905.3	21135.5	40736.3	23764.5	31018.4	62767.2	32873	25562.5	25188	27022.9	24218.9	41169.9	33829.7	24495	56468.5	28794.1	26954.7	32226	35679.1	37882	19989	29478.2	30704.9	22422.1	48022.1	24687.1	22530.1	22070.7	41956.5	32064.6	21711.5	22599.8	14213.8	14462.9	12564.6	14002.5	16678.9	13866.1	16377.8	13435.1
B1ALD9	Periostin OS=Homo sapiens GN=POSTN PE=1 SV=1											1013.1	850.8	867.8	2675.4	2476	2828.6	1747.1	955.2	1001.7	1460.9
Q86UX7	Fermitin family homolog 3 OS=Homo sapiens GN=FERMT3 PE=1 SV=1	46223.5	35512.9	44175.1	31405.9	36468.4	31038.7	40361.7	46481.3	21306.9	34314.3	16636	10939.1	11407.1	33340.9	13075.8	27471.9	24113.7	16108.8	20554.5	18629.2	22357.9	20129.5	17300.5	21503.7	33820.1	23286.9	28410.7	24473.8	18425.8	17885.1	20196.8	22255.3	13350.8	16556.4	32100	16216.5	26909.1	18720.2	16942.9	12727.8	8607.3	19888.6	24848.9	20343	18752.4	19172.1	20178.6	17550.2
Q12797	Aspartyl/asparaginyl beta-hydroxylase OS=Homo sapiens GN=ASPH PE=1 SV=3	17977.5	29941.2	21967.5	23309	33687.4	24306.9	24373.9	17445.5	41356.3	28888.4	30289.7	103596	25453.2	26862.2	63584.5	43752.1	43370.4	58566.3	40793.1	45386.5	17253.5	23110	22829	30731	28611.5	27198.5	29535.2	24578.6	28267.2	25927.9	26082.8	32212	24647.5	25625	28839.6	23505.3	24586	23902.9	26085.1	24756.7	21356.7	13954.4	29515.9	15878.4	15481.2	12506	27226	12056.9
Q13011	Delta(3,5)-Delta(2,4)-dienoyl-CoA isomerase, mitochondrial OS=Homo sapiens GN=ECH1 PE=1 SV=2	48434.5	44474.7	41252.9	56273.9	39625.6	46540.4	47055.1	46417	52349.6	50279.4	60694.4	46424.3	70139.7	48752.6	46931.3	49963.5	56703.9	51743.5	59527.7	50491.3	39454.9	30341.1	50501.4	38650.4	58678.4	36640.4	40317	47093.3	26790.2	37988.9	25492.2	27755.8	57060.1	64888.6	62393.6	44419.3	48959.8	66605.7	57991.9	56041.4	23304.7	30085.8	18309.6	21708.7	18836	22884.3	22938.1	23266.2
P40763	Signal transducer and activator of transcription 3 OS=Homo sapiens GN=STAT3 PE=1 SV=2	13125.5	13102.1	12264.6	13744.4	14574.9	12239.8	14723.2	16714.7	10501.6	12278.1	8764	9530.9	8154.2	9013.5	8562.4	10617.1	9440.4	8898.9	9161.2	8332	24658.5	10040.2	16910.6	20348.5	39896.5	19071	18207.2	20085.6	43590	28862.1	10590.1	9752.7	9823.5	10096.5	25272.7	12703.1	10379.1	10192.2	11589.3	10675	9593.3	8971.7	11819.9	13259.4	10358	9974.8	10396.8	10056.9
Q12905	Interleukin enhancer-binding factor 2 OS=Homo sapiens GN=ILF2 PE=1 SV=2	24112.2	25580.8	24416.5	17010.8	33206.7	16738.4	17991.8	16894.3	31113.8	23263	24980	30676	17550.9	26080.4	22817.9	24972.9	25743.7	31345.1	24756.2	25464.4	41959.9	21122.7	36241.1	34515.9	49161.6	33582.8	41639.3	40419.4	48627.1	51163.3	10383.7	5791.6	10843.1	8201.9	13545.2	9951.2	10605.5	9222.2	6043.8	5812.3	20140	15547.4	14346	24004.4	12764.7	11380.2	9445.5	12499.3
O95994	Anterior gradient protein 2 homolog OS=Homo sapiens GN=AGR2 PE=1 SV=1	28117.1	47831.6	24080.8	46635.2	57609.8	64620.7	41288.2	34722.1	139293	101508	53467.7	688226	45670.7	42833.2	92850.6	83483.6	120104	131237	93717	110836	69239.4	67121.7	54746.3	54738.4	91934.7	29766.4	81807.4	37560.3	38602.3	62362.9	93969.9	49998.7	79662.5	128442	147786	57018	138100	91792.1	146338	130775	40128.3	29493.7	21878.1	22020	12100.2	22234.3	27130.3	29077.1
H3BPS8	Fructose-bisphosphate aldolase A (Fragment) OS=Homo sapiens GN=ALDOA PE=1 SV=1	738.6	676	674.2	771.4	553.8	522.2	336	467.1	581.7	565.7
P13804	Electron transfer flavoprotein subunit alpha, mitochondrial OS=Homo sapiens GN=ETFA PE=1 SV=1	53609.8	58306	52140.4	48604.8	42278.8	51903.8	42010.8	32851.1	48537.9	55877.8	60874.6	44716.2	76758.7	50365.5	66287.5	42992	45702.7	44983.7	50383.6	50501.5	26983.5	43545	39343.3	41279.5	28436.4	29919.3	37836	40002.9	42097.8	29748.5	36474.5	33530.6	39670.6	40449.2	28288.5	34289.4	34176	41072.2	38004.4	34397.4	17158.5	22438.7	23032.1	21182.9	20489.5	18487.3	26133.6	18987.1
P23634	Plasma membrane calcium-transporting ATPase 4 OS=Homo sapiens GN=ATP2B4 PE=1 SV=2	22775	19045.6	24400.3	33078.5	20187.4	20131.3	24665.4	25456.5	16581.7	21384.3	23573.8	20472.5	27156.2	24511.8	24040.6	25316.3	28041.2	22470.9	29914.9	23898.8	19006.8	29560.5	11651	24716.7	11670.4	24090.8	17820.2	20636.2	9717.8	11273.1	9485.9	13927.4	6854.1	8324.7	6021.7	11318.6	9929.6	10329.5	11039.3	15377.7	13952.1	11764.2	8060.3	7743	12820.5	10529.2	10507.1	20605.7
H0YM31	Phosphoenolpyruvate carboxykinase [GTP], mitochondrial OS=Homo sapiens GN=PCK2 PE=1 SV=2	1913.5	2218	2129.1	2358	2012.7	3327.5	4920.5	4205.2	2050.5	2863.4	3279	3538.9	4700.9	2762	4310	2970.7	3901.5	2709.9	3789.3	3135.5	2220.7	2832.1	1341.4	1365.1	1702.8	1184.9	1142.7	1242	721.7	725	2925.7	3185.7	1612	2419.8	2246.2	2237.3	1673.3	2180.2	1812	1502.9	2016	2903.3	1532.1	1278.8	2741.9	3448.5	1756.2	2550.7
Q04637-9	Isoform 9 of Eukaryotic translation initiation factor 4 gamma 1 OS=Homo sapiens GN=EIF4G1	14599.2	19653.9	20072.6	16471.3	19177.9	17811.9	25264.7	24022.1	19123	18478.9	15544.8	18355.6	14326.8	15394.9	18525.8	15457.5	16161	17317	16009	16133.9	35079	19946.9	23913.6	18445.4	28451	15325.2	20038.5	16529.4	33146.1	17325.3	22173.1	15108.7	15659	18250.3	17833.5	17516.3	13541.8	15272.3	13292.6	13556.9
P36578	60S ribosomal protein L4 OS=Homo sapiens GN=RPL4 PE=1 SV=5	53272.6	41558.7	56940.1	44278	52501.4	35149.6	30027	25782.1	66964.3	46803.7	77490.7	97129.8	57018.4	81436.4	63199.7	45602.6	48530	69314	50281	69604.2	44015	29914.8	70683.2	41002.2	46489.8	37215.6	53109.4	45801.1	41209.6	46897.9	56952.7	57278.1	86210.1	54574.6	78712.1	46611.2	65053.2	64882.1	51118.3	58633.9	55046.9	36474.2	30147.9	35651.8	33860.9	22816.7	27757.2	24621.6
G8JLB6	Heterogeneous nuclear ribonucleoprotein H OS=Homo sapiens GN=HNRNPH1 PE=1 SV=1	32510.6	31068	32587.7	30593.8	33996	28489.4	39648.8	36549.1	33269.5	32161.1	39536.4	37362.8	40740.7	47272.6	42547.9	34568.7	36400.9	41400	36932.6	41342	30414.6	34355.4	41123.6	38818.8	24992.9	31736.6	41498.6	36995	24892.3	27618.4	30631.4	34103.1	35553.2	42177.6	30902.9	41128.1	35533.5	37752.4	27619.5	32905.6	7455.9	9922.7	8281.8	7265.9	8426.3	9577.1	8846.3	15340.3
O75746	Calcium-binding mitochondrial carrier protein Aralar1 OS=Homo sapiens GN=SLC25A12 PE=1 SV=2	9443.6	10529.2	11843.5	11218.9	12674.3	14943	17837.1	18335.5	10171.6	12660.4	15175.7	10148.8	15220.4	13653.6	14317.3	19131.4	16811.5	13429.3	17228.1	12394.5	14008.4	10694.5	12377.9	10233.8	19904.4	12001.2	14280.4	12204.3	20533.9	19602.8	4128.6	4899.4	5373.7	12664.6	5736.8	12496.4	8444.4	11678.5	9495.6	9390.1	3997.3	8187.4	5022.3	7390.9	4983.2	5420.2	3722.7	6213.2
Q9HDC9	Adipocyte plasma membrane-associated protein OS=Homo sapiens GN=APMAP PE=1 SV=2	34578.1	38546.7	29582.4	30169.2	48518.5	29143.3	36229.7	33158.8	46649.5	37517.9	49728.2	36419.2	40927.2	46997.5	40844	43901.6	42578.5	77284.9	42372	48140.5	63416.3	36576.3	32451	25610.3	117772	37204	51212.6	38623	74299.4	45837.2	50355.6	37976.2	43304.4	40352.3	116666	40625.9	57128	45962	45834.7	38491.7	29946.1	39009.8	42253.2	44540.7	24908	29285.9	40907.2	27842.1
P29590	Protein PML OS=Homo sapiens GN=PML PE=1 SV=3	24923.1	21166.6	23036.9	25482.1	35506.9	28284.1	27366.2	30422.5	17535.1	22664.8	35683.1	26794.3	30989	29193.2	28704	34241.2	34399	28024.5	36803.5	31616.2	28489.2	36236.9	28523.2	32558.4	18310.4	33369.4	38595.6	33965.5	18353.6	17711.2	19714.8	25828.7	25924.8	24246.6	15093.5	25822.4	21003.8	24296.7	18872.6	19798.5	37595.7	29604.1	21688.5	14651.7	27793.1	26365.6	22161.7	30785.1
P02675	Fibrinogen beta chain OS=Homo sapiens GN=FGB PE=1 SV=2	14735.3	41725.8	13963	15453.1	28414.5	17512.8	18876	38654.3	12735.8	21541.8	29458.6	25530.6	22824.4	21565.6	51100.1	33766.4	34032.5	21623.2	31153.1	25945.6	58343.3	37424.1	17052.1	30919.9	40682.3	32717.6	42716.5	36406.6	118763	32170.2	44587.8	50711.2	18456.6	43751.2	41479.6	53753.1	28788.5	36651.1	69103.2	30941.1	30676.4	34986.5	144444	50335.8	46340.8	57570	143028	63733.8
C9J2C0	Tubulin alpha chain (Fragment) OS=Homo sapiens GN=TUBA8 PE=1 SV=1																															3286.8	1401.1	591	1293.3	878.1	1100.4	609.8	812.3	1114.9	1419.1
P01009	Alpha-1-antitrypsin OS=Homo sapiens GN=SERPINA1 PE=1 SV=3	51724.6	154172	20873.3	67956.2	18266.3	25329.5	31838.6	51902.9	20156.8	44365.2	33528.7	30169.1	23194.1	29554.9	68823.9	36413.3	27486.2	26309	31147.4	39545.6	44629.6	30482.2	30146.7	39602.3	48096.3	39288.9	107638	47669.5	43849.5	38041.4	48823.9	35729.8	28674.3	31300.1	46060.7	39050.9	77334.4	37527.9	48725	43583.6	25535.3	24455.8	52839.6	25206.3	22249.7	21255.8	34799.4	24552
Q86SF2	N-acetylgalactosaminyltransferase 7 OS=Homo sapiens GN=GALNT7 PE=1 SV=1	10368.5	14101.1	12423.3	14901.2	19533.5	20112.3	18426.2	15002.4	20237.8	18568.2	19768.1	36101.3	23966	14016.5	21936	26765.4	29136	23908.4	27545.2	19686.9	36456.4	26018.4	23589.1	22177.3	32623.3	16016.6	21812.8	15651.7	20992.7	21921.1	25203.9	29794.3	17849.4	22687	18495.5	18849.9	15267.9	15369.9	17731.8	15292.4	17383.9	14260.9	14055.2	11701.9	11390.2	13775.2	16450.7	12712
Q9UHD8	Septin-9 OS=Homo sapiens GN=SEPT9 PE=1 SV=2	45164	27456.6	35257.7	33768.8	27663	27797.3	27229.2	33496.7	20079.2	27369.6	20389.4	16866.9	19624.6	34485.8	17790	14569.3	17901.9	16367.5	18760.8	21000.2	18577.9	25893.8	27241.3	20720	19842.8	22215.4	24971.6	29118.3	27470.4	22113.2	17815.4	18786.7	18481.4	16291.8	12051.3	14117.4	21730.2	19474.2	12413.1	11750.1	15576.2	13379.8	8667.9	6777.3	17498.5	12940.5	11771.9	11619.3
P55884-2	Isoform 2 of Eukaryotic translation initiation factor 3 subunit B OS=Homo sapiens GN=EIF3B	18770.3	23027.3	22718	18282.8	24299.3	20984	27320.6	22608.7	26235.2	21747.8	7496.7	8709.4	6515.1	7533.5	8715	12472.8	14143.5	12489.6	12574.8	9055.6	38440.6	19532	25854.5	18202.4	42610.6	21990.4	23122.6	22205.4	38132.6	29691.5	19289.5	11194.5	12590.5	10290.5	20605.5	10172.7	11049.3	10202.4	8876.4	9035.8	16203.9	14116.1	19354	18622.3	12861.2	13279	17752.3	21287.5
P30740	Leukocyte elastase inhibitor OS=Homo sapiens GN=SERPINB1 PE=1 SV=1	74558.1	45068.5	34143.8	54337.5	31398	33722.8	40284.9	42448.6	29633.6	43188.8	24851.3	45856.9	21210.8	33744.7	30710.2	27513.4	27931.5	21630.5	25345.9	28182.9	51359.4	25703.3	48853.4	30396.9	24129.9	26891.2	39275.3	33858.7	16770.4	20015.4	34852.9	35340.4	49583.8	36840.9	41807.9	36496.3	43518.6	35507.8	27425.2	27510	12182.1	11339.2	28300.8	15526.2	15275.9	13418.5	18912.7	11024.1
P07195	L-lactate dehydrogenase B chain OS=Homo sapiens GN=LDHB PE=1 SV=2	83237.9	37749.8	88222.1	52177.1	39610	44276.2	51975.6	55062	34408.9	47039.7	44995.3	19296.9	33934.4	75734.9	39661.8	32167.7	30268.4	31142.4	29107	53539.1	40507	35177.3	73242	48598.1	30086.2	50457.2	60942.3	70880.2	66690.1	57143	46673	48042.1	57295.7	39225.6	25666.8	37526.5	69032.9	51408.5	35353	32242.8	22190.3	19614.3	23186.7	21451.3	46378.7	30750.9	13756.4	16697.3
Q9Y4G6	Talin-2 OS=Homo sapiens GN=TLN2 PE=1 SV=4	4769.7	4504.5	3249.6	5965.1	4552.3	5042.1	5609	6592.1	3752	4495.4	436.9	1368.4	560.6	388.6	458.1	592.8	992.9	955.7	1064.9	957.2	7100.1	5137.2	10642.5	8520.7	5274.1	8738.8	7474.8	9616.9	2298	2843.6	2051.7	1438.8	8388.6	6958	4451.1	4404.7	6490.8	6879.5	2775.9	4221.2	8078.4	2601	1573	845.9	2356.7	2645.3	3182	3901.7
P52597	Heterogeneous nuclear ribonucleoprotein F OS=Homo sapiens GN=HNRNPF PE=1 SV=3	28015.3	19536.8	25610	20506.6	20952.6	21693.2	30400.3	20403.7	27251.1	27483.6	27865.1	21744.3	23676.8	40642	29492	33817.2	31518.6	30758.5	30581.3	28267.8	25951.7	29383.1	41259.5	26801.1	19983.6	22169.4	37189.5	29625.7	23255.6	25530.2	36266.9	32124.1	45176.4	30182.7	26476.5	23707.7	46834.8	35494.4	22416.3	28662.8	24438.9	23924.4	27745.3	19585.4	32301.2	21006.7	44536	26052.1
H7BYY1	Tropomyosin 1 (Alpha), isoform CRA_m OS=Homo sapiens GN=TPM1 PE=1 SV=1	1315.2	1189.7	1418.6	1719.7	1239.6	1470.1	1247.9	1714.9	1115.4	1270.2	637.2	673.8	789.3	458.9	371.7	210.1	1200.9	597.9	1064.3	582.4	3395.1	11143.1	6366.9	5611.7	1907.7	5214	4218.5	5783.9	410.7	560.2	977.4	1742.8	633.6	1302.7	469.5	1442.5	493	943.6	902.2	968.9	4990.5	3392.7	684.7	114.7	1825	3558.7	1263.5	4071.9
P11177	Pyruvate dehydrogenase E1 component subunit beta, mitochondrial OS=Homo sapiens GN=PDHB PE=1 SV=3	24767.2	29279.7	33637.9	26854.5	31644.4	32720.3	25762.3	24451	37298.5	32140.2	38869.3	30356.9	41183.3	28832.7	41932.1	40653.4	36851.2	34329	37389.8	32543.4	15223.2	25898.6	22615.1	29174.6	15566.8	24805.3	16650.2	21690.4	18963.5	25516.3	24972.7	19666.7	27709.9	27891.5	21848.8	26986.3	19304	24517.5	30961.7	28931.1	13130.2	22576.5	20108.5	16160.4	15333.9	11903.2	15952.5	16625
Q92608	Dedicator of cytokinesis protein 2 OS=Homo sapiens GN=DOCK2 PE=1 SV=2	30761.6	14456.3	27069.2	21450.1	17430.3	13905	20412.4	21955.4	13809.2	18722.2	7976.2	3996	4996.7	11476	6895.5	9472.1	9502.2	8226	9586.8	7317.1	7544.9	6165.1	7538	10689.3	6677.4	11550.8	14162.2	13279.1	14888.1	17652	7780.6	6220.4	6395.5	6920.4	6601	7071.8	15295	9732.1	8102.1	6126.6	7928.2	12217.3	14271.9	13647.9	10439.9	9821.8	9218.8	9340.5
O43852-4	Isoform 4 of Calumenin OS=Homo sapiens GN=CALU	1686.4	1435	1650.8	1608	1825.9	1441.5	1731.1	1665.1	1582.5	1506.5	920.2	1212.4	756.8	929.6	858.5	2294.6	1837.4	1373.8	1716.9	1155.4	368.7	642.6	274.6	599.8	356.1	623.2	580.7	571.1	254.2	316	3964.1	4997.6	1704.8	3370.1	1859.1	2682.6	1917.2	2707.2	2655.8	2671.7	4440.5	4940.2	1198.8	1077.6	3187.6	3630.9	2423.5	6413.1
Q9Y2X3	Nucleolar protein 58 OS=Homo sapiens GN=NOP58 PE=1 SV=1	26192.5	32026.6	28401.6	23413.1	29671.6	26011	33077.4	23985.2	29673.2	29183.2	37653.3	30915.3	21629.3	28517.2	33784.7	30020.5	29644.9	32915.4	31604.9	30743.8	21597.1	26180.6	28030.8	25898.4	15506	21318.6	22367.5	22019.3	12017.1	14576	12514.3	13772.1	16157.2	13970.6	12310.1	10631.2	11964.1	12251.8	8329.6	10043.3	18340.2	21759.6	29420.1	29861.3	21862.4	18531.4	23932.9	40402.6
Q14258	E3 ubiquitin/ISG15 ligase TRIM25 OS=Homo sapiens GN=TRIM25 PE=1 SV=2	15745.8	17725	18714.4	17014.1	17878	20184.5	18907	21344.4	17359.6	17195.9	9007	8502.8	14729.2	8935	11101.2	12421.2	11567.5	9753.6	11471.9	9379.4	13076.6	9440.1	12331.2	14295.4	14541.1	13998.6	10419.6	10346.1	14519.8	14403.9	10358.8	10134.6	9902.8	9669.4	12162.6	9616.2	8901.9	9715.9	10683.7	10441.6	4107.5	5582.2	10960.2	11352.8	6290.3	7595.8	7851.3	10116.1
A0A0G2JH68	Protein diaphanous homolog 1 OS=Homo sapiens GN=DIAPH1 PE=1 SV=1	24529.9	11963	17235.8	17296.3	11723.8	12223.4	16358.4	14871.6	13174.8	14965.2	10152.4	8953.8	8643	17266.7	10382.1	10684.9	12446.9	13249.4	12017.5	11609.3	12220.8	14892.5	14479	17062.4	9995.2	15338.3	16144.2	15317.4	9514.2	8630.3	9562.8	11551.6	9528	9022.6	6344.7	9337.7	14142.7	9344.3	5948.1	5596.4	6926.9	8402.7	8241.2	5938.9	11763.9	13441.3	8748.4	8450.6
O14950	Myosin regulatory light chain 12B OS=Homo sapiens GN=MYL12B PE=1 SV=2
Q6DD88	Atlastin-3 OS=Homo sapiens GN=ATL3 PE=1 SV=1	28314.5	26432.3	26770.5	29450.3	27093.9	23863.9	26239.8	28582.6	20912.2	25359	21174.7	21827.4	23102.8	21902	22744.6	26497.2	23458.1	18306.1	22904.5	19303	22208.4	29879.5	21904.2	38641.9	19733.3	36250.8	32572.2	33986	36194.5	45277.9	21395	20237	20583.3	33905	17458.2	36413.5	24955.9	31360.9	34165.5	30525.2	17841.7	15624.9	18955.9	12648.6	14415.8	14871.5	14544.7	21852
P01876	Immunoglobulin heavy constant alpha 1 OS=Homo sapiens GN=IGHA1 PE=1 SV=2	47766.9	31719.1	22190.9	40009.6	79495	51305.4	30908.3	64270.5	34735.4	46064.3	78245.9	20429.8	71371.5	75943	22404.1	28290	32091.3	35284.2	44776.1	47677.8	46690.9	79377.2	20985.5	45546.6	30429.1	35259.8	23238.2	36006.8	57354	60968.4	89324.3	78815.6	34479.4	99520.4	41559.6	87803.7	23119.8	77261.3	197878	163038	13418.8	32939.2	19107	68941	6963.3	14532.3	14110.5	28314.7
P63244	Receptor of activated protein C kinase 1 OS=Homo sapiens GN=RACK1 PE=1 SV=3	26019.5	25111.5	26318.6	23771.3	18412.3	22857.5	24663.1	21949.2	26381.6	23109	38573.4	44662	27703.9	40349.7	33256.1	34302.3	32558.1	30155.6	32272.5	35789.7	39364.8	39465.6	72693.1	49575.4	46334.6	43071.1	63064.4	51090.5	69300.6	59992.5	35276.2	35643.6	54634.4	41552.4	36883.5	39802.2	50455.8	40536.1	39346.1	33654.1	30817.1	29485.1	70072.9	50150.1	30936	23259.6	67159.2	31466.7
P31946	14-3-3 protein beta/alpha OS=Homo sapiens GN=YWHAB PE=1 SV=3	19745.2	17073.1	25077.3	16496	16263.5	15367.7	16294.1	19077.4	13721.2	15716.3	24667.3	19247.6	26769.8	41979.5	16323.1	19102.8	19155.7	16335.5	19969.2	26086.8	23981.2	24088.5	51882.7	36307.9	21953.5	34803	36521	38920.1	14588.2	21086.9	15958.5	12916	44612.1	38465.2	19281.7	34182.9	43968.3	42241.6	23390	24143.8	8559.4	6651.6	11922.4	9081.7	14335.1	7868.2	10745.7	9416
P51572-2	Isoform 2 of B-cell receptor-associated protein 31 OS=Homo sapiens GN=BCAP31	54066.8	61361.6	46363.4	51478.3	55088.9	39496.4	35510.7	28509.1	78692.1	50175.8	55801.7	64741.7	38024	46727.6	58262.2	26986.3	39761.7	68540.9	39339.1	55290.4	74624.7	75996.7	95049.8	72389.4	50909.8	51287.5	73717.8	64999.9	14202.8	20248.9	87164.3	96603.7	145636	93241.8	68696.5	68884.8	80285.8	80280.5	69016.1	71107.1	78585	50207.3	22565.9	13012	36041.4	23671.8	33135.7	31336.6
E7EX59	Propionyl-CoA carboxylase beta chain, mitochondrial OS=Homo sapiens GN=PCCB PE=1 SV=1	20664.2	24312	20753	27001.8	22359.4	28216.7	28001.1	34558.4	25488.2	27044	51751.7	25990.9	58318.1	30419.2	42007.7	52749.4	39890.8	32635.1	45061.7	32346.4	12087	16814.1	11516.6	31550.6	22129.3	29664.4	12383.7	20326.6	13330.4	16570.3	9489.3	7974.1	7684.2	12870.5	13754.1	10686.7	7055.1	11248.7	14329.5	15826.4	4351	6723.3	5117.2	7264.9	5692.2	8167.8	5806.9	8924.7
P45880-1	Isoform 1 of Voltage-dependent anion-selective channel protein 2 OS=Homo sapiens GN=VDAC2	40242.1	88440.9	45200.8	48174	73860.9	44915.1	49195.8	57034.3	84724.6	60947.6	64045.5	69544.2	76118.5	35102.3	141294	58316.3	61140.7	108044	64004.2	76816.1	111537	41394.2	70756.1	34773	216364	50921.7	75018.9	54525.6	212275	122399	83402.3	34015.9	89426.7	63438.2	222378	65881.7	78519.3	73755.4	118815	84655.2	42126.2	43211.8	95102.5	196135	28065.6	25717.6	85383.1	45857.9
B1AK88	Capping protein (Actin filament) muscle Z-line, beta, isoform CRA_d OS=Homo sapiens GN=CAPZB PE=1 SV=1	57010.2	38755.3	53127.3	43997.9	38093.5	35196.5	39716.6	41462.1	35389.9	40859.3	58181.6	46043.1	47504.7	96208.6	38378.1	55728.3	56346.1	54915.8	55439.7	60500.6	44601.2	47995.3	40722	33392.2	40786.4	36730.9	46838.4	46459.9	32793.9	30838.7	50498.4	66652	49237	38354.9	52082.4	39579	68278.6	53179.4	39934.6	39048.6	32731.7	28756.4	34849.6	36287.2	36577.8	24069.1	26173.6	24011.8
O15144	Actin-related protein 2/3 complex subunit 2 OS=Homo sapiens GN=ARPC2 PE=1 SV=1	35140.4	37204	34928.7	26731.1	37368.2	30632.1	28157.8	21809.6	39042.2	31873.2	35075.4	36938.2	29193	50412.8	33598.5	32617.2	33299.4	42841.3	32399	38506.8	48136	43085	46156.9	33091.4	54767.1	31333.3	59406.7	44175.5	49762.4	40149.6	21046.4	24761.8	25067.5	22078.4	37701.7	21574.9	35560	25763.1	20045.6	17485	21452.8	22474	46485	33117.5	26686.6	19896.4	36705.7	18965.3
Q92614	Unconventional myosin-XVIIIa OS=Homo sapiens GN=MYO18A PE=1 SV=3	16264.8	16247.5	20039.7	16419.5	14601.8	15897.8	17168.4	17885.8	13926.7	15779.8	10523.5	5747.2	8659.1	9755.6	10600.7	12725.7	13261.6	9154	12967.8	8392.2	6348	7547.4	6536.5	7075.3	5368.5	6749.1	8381.5	7838.4	4491.5	5006.3	3762.3	3465.8	2409.6	2489	2787.7	2125	2993	2377.4	2073.9	1800.5	11551.8	13479.7	9165.2	5946.3	12280.6	15055.1	9693.5	19085.7
E7EX29	14-3-3 protein zeta/delta (Fragment) OS=Homo sapiens GN=YWHAZ PE=1 SV=1	329.4	363	468.1	375.2	286	462.9	1081.2	788.5	242.9	412.4
P04899	Guanine nucleotide-binding protein G(i) subunit alpha-2 OS=Homo sapiens GN=GNAI2 PE=1 SV=3	54956.1	29484.8	42752.3	44515.2	27726.9	35893.5	39609.9	38730.8	32434.1	39497	38128.2	30502.8	30104.8	32757.7	27623.7	36191.1	34912.3	30715.7	36835.7	32715.4	35205	37995	37970	36306.6	31808.1	42157.4	57246	50820	51043.5	49841	45980.7	46652.4	35269.1	35470.7	32775.2	38813.6	55306.9	47882.3	40956.9	35934.2
J3QRS3	Myosin regulatory light chain 12A OS=Homo sapiens GN=MYL12A PE=1 SV=1	18309.6	18902.7	28521.9	16748.8	36052.2	26374.4	25843.4	16255.6	25645.9	26671	15436	11657.5	22267.3	16042.1	17667.9	25999.4	20476.6	15148.8	19642.4	15538.4	11000.4	8658.7	19869.4	14884.3	10765.2	19893.5	23656.7	18004.2	22368.1	23106.4	16366.7	13927.9	31704.9	16969	15254.5	18622.6	35544.3	25933.6	18543.6	22458.4	9384	9585.7	8483.6	5767.6	8943.3	7559.7	5426.1	7990.9
P48147	Prolyl endopeptidase OS=Homo sapiens GN=PREP PE=1 SV=2	11320.4	18165	14097.4	11890.1	13176.5	11972.3	12358.4	12851.9	11802	11802.2	7694.3	6148	8315	7826	12752.4	13239.6	11655.7	8441.5	10934.4	8240.9	15272.3	15963.5	18306.2	14268.3	12752.7	12764.2	13265.2	11643.4	23746.6	18867.8	5962.2	9312.9	9645	10527.2	7250.8	10768.7	7096.7	8061.1	11589.5	13395.9	6070.7	4789.4	4747.7	4856	7654.2	5551.3	8763.7	7525.5
Q15019-2	Isoform 2 of Septin-2 OS=Homo sapiens GN=SEPT2	34178.5	22819.4	26061	22798.2	21772.1	29347	29320.6	34109.8	23763.7	28041.7	39550.4	36108.4	44011.2	48651.3	33198.4	43489.2	41927.2	32492.8	40389.8	39575.5	26099	39628.4	25249.9	26912.6	17875.5	31564.5	25400.6	30994	22252.8	28654.2	25894.1	33541.3	19750	18840.9	12894.2	16337.7	19283.9	21414.6	17281.8	15927.7	21624.3	19499	14370.2	13832.2	19861.3	21146.7	14431.9	20258.2
Q9Y2J8	Protein-arginine deiminase type-2 OS=Homo sapiens GN=PADI2 PE=1 SV=2	8465.7	13907.1	7789.8	11340.2	17425.4	20694.7	16339	24604	27051.8	16206.5	7301.7	10306.2	10825.9	5027.2	7984.1	15712.6	14870.8	14913.4	13484.9	9987.7	33460.9	25514.4	17364	17589.9	81228.4	18923.6	15623.7	15922.8	58182	33351.1	20825.8	20720.8	11071.2	15080.3	54104.3	15892.9	9734.1	11668.2	21431.6	14295.7	11291.8	15527.5	18300.5	90707.3	14080.9	20858.9	12409.8	31348.1
O43795	Unconventional myosin-Ib OS=Homo sapiens GN=MYO1B PE=1 SV=3	9068.6	14219.9	10268.1	9406.8	25930.8	16813.8	13214	13568.4	13472.2	13054.2	10467.9	10726.6	16736.1	6682.6	12271	12776.1	15385.4	11162.9	14968.7	10720.1	25817.5	27349.8	22214.6	30234.2	29310.1	28105.4	36440.5	25964.3	26437.1	24889.9	13481.2	8711.5	13245.5	10984.5	14362	10380.9	11735.5	11955.8	12336.7	12540.8	19619.7	15640.3	12707.6	19670.6	12704.7	12623.3	13659.9	14671.4
Q9Y265	RuvB-like 1 OS=Homo sapiens GN=RUVBL1 PE=1 SV=1	17390.2	19699.8	20087.4	17347.9	23529.2	21516.1	31043	24632.9	25673	22419.7	13342.6	15142.4	11811.4	13300	17249	17297.6	16063.4	18884.5	16362.8	13915.2	16036.1	11526.3	22121.3	18578.2	21686.2	16565.9	14992.2	15871.6	12088.9	16017.5	17694.1	21936.8	28842.5	24989.5	31563.6	23271.4	22690.5	21724.1	17569.1	17386.6	10844.5	10811.1	8917.6	7973.2	10205.6	7247.4	7806.1	7726.4
P30084	Enoyl-CoA hydratase, mitochondrial OS=Homo sapiens GN=ECHS1 PE=1 SV=4	42887.8	41515.1	38144.5	47660.9	34957.6	42402	37653.7	31126.8	52770.7	45272.3	50150.6	31198.9	74331.3	30970.8	50782.3	33901.2	41785.3	46991.8	47052.2	47403.6	35236.2	49606	44948	40880.3	32734	28443.6	45512.1	40258.3	27442	31946.1	52813.7	80036.7	61899.4	69135.9	43885.6	42874.5	63646.1	70627.9	61854.9	56275.4	36112.2	47653	32233.6	29931	32977.2	41774.4	33954.6	40896.4
P40121	Macrophage-capping protein OS=Homo sapiens GN=CAPG PE=1 SV=2	41859.4	24494.9	41806.2	26036.7	11792.5	13066.9	20533.3	18062.7	17319	22241.7	25447.6	22920.1	20520.8	74857.7	30228.2	34715	35958.7	27025.5	31963.5	39755.4	26372.3	19155.3	35281.7	23009.3	16988.7	21238.6	32852.9	28720.3	20141.7	17510.9	16047.7	28465.4	21154.5	14635.4	9940.7	10539.6	20667.3	22278.5	10288.3	7797.6	10160.9	7295	29373.3	7925.9	18782	13346.2	9811.7	8238.5
Q96KP4	Cytosolic non-specific dipeptidase OS=Homo sapiens GN=CNDP2 PE=1 SV=2	22391.5	21015.6	24650.8	23021.5	15121.5	20183.8	22714.3	23158.4	13087.9	17863.6	16152.9	14373.1	19352.2	20429.7	15133.5	20475.8	18812.3	12864.4	16777	17651.2	11641.2	12236.6	10889.2	10038.3	8575.2	11951.6	11671.9	15125.8	12815.7	14803.6	4349.8	4129.8	4993.9	7331.6	4257.2	6845.2	6312.1	7973.3	7784.4	5712	5080.9	6621.5	6279	5589.8	10151	12922.2	5377.7	9475.5
P35241-5	Isoform 5 of Radixin OS=Homo sapiens GN=RDX	5991.4	4071.2	4235	5710.6	3714.7	4321.5	4285.1	4101.9	2171.7	3650.6	2612.9	1352.6	2535	2122.6	2027.3	2615.3	2275.9	1389	2056.8	2001.6	4502.2	11457.2	5347.7	7428.1	2783.8	7361.7	7985.6	10139	2292.9	2602.3	615.5	1136.1	664.6	2263.1	815.6	2749.9	934.7	1383.5	1600	1371.8	5507.4	4662.7	2813.1	3073.2	3970.8	4395.5	2315.2	4851.1
Q96AC1-3	Isoform 3 of Fermitin family homolog 2 OS=Homo sapiens GN=FERMT2	17639	34068.4	14829.2	22111.1	28695.6	25037.6	20441.6	26704.1	17206	20710.8	11049.2	15183.3	15833	10028.5	17100.6	13006.6	11593	9730.7	11149.6	13314.4	23708	28842.5	18832.4	15910.5	26550.5	21684.4	21596.7	28299	125530	68626.3	14858.5	12402.9	9528.7	9880.2	16183.6	11734	7955.8	14333.7	37823.8	16348.4	26595	29620.8	18036.9	27403.5	23485.3	35493.7	18988.2	21004.9
Q9H583	HEAT repeat-containing protein 1 OS=Homo sapiens GN=HEATR1 PE=1 SV=3	9515.8	11064.1	11842.2	9099.9	13938.3	14475.7	12147.4	11638.8	11668.9	11447.4	8663.5	8633.1	7352.5	7062	13249.4	14857.5	12798.1	11769.7	12676	8707.3	17971.4	8905.4	18569.9	21217.5	21145.7	15236.2	17686.6	15559.6	16521.5	15584.2	8997.1	15184.1	8091.8	8108.1	8939.3	7131.9	5743.2	6812.5	6339.6	5902.5	2906	3846.8	3968.4	4449.3	3332.6	3447.3	3931.4	4296.6
Q9HD20	Manganese-transporting ATPase 13A1 OS=Homo sapiens GN=ATP13A1 PE=1 SV=2	17302.2	20132.6	20818.1	18897.6	25100.2	22376.6	26808	24888.2	24789.6	21695.3	15618	12154.2	15076.6	11501	16175.8	27325.8	25339.3	19139.3	24928.1	15700.1	4329.2	3052.4	3717	4305.2	2941.1	3914.4	4261.5	3257	3266.1	3533.2	13083	10417.8	10599.2	12504.1	7949.9	11445.7	9665.1	10988.5	10070	9661.3	11011.1	12338.3	10550.6	9740.4	11601.4	14775.2	10225.7	17765.8
O94826	Mitochondrial import receptor subunit TOM70 OS=Homo sapiens GN=TOMM70 PE=1 SV=1	24110.3	28024.6	30401.3	30526.6	28700.6	28666.6	28881.2	22474.3	43162.3	31994.2	22698.8	29057.2	24470.5	19987.6	30512.5	21467.5	21691.4	25713.8	23187.9	22346.4	15403.1	19812	24488	16676.1	12868.8	12217.7	16683.3	15310.5	8302.1	10517.5	22727	29180.7	36313.1	26086	19929.9	20233.5	22007.7	24877.9	18761.8	22008	37416.1	31338.9	23148.6	21708.6	31716.5	22182.1	27077.4	20617.1
Q12805-5	Isoform 5 of EGF-containing fibulin-like extracellular matrix protein 1 OS=Homo sapiens GN=EFEMP1	168.5	558.5	105	275.9	165.4	169.8	192.3	265.1	149.5	184.9
Q9H0U4	Ras-related protein Rab-1B OS=Homo sapiens GN=RAB1B PE=1 SV=1	10003.9	8698.3	9089	10387.6	10617.3	7454.6	8844.1	8784.8	14267.5	9731.4	12213	22782.2	14366.6	10925.7	10354	12431.7	18805.5	18989.1	16439.1	14898.1	9157.5	12246	9031.8	8013.3	5259.2	6133.8	8370.6	8014.7	6194.9	8239.8	12865.7	32277.4	9863.1	9702.2	7649.3	8951.9	8995.3	8764.9	7288.2	7233.8	6767.5	6705.3	5874	6403	6551.3	5263.6	3245.1	3420.9
P21980	Protein-glutamine gamma-glutamyltransferase 2 OS=Homo sapiens GN=TGM2 PE=1 SV=2	6802.5	12331.4	14609.4	11128.9	15407.9	10581.5	16619.3	15590.9	11130.8	10670.6	9357.1	27254.1	16359	8684	18823	23732	20556.6	17904.7	22644.1	19011.8	15035.7	12952.8	12585.2	11316	16310.7	15769.6	24052	12839.3	16678.8	13035.5	16813.8	19229.7	14495.2	17211.2	19076.3	22395.1	16050.1	16510.9	21114.8	15493.4	26259.2	19249.1	21676.1	18235.2	16579.1	21588.4	23593.2	22038
P38919	Eukaryotic initiation factor 4A-III OS=Homo sapiens GN=EIF4A3 PE=1 SV=4	21171	21276.6	22676.5	18319.7	24564.3	16060.8	17308.2	18454.3	22575.9	19524.4	28112.4	21738.6	19532.9	32000.9	22783.7	21671.2	24024.6	26956.8	25567.4	23366.6	25340.3	20964.3	27330.1	18458.9	28131.3	17366.6	23301	20223.8	17241	19274.3	25686.3	32884	24776.8	22211.4	31207.6	21066.9	24795.5	19231.5	16566.5	16899.7	18861.8	17284.4	17778.3	17879.1	17864.1	14863.5	20760.6	13341.2
Q15181	Inorganic pyrophosphatase OS=Homo sapiens GN=PPA1 PE=1 SV=2	22619.7	34137.4	30359.2	22254.5	30114.2	29755.4	32246.4	27138.3	38579.5	30429.1	27197.3	38329.8	27468.5	22497.9	47638.2	36256.2	35423.8	43384.7	32352.7	42005.1	26401.1	17822.5	42877.9	26368.4	19236	19488.1	17995	20143	12582.7	15334.8	26773	17865.2	41142	22337.7	15503	18707.6	20696.8	18178.6	15227.3	14402.6	7234.5	8600.5	11960.2	9577.6	9075.9	9281.2	9405.9	6191.4
P09429	High mobility group protein B1 OS=Homo sapiens GN=HMGB1 PE=1 SV=3	28585.5	20586.6	36338.7	27532.2	24365.4	25071.8	23258.4	22782.6	27868	26353.3	28656.5	25459.3	23667.1	58603.2	15833.5	15824.1	16888.3	19643.8	17307.9	26993.1	23245.1	49727.3	55333	46924.7	24773.3	38386.2	36838.1	43948.4	22958.8	30627	23808.4	59198	60985.3	42548	25584.4	30172.3	78577.5	58525.1	27292	25248	34207.9	26377.9	29374.1	19909.1	61739.1	33715.7	28477.5	28085.5
A0A087X1U0	Tryptase beta-2 OS=Homo sapiens GN=TPSB2 PE=1 SV=1	149599	34726.5	57655.2	120595	27725.9	51305.8	46785.3	75636.1	21911.2	58940	160720	15218.1	16178.5	76153.5	21306.5	22497.6	34052.1	19624	36538.2	52858.7	36187.2	118271	36846.7	133452	30749	62347.6	41716.4	202116	37723.5	65130.4	36695.1	81590.2	27226.3	84944.2	24669	50337	22203.3	94995.1	37017.8	54291.2	15938.7	40098.6	23366.7	59428.9	33105.2	49715.7	13143.5	25477.7
H7C2I1	Protein arginine N-methyltransferase 1 OS=Homo sapiens GN=PRMT1 PE=1 SV=1	14980.2	19168.7	24337.9	14631.1	23535.6	16651.5	22440	19348.3	17114.1	18164	23917	23585.1	16706.3	23685.2	23512.2	28868.4	26026.8	25455.8	24760.9	23919.3	22876.3	17479.9	19781.5	18006.2	23339.3	16185.8	19793	16726.6	21124.2	19580	25638.2	21484.2	18355.8	16520.2	28702	19922.6	16959.1	15076.5	11740.4	13480.3	8466.7	11590.3	11894.8	10703.3	9549.4	8926.8	10444.8	9265.2
E9PK54	Heat shock cognate 71 kDa protein (Fragment) OS=Homo sapiens GN=HSPA8 PE=1 SV=8	1353.2	946.5	1555.3	1297.5	645.3	1115.4	2238.4	2101.6	646.8	1220.5	2637.5	1557	1472.6	1812.8	1284.1	4714.6	3078.4	1520.1	3029	1687.4	847.7	808.6	646.2	2305	1239.3	1720	808.3	1700.7	906.7	1823											645	1272.6	881.8	928.4	769.9	1185.4	558	1851.6
P50570	Dynamin-2 OS=Homo sapiens GN=DNM2 PE=1 SV=2	17192.2	23244.7	18549.5	17306.5	15350.6	18612.9	20873.7	21575.6	15744.8	18048.2	17807.6	19171.5	23756.9	26397.9	19569.1	27452.2	24124.7	25295.7	21973.1	22395.8	46434.3	34511.2	34977.4	31034.4	33807	23027.8	35584.6	29022.8	37198.9	31638.9	13416.7	13462.5	10482.8	14510.7	8665.8	13476.4	13232.9	13706.7	9422.5	9925.9	9287	7195.5	11478	8414.9	9876.1	8127.9	11562.8	11345.5
P40227	T-complex protein 1 subunit zeta OS=Homo sapiens GN=CCT6A PE=1 SV=3	31649.1	29719.4	32018.8	28264.4	26429.7	26728	27162.8	24191.7	26946.5	26602.1	27658.3	28580.5	23271.3	37185.7	25469	28076.8	27294	27065.1	26233.9	30006.6	20526.5	14568.9	36174.9	26051.9	17872.6	23407.1	27702.5	28370.3	20869.3	25379.3	7792.9	7288.8	9422.7	8708.6	5753.3	10318.6	8572.2	8633.3	8113.4	8787.6	19509.2	13682.8	17148.6	15678.5	21877	17599.4	16566.6	10190.4
P09960	Leukotriene A-4 hydrolase OS=Homo sapiens GN=LTA4H PE=1 SV=2	28215.1	29339.5	37219.7	27186.4	20721.4	26356.1	32784.8	34164.9	13766.6	24176.5	13029.4	10603.4	15818.8	16883.6	14942.4	17194.8	16330.8	10649.7	15282.1	14303	30289.8	30286.7	33230.4	27778.4	30900.5	30271.5	36804.7	34711.9	36308.4	35347.3	14536.4	12256.1	13819.3	18447.6	14689.5	19332.4	14712	15768.3	12787.5	13427	9916.8	8404.5	16165.5	10046.2	11882.9	8183.2	11189.8	8876.9
O15143	Actin-related protein 2/3 complex subunit 1B OS=Homo sapiens GN=ARPC1B PE=1 SV=3	28393.8	23326	22924.3	20667.1	20318.8	14465.3	22831.7	19730.4	22859.3	21146.9	20283.8	21214.7	14232.1	31515.1	17307.7	14980.1	20083.7	22810.7	21267.9	22938.8	24036.4	17132.1	24261.9	20346.4	27783.9	23140.7	33380.3	28687	28928.7	17402.3	36721.9	38437.4	40706.1	40093.6	43640.1	42518.6	63627.6	51354.3	46566.6	43360.4	21841.3	17924.6	40219.1	22536.5	25694.2	19046.1	31902.6	26540.1
A0A075B738	Platelet endothelial cell adhesion molecule OS=Homo sapiens GN=PECAM1 PE=1 SV=1	13511.5	12259	20194.1	23190.4	26668.4	34312.4	25685.6	27403.9	8306.9	17631.4	6560.6	6015.7	10315.6	4594.6	5265.3	3928.9	5503.4	4196.5	5491.1	6123.2	6860.5	11738.9	6512.2	11069.7	5374.1	14931.6	14040.4	15273.7	6846.9	9494.1	1743.1	2919.4	1723	1952.1	1413.7	1785.5	2000.9	2179.9	1663.8	1505.1
Q13045	Protein flightless-1 homolog OS=Homo sapiens GN=FLII PE=1 SV=2	20597	15483.6	17902.3	17491.3	14446.4	13524.1	17064.9	17548.6	13329.7	14945.8	5311.4	7541.9	6025.9	7271.5	7358.7	6846.8	8488.9	7563.6	8423.1	7326.7	12849.2	10628.5	8190.3	8159.5	9785.4	8251.4	9620.2	8864.9	11485.8	10471.5	8389	5601.8	4283.2	5685.9	6830.2	5484.7	4504.1	4650.9	6052.5	5215.7	13600.9	10153.9	13377.1	15548.8	10015.1	10212.4	11943.3	11286
Q01995	Transgelin OS=Homo sapiens GN=TAGLN PE=1 SV=4	22651.5	62526.5	30630.3	28213.9	26924.8	21816.4	35374.4	29733.9	20464.4	25602.4	18199.1	33418.5	34949.8	27281.9	45041.8	21235.1	22373.4	19363.8	19385.1	33140.2	63185	47319.3	46740.6	55167.1	51862.8	94763.6	64852.4	125434	162559	233282	34470.6	21021.5	28581.6	24623.4	29460	44815.9	26607.4	45991.6	99017.2	161453	61934.3	24081.4	29413.1	52417.3	30760.5	27474.1	26372.1	36958.6
O00429-8	Isoform 8 of Dynamin-1-like protein OS=Homo sapiens GN=DNM1L	12105	12324.9	11878.4	11865.1	13081	12030.7	13053.7	13258	11624.1	11428.1	8347.1	6986.7	7511.2	8497.5	9721.4	14761.3	12845.6	12330.7	11764	8805.9	8002.1	9186.6	7334.8	6962.6	7701.7	6737.7	6339.3	6809.9	6528.5	7458.7	8986.8	9197.8	6623.4	8389.7	6048.6	10157.1	6095.6	8162.4	8266.9	9665.5	6693.3	5119.3	6168.9	5688	8965.2	10233.5	7289.4	6442.1
Q9Y277	Voltage-dependent anion-selective channel protein 3 OS=Homo sapiens GN=VDAC3 PE=1 SV=1	31927.8	33368.4	45669.8	28854.4	57928.3	33848.6	25778.9	28790.1	68164.8	40674.5	13505.1	30703.3	10810.1	10773.1	15511.9	13819.7	17013.3	36242.7	16319.7	20173.1	65722.7	41607.7	51094	32677.4	199998	55965.1	61959.3	52111.1	155653	95626.1	95555.1	64631	62722.6	53418.7	191864	70410.4	68255.8	62218.3	75801.7	59693.2	30205.4	31643.9	84246.3	135954	28951.5	24355.4	70370.7	32901.2
O00151	PDZ and LIM domain protein 1 OS=Homo sapiens GN=PDLIM1 PE=1 SV=4	14300.3	21105.3	21451.5	19255.8	27375.4	24473.7	21432.4	20057	20297.6	19566.9	23619	29226.3	36298.9	17892.5	24767.1	33133.8	31742.3	19725.3	29239.9	25372.5	16040	19279	23261.1	20049.4	12890.7	19569.1	15389.9	20203.7	15055.9	17436.8	9205.9	12114.4	17241.9	10478.5	7167.4	10857.3	7480.3	10138.4	8372.7	8757.9	15637.6	11052.6	8513.3	12592.3	11543.3	13959.2	8004.4	15132.4
P02679	Fibrinogen gamma chain OS=Homo sapiens GN=FGG PE=1 SV=3	11302.5	44863.1	7916.7	11156.7	31723	15052.7	16090.2	41694.3	9483.8	19022.3	17233.4	18322.8	14478.9	10208.6	42780.9	20738.1	18703.9	14937.3	18162.1	17305.2	56954.3	42490.2	16392.3	32492.4	31992.8	28604.6	35643.8	32142.8	148469	40276.1	52360.8	36099.8	12584.1	21710.8	35384.4	24714	17403.8	18381.8	49059.7	21547.9	35469.5	23595.5	134434	43416.3	29892.4	35468	157642	56526.6
P42167	Lamina-associated polypeptide 2, isoforms beta/gamma OS=Homo sapiens GN=TMPO PE=1 SV=2	6223.6	6189.3	7137.7	5908.7	9046.6	7845.6	9782	9321.7	8901.5	7774.5	6465.2	9016.8	7743.8	8191	8402.3	7619.5	9104	11779.2	9746.2	7630.6	7498.7	7847.6	10838.8	8652.9	5368	7303.2	10053.2	8489.1	6026.9	5917.2	20072.1	30983.1	24495.3	30219.9	13173.4	21749.9	29881.1	25294.9	14359.5	17656.7	29248.3	31645.6	15711.3	17988.7	29484.5	25166.8	14408.3	29998.2
Q8TCS8	Polyribonucleotide nucleotidyltransferase 1, mitochondrial OS=Homo sapiens GN=PNPT1 PE=1 SV=2	15191.3	19832.7	22327.3	18271.6	24039.1	19177.9	20344.5	20772.2	21091.9	19748.6	15308.6	13714.2	16719.9	14143.8	20866.5	22257.3	18375.4	15437.5	17824.7	14428.7	6141.3	8676.1	8026.9	7376.8	5719.1	5790.3	6852.1	5923.8	3427.6	4964.6	14863.5	14918.3	17741.2	17100.6	14099.9	14551.2	16209.9	16585.1	17532.1	15194.3	7171.6	8132.1	8635.6	7301.6	8916	6939.1	11045.6	8404.5
O94905	Erlin-2 OS=Homo sapiens GN=ERLIN2 PE=1 SV=1	25647.8	27220.7	26026.8	37488.9	28477.3	32743	29400.8	30579.7	41401.5	34803.4	53107.2	97461.6	44033.5	35770.7	55041.2	50646.1	44121.8	57258.1	43927.5	45433.7	46455.5	33696	36445.9	35388.7	120840	38196.4	40045.1	36274.6	72842.2	48502.6	32975.1	64276.6	34393.1	40248.9	92904.2	42315.3	26943.1	35607.9	53046.8	44673.3	20087.6	24503.1	34853.6	66889.4	22915.8	21543.2	47867.2	34325.2
Q13838-2	Isoform 2 of Spliceosome RNA helicase DDX39B OS=Homo sapiens GN=DDX39B	25683.4	28836.9	25974.2	22286.2	34255.9	22253	30108	26962.8	38091.2	27647.9	36824	63383.2	26905.1	43276.6	39441.2	39619.2	41002	52528.5	39264.8	44864.3	79063.8	64168.9	65249	44862.7	95128.8	45191.2	53928.4	46924.3	42340.7	35252.4	107002	129998	78680.7	58938.7	122820	53678.6	64915.4	51666.1	42023.6	38844.3	16480.1	7371	10021.8	6586.9	10489.6	9333.8	17205.2	8991.5
A0A1B0GW77	Alpha-aminoadipic semialdehyde dehydrogenase OS=Homo sapiens GN=ALDH7A1 PE=1 SV=1	14627.9	18431.3	14081.5	16352.6	16216.6	14758.7	11628.2	15077.1	11533.8	17624.9	9271.5	10660.4	13273.2	6688.6	10692.3	7722.9	8380.2	6669	8450.9	8111.9	12810.7	13893.5	19998.8	16841.2	16563.4	14361.2	17218.5	11862.8	20629.1	21571.3	24490.3	19172.3	20133.1	18280.7	17511.1	15411.1	14858.9	13363.9	20237.4	18302.6	9583.1	11855.4	13478	15857.6	12760.9	12350	10889.2	5591.8
Q15293	Reticulocalbin-1 OS=Homo sapiens GN=RCN1 PE=1 SV=1	18809.8	20492.3	28177.9	22813.7	48138.7	24302.4	28620.7	25983.2	44853.7	29569.2	40574.2	62547.5	35254	34384	34733.2	46656.9	44642.9	54356.3	43385.5	44265.5	26508.9	36267.6	43706.3	39813.7	47326.8	33765.8	33421.9	30964.1	15315.2	19129.9	52249.1	41026.5	59535.8	57098.3	67211.1	57939.6	31508.9	43996.8	53338.7	48000.1	24546.1	17491.8	15868	12720.4	20090.5	17534.1	20402.1	18064.6
P62136	Serine/threonine-protein phosphatase PP1-alpha catalytic subunit OS=Homo sapiens GN=PPP1CA PE=1 SV=1	28948.6	36747.8	30905.8	24614.7	34559.5	22552.2	30395.3	25918.9	35276.2	30333.1	19354.4	25346.7	21775.7	25156.2	27610.9	20788	20146.4	21914.8	19905.3	22177.5	31363.4	21292.7	37035.9	25036.4	36112.1	24135.3	35817.8	28078	38232.8	34434.4	22842.8	23750	22510.1	21747.9	24642.4	20870.8	24139.3	19705.8	15894.7	15785.9	15205.5	15047	30867.5	16303.5	18739.9	15276.8	33301.5	24618.8
P50416	Carnitine O-palmitoyltransferase 1, liver isoform OS=Homo sapiens GN=CPT1A PE=1 SV=2	15068.6	22562.7	12458.8	21300.5	18950.4	18509.3	13692.4	20218.4	19108	18432.1	35772.3	23121.4	50177.5	22732.2	46922.8	17566.9	23341.2	27204.6	26406.5	28331.6	31496.3	39379	26438.5	28944.3	31009	25428.1	21216.2	23896.3	17370.7	17829.3	33798	43796.8	23561.4	26621.3	24515.3	20277.3	16561.2	21248.8	23747	24142.2	14741.5	17601.9	9826	10225	15814.8	17772.4	14792.1	16229
P49257	Protein ERGIC-53 OS=Homo sapiens GN=LMAN1 PE=1 SV=2	35747.6	31925.6	33877.4	37376.6	41873.4	37123	34944.3	40826	31428.4	37491.8	59334	70935.1	38376.2	48195.7	51297.1	42950.2	51449.9	52844	52239.8	53876.3	39021.5	42292.2	26478.1	36189.3	52589.7	39764.2	36615.3	33330.5	17735.5	31030.1	54652.4	35405.9	29248.4	37669.9	54923.1	35037.6	32106.2	36286.4	56384.2	52579.8	31131.1	43455.7	25297.1	26911	27213.9	19985.8	58935.8	83429.5
Q8N163	Cell cycle and apoptosis regulator protein 2 OS=Homo sapiens GN=CCAR2 PE=1 SV=2	26721.9	16465	21521.2	20902.2	23388.5	20396.3	15752	19144.9	17774.8	18899.3	13121.7	13539.7	10470.2	14026.9	11487.6	11907.9	13441.5	11915.4	14372.5	11488.4	19310.8	24779.2	21512.8	18481.9	15087.4	17608.5	22400.3	20874.6	12445.7	14034.3	11025.6	13035.6	15483	22980.7	13709.6	26446.2	17996.9	22003.4	18169	19101.6	21860.4	16254	15200.7	12802.4	18621.4	16238.7	16106	16427.7
B5MCX3	Septin-2 OS=Homo sapiens GN=SEPT2 PE=1 SV=1	1614.3	1562	1649.7	1880.2	1329.4	2082	1410.6	1721.2	949.7	1572.4																					2595.3	1689.8	496.1	826.6	430.9	560.6	536.7	637.3	750.9	655.4
P55809	Succinyl-CoA:3-ketoacid coenzyme A transferase 1, mitochondrial OS=Homo sapiens GN=OXCT1 PE=1 SV=1	15608.7	14912.9	15855.6	14044.6	16044.8	15250.9	14885.2	14880.7	12636.5	15693.9	18725.5	13387.9	17542.9	16668	17039	12699.3	17135	15625.4	18173	14818.7	9615.1	15947.8	9883	16557.6	10065.5	16419	15434.5	15277.7	9100.3	11732.7	15194	18965.1	11041.5	15131	11003.1	14097.4	19175.5	18139.7	15132.2	17999.8	17065.2	21593.1	12392.7	13472.4	15335.9	14602.9	10684.9	12309.4
Q16698	2,4-dienoyl-CoA reductase, mitochondrial OS=Homo sapiens GN=DECR1 PE=1 SV=1	56697.9	56597.7	64691	63895.5	48319.2	51574	44936.8	35584.9	74635.1	59671	66850.7	36985.1	82813.1	38253.7	67759.5	52791.2	49793	53629.9	51560	54749	38333.4	52008.9	50201.7	51883.5	52735.8	41550.3	33541.4	32958.2	53712.7	55311.3	42063.4	49571.1	43411.2	45698.6	34704.5	41321.4	24114.1	30145.3	47196.3	41701.8	37599.9	50982.7	38898.1	40655.4	43407.8	32279.3	39589.5	28443.6
Q99623	Prohibitin-2 OS=Homo sapiens GN=PHB2 PE=1 SV=2	45772	51905.6	34828.2	47768.4	49804.3	38270.1	31694.3	28914.3	75579.3	47100.3	45202.4	83128.1	49666.7	39287.4	75136.6	32887.3	48266.7	103194	44416	66471	104461	64326.9	94314.7	73824.2	117389	61614.6	89500.6	75314.9	58087.6	55078.9	94493.1	64563.7	121975	84296.7	137280	62792	99482.6	89967.6	89862.9	81732.3	67007.1	41901	32925.4	36604	39733.1	25785.4	67618.7	41780.7
E9PK25	Cofilin-1 OS=Homo sapiens GN=CFL1 PE=1 SV=1	49640.1	50145.2	44762.1	36244.4	41332.6	32886.1	35855	31063	31944.3	40436.1	41502.9	84530.3	57365.6	144814	51541.6	49301	59382.8	55452.2	51552.7	78307.6	74429	68325.4	204010	132439	60137.5	108641	163593	140951	70116.1	69984.2	92767.8	100350	202986	127494	63426.3	92116.6	289425	189881	84598.1	84444.4	48746.8	27218.8	48198.1	19051.1	80120.4	47499	71448.4	30669.1
Q9H2U2-2	Isoform 2 of Inorganic pyrophosphatase 2, mitochondrial OS=Homo sapiens GN=PPA2	28950.7	26396.8	30281	39163.7	28201.8	29552.7	24296.4	31282.4	29424.2	30827.3	54548.7	53127	45282.3	34392.6	45611.6	35201.9	38548.6	35085.9	39252.8	39291.5	27139.2	27086.7	39558.3	26880	37321.2	23718.4	26682.4	26935.3	26581	31298.5	38473.3	39873	40639.7	34965	49046.8	28071.1	29126.4	34122.7	37951.8	35219.8	14904.6	18935.7	18629.8	27934.5	14933.1	13719.9	19948.6	16446.1
P55795	Heterogeneous nuclear ribonucleoprotein H2 OS=Homo sapiens GN=HNRNPH2 PE=1 SV=1	13310.7	17013.9	17303.5	13105	18132.5	14125.9	21427.7	18192.8	14588.4	15871.8	7762.5	8581.8	8411.1	5491.5	8903.3	12226.4	11731.6	11242.6	10752.8	9829.1	6229.5	8526.9	9685.6	7024.7	5089.7	6250.6	7453.5	7138.5	5166	7158.4	6282.6	7317.3	9537.3	11077.2	6567.3	13221.9	6508.5	8914.2	7303.2	7209.1	26257.4	26041.1	26485.7	74952.4	21573	18810.8	51390.2	26918.1
P49821	NADH dehydrogenase [ubiquinone] flavoprotein 1, mitochondrial OS=Homo sapiens GN=NDUFV1 PE=1 SV=4	37565.1	37221.1	38677.6	33332.7	38024.4	51684.6	27398.2	27877.8	50084.1	43249.7	44608.2	22238	52452.5	34382	38317.1	46728.1	42880.7	43710.2	43873.5	36897.2	15469.5	22839.2	20786.3	26647.9	17509.8	19815.3	17976.6	21994.5	24469.2	28763.7	11338.7	11286.9	16501	24560.9	14120.3	16602.2	13652.4	18042.5	26692.8	26510.7	19040.7	25449.1	23709.5	35065.6	22640.9	24937.3	20360.4	22844.2
Q9Y512	Sorting and assembly machinery component 50 homolog OS=Homo sapiens GN=SAMM50 PE=1 SV=3	13919.8	18449.6	14140.3	15426.6	21507.5	13136.6	13496	16944.4	15987.8	15540	26029.4	31825.7	23713.9	21457.2	30482	20980	27421.2	31009.2	27578	26978.9	52399.6	32698.7	31034.2	28634	84891.6	33892.9	34478.7	30993	70870.5	47799.6	42408.3	34576.2	22591.8	25364.6	55356.7	26268.7	22826.1	24953.8	31593	25398.9	18915.4	19518.7	25677.7	53747.5	17132.2	20279.7	29666.5	25278.5
Q9P2J5	Leucine--tRNA ligase, cytoplasmic OS=Homo sapiens GN=LARS PE=1 SV=2	15988.8	16375.7	14797.3	15972.3	15971.4	13146.7	17534.2	14048	15781.5	15615.4	5896.4	6875.3	5921.6	5937.4	8580.1	8675.3	8686.2	6483.2	7892.5	6291	12695	13399.7	12991.6	12697.3	9705.6	11866.6	11273.9	12093.1	11459.3	11187.3	13281.5	10013.4	8690.1	11639.7	6597.2	10485.8	7395.9	10877.7	7736.8	8508.6	8572	10226.1	10360.9	9136.2	9303.6	10253.6	15390.8	17133.8
A0A0A0MTS2	Glucose-6-phosphate isomerase (Fragment) OS=Homo sapiens GN=GPI PE=1 SV=1	26187.2	22279.8	19563.2	24912.8	16099.1	16701.4	16957.7	21324.3	15709.7	19250.3	13761.1	16778.5	13389.7	21050.2	18616.8	12972.6	17155.9	12393.1	16465.1	16954.2	42957.4	43318.6	60456.5	34061	23012.7	32011.7	46813.9	41352.1	26470.8	26108	35165.9	35680.4	46846.7	33746.5	23121.9	33457.1	44618.7	40506.3	30434.7	28553.2	20938.8	13537.9	31885	24859.3	25139.8	16328.7	19580.3	15860.8
B0I1T2	Unconventional myosin-Ig OS=Homo sapiens GN=MYO1G PE=1 SV=2	10438.5	7012.8	9887.2	8560.8	7167.8	5929.8	9018.1	8773.8	7679.9	8002.6	18389	12083.3	15523.9	25624.5	17878.8	20480	21056.6	20581.5	22906.5	16723.8	11754.5	13566.4	10554.9	14700.3	11107	14281.5	16251.8	13550.8	17476.1	14544	4042.1	8915.3	4371.2	6567.7	3178.2	5642.2	10675.6	7418.9	5074.8	4041.3	7121.9	11446.8	6719.3	5904.1	7900.6	7433.3	5649.6	5779.2
Q9UHX1-2	Isoform 2 of Poly(U)-binding-splicing factor PUF60 OS=Homo sapiens GN=PUF60	21210.2	22324.8	23175.5	18412.8	21268.2	18448.1	18924.2	17406.7	22745.6	19818.9	16237.9	12509.4	13359.1	15762.7	15038.5	21490.4	19139.9	16449.8	19352.7	14447.5	22665.5	26571.5	23796.2	25978.1	18240	22222.8	20333.8	21178.5	22151.5	25058	8070.5	9376.3	8064.1	13943.3	6939.8	13391.7	8821.9	10721.1	8270.3	7134.2	14065.6	15527.6	14278.3	16417.1	15711.7	15057.5	12669.3	9718.2
Q9NY15	Stabilin-1 OS=Homo sapiens GN=STAB1 PE=1 SV=3	19844.5	14677	14795	22570.9	11567.4	12481.3	17759.2	17128.4	10598.1	13902.5	4524	3422.1	4520.2	4728.1	5149.7	7135.1	6236.3	4216.7	6123.1	4625.9	4527.9	5107.3	3506.7	5673.8	3805.1	5736	5585.3	8976	9949.1	9202.4	177.1	185.7	295.7	242.1	367.4	256.2	326.4	336.8	354.6	241.2	6715.2	8776.4	12391.8	9015.2	6703.1	8034	7116.2	9988
P62820	Ras-related protein Rab-1A OS=Homo sapiens GN=RAB1A PE=1 SV=3	58084.7	62230.2	52487.3	44644.8	65034	58293.4	47594.5	40072.8	96049.2	63085.7	70798.1	106212	74603.7	63345	88567.5	70035.8	74177.3	97660.7	74056.9	85251.5	99332.2	70183.4	96035.7	63637.8	65747.6	51822.8	93659.5	71430.3	64583.1	56620	64819.8	38604.7	90184.1	56830.9	68924.5	43065.9	71469.8	59332.6	53013.1	48850.2	57626.5	36752.6	49356.2	47583.7	36189.4	31736.3	54232.4	40766
P21912	Succinate dehydrogenase [ubiquinone] iron-sulfur subunit, mitochondrial OS=Homo sapiens GN=SDHB PE=1 SV=3	28048.5	30332.9	28810.2	23001.7	36259.1	38317.4	16786.5	20314.7	43880.4	37403.6	36618.4	25040.8	40034.9	27649.1	37991.9	18222.9	22282.1	33034.7	24858.6	31748.9	48656.3	40928.4	38808.4	30080.6	127618	40731.8	37540.7	36825.2	45549.7	50919.1	50706	58665.3	39817.2	66295.1	117741	95458.7	38525.5	52855.8	67959.5	58335.4	21111.4	32049.4	29430.5	52720.5	22515.7	19970.2	30703.1	27045.4
Q7Z2K6	Endoplasmic reticulum metallopeptidase 1 OS=Homo sapiens GN=ERMP1 PE=1 SV=2	13951.5	21882.3	15535.4	14785.4	34895.3	21806.1	25544.5	20344.4	29516.8	23241.8	16666.9	25325.7	13426.2	13218.2	26781.2	19761.2	19729.2	30208.7	18527.9	19773.4	23404.2	16274.5	11051.8	15700.6	34474.5	16275.3	13078.6	11398.4	20537.8	16037.4	21521.1	18461.7	15016.1	17569.1	36797	16804.8	14835.4	16265.2	14395.7	15028	9237.7	12140.6	20979.1	33335.3	11458.5	13941.7	24736.8	17804.3
F8VXC8	SWI/SNF complex subunit SMARCC2 OS=Homo sapiens GN=SMARCC2 PE=1 SV=1	14193.2	11194.5	12878.6	12991.1	14314.3	14497	17724.1	18337.5	12969.8	13609.1	16361.5	14777.2	13077.5	15105.4	12356.6	14990.9	16780.7	17066.7	17680.6	14294.9	4358.2	6677.8	6074.2	6696.7	3383.4	5859.2	5711.6	5954.2	3319.3	3523.9	5441.1	6252.7	4365.3	5209.1	3002.7	4502.4	4834.1	5357.8	3437.4	3192.2	15575.7	13288.7	8436.4	5373.9	13860.6	13801	10200.2	13183.8
B0YIW6	Archain 1, isoform CRA_a OS=Homo sapiens GN=ARCN1 PE=1 SV=1	21937.2	25699.7	23722.9	19037.2	23518.7	22496	19364.9	18822.8	30701.2	22026.7	15631.9	26953.7	14567.5	17013.2	19270.2	19870.9	22922.6	23296.1	22832.6	18626.9	26145.2	23207.2	20523.3	26135.9	25622	22787.7	17540.4	19142.8	14003.8	14534.3	26072.5	23223.9	21130.1	17628.6	20636.9	15968.8	16109.2	15014.5	14473	12986	15362.4	7529.4	12930.9	10690.9	11110.7	10248.5	16147.5	16162.5
P09917	Arachidonate 5-lipoxygenase OS=Homo sapiens GN=ALOX5 PE=1 SV=2	36807	28449.4	22034.3	20528	19873.7	17063.1	28008.6	20327.3	16221.8	23428.5	13702.9	17111.7	7032.2	8993.8	12305.8	13765.3	13398.3	10468.6	12540.7	11479.6	13146.4	11730.1	7350.7	14790.6	27537.6	15836.6	11844	11668.7	13944	13053.4	21186.8	13977.2	10037.8	28974.2	39736.8	38604.7	12449.8	19005	25642	22308.9	7891.5	10043.7	21526.7	15640.9	7763.1	10983.7	11749.2	13921.7
P22033	Methylmalonyl-CoA mutase, mitochondrial OS=Homo sapiens GN=MUT PE=1 SV=4	13652.6	12083.3	15188.1	18479.1	16342.9	16913	18923.8	17899.7	16802.4	16493.5	30726.3	24104.4	36285.3	22664.1	23267.3	34642.1	28484.5	24739.1	31740.4	23433.1	7370.7	13822.8	8093.9	7892.1	5266.4	5508.7	6060.1	6579.8	1937.9	2609.9	7087.7	16826.8	7612.1	7897.4	5893.2	5733.5	4632.2	5689.2	5356.3	5083	4278.4	7516.9	5528.3	6032.9	6108.4	7019.3	4625.1	6651.2
Q6YN16	Hydroxysteroid dehydrogenase-like protein 2 OS=Homo sapiens GN=HSDL2 PE=1 SV=1	12002.5	15720.8	12291.3	13487.7	18635.2	16852.4	10685.3	12374.6	18104.6	15499.8	26003.3	32105.6	31829.9	17700.8	30531.4	21127.5	21388.7	22508.7	23459.3	22327.1	14451.3	21644.1	25945.1	15988.1	24499.2	16527.1	17271.3	17727.4	16272.2	13319.6	10909.7	12931	22703.8	15621.6	18196.7	12638.1	12175.6	14693.8	15883	17885.7	9745.7	11397.4	9135.9	10097.4	10348.2	10478.1	17908.4	8982.8
Q99959-2	Isoform 1 of Plakophilin-2 OS=Homo sapiens GN=PKP2	6537.8	13483.3	7799.8	11175.3	13876.8	14034	13984.8	14691.9	16429.9	12679.3	15340.6	9836.2	22230.4	9644.9	18496	12411.8	13024.2	13874.5	13312.6	13587.8	33237	35022.6	31799	29113.2	20930.6	20331.2	14961.1	17588.8	10462.2	13358.9	17273.4	15409.8	16921.5	14701.3	14380.5	12566.4	8444.2	11266.9	12884.3	14218.8
Q9Y5B9	FACT complex subunit SPT16 OS=Homo sapiens GN=SUPT16H PE=1 SV=1	39181	38199.7	36551.2	37141.9	39070	33420.3	34408	31987.5	36159.3	37393.1	47125	39665.9	24927.1	37644.8	38675.4	36999.1	33783.3	36021.5	39722.4	35199.9	19065.1	17494	16587.7	33174.1	17091.5	23494.7	18276.8	28800	14686.3	23872	23361.1	22595.5	19625	34211.2	27226.9	36342	25287.2	28721.5	24755.7	23345.2	25713.8	29554.2	26392.6	24912.8	26731.9	29459.2	24340.8	27397.7
P35998	26S proteasome regulatory subunit 7 OS=Homo sapiens GN=PSMC2 PE=1 SV=3	27688	23199.1	30564.5	24533.4	25111.9	19408.2	25871.4	21483.5	25207.7	24177.1	28764.6	29383.7	24924.1	32942.8	28793.6	30138.1	29640.8	26770.7	29445.1	27990.2	8613.1	6962.8	11003.1	10062.1	7671.1	9368	10727.1	10107.2	8218.1	9186.4	4545.4	3594.5	6206.7	5818.7	4459.9	4627	6916.3	6278.8	5171.7	4578.5	12544	13788.1	19273.7	19017.3	14661.5	14430.6	21281	17365.9
Q9NVI7-2	Isoform 2 of ATPase family AAA domain-containing protein 3A OS=Homo sapiens GN=ATAD3A	16831.1	17177.2	16911.4	20070.2	18712.4	19666.9	19895.2	17887.6	21843.7	18514.5	27336.7	30438.8	24756.8	19006.5	40492.9	19203	23942.3	30581.1	25368.7	26016.9	31524.4	37576.2	40317.8	33027.5	33458.4	26175.7	32986.1	29159.8	22542	24392.6	23058	23995.2	27095.2	21796.5	20130.7	16541.1	20103.8	19156.8	17234.5	15400.4	24137.4	17995.6	17632.9	11499.8	19520.2	17015.6	20948.8	18096.6
Q9Y3I0	tRNA-splicing ligase RtcB homolog OS=Homo sapiens GN=RTCB PE=1 SV=1	29099.7	26380.6	26126.3	22166.8	28240.6	22823.6	23746.1	19304.5	28930.4	24624.8	28084	21404.3	23282.2	31909.3	24214.3	29273.1	26510.9	21734.1	26188.1	24272.1	20196.5	26425.8	22766.8	23336.1	14357	19268.3	20952.1	21875.4	18576.5	20007.2	13475.9	12522.2	13111.2	12810.7	7797.1	9830.8	13096.6	12554.2	8626.7	8176.1	19720	21357.9	18479	18660.7	19448.7	19200.5	16095.5	16814.8
Q16762	Thiosulfate sulfurtransferase OS=Homo sapiens GN=TST PE=1 SV=4	15838.4	38329.3	26925.5	39299.5	23378	35410.4	25930.4	24508.5	43787.6	38475.1	40129.6	25612.5	154382	25540.5	72527.7	48528.1	44156.9	35332.9	43132.6	44820.8	23399.2	46039	37196.3	34752.8	27605.9	24676.4	17845.6	20329.2	21717.1	30655.9	40172.9	51975.8	45985	34396.6	21858.6	21710.9	17272.9	27920.7	34354.6	34071	8887.4	17107.8	15233.8	20430.1	18433.8	21386.7	19236.7	10524.9
Q96RP9	Elongation factor G, mitochondrial OS=Homo sapiens GN=GFM1 PE=1 SV=2	14000.3	14685	21412.1	19495.6	21349.5	18146.5	16333.4	13090.5	26043.9	18509.4	30624.6	25238.9	27686.1	20916.4	27172.7	35637.7	33788.2	31999.6	33838.9	25091.4	13525.8	15304.3	13330.2	17859.4	14510.5	13362.3	12186.7	13062.8	10351.4	13092.8	24356.8	20983.3	20400.6	20207.5	18950.1	16160.4	15605.2	17176.3	18475.8	17327.8	11975.1	16696.4	14202.2	13709.6	15090	17495	14150.6	14396.8
B5MCA4	Epithelial cell adhesion molecule OS=Homo sapiens GN=EPCAM PE=1 SV=1	7913.7	24448.6	12936.3	12771.4	36443.4	20672.7	8835.9	20024.5	22226.6	20157.2	26640.9	53473	54464	13786.1	77522.6	21203.3	29522.1	43941.9	25950.2	45008.3	62347.6	44807.4	51367.3	37905	52733.6	24909.3	20504.1	22635.7	40405	22746.5	56765.3	38186.4	60546.9	42348.9	62158.7	35340.7	19289.3	27318.1	50678.1	32409.6	13439.3	19001.3	25469.2	74997.2	24477.3	16213.7	23685.9	29889.3
P04003	C4b-binding protein alpha chain OS=Homo sapiens GN=C4BPA PE=1 SV=2	26355.9	70589.4	18061.9	22718.8	76884	54667.8	27889	98595.1	19072	41172.3	25606.2	26865.6	18746.8	16596.5	45637.4	40037.7	36876.5	30937.9	32921	28809.9	56210.9	29239.7	18198.5	28259.4	31229.3	26898.4	74214	34183.8	104570	34484.5	44268	29077.9	12567	26150.9	26209	28474.4	42796.4	24200.2	44383.1	21860	28750.8	36469.7	131076	46644.4	34424.9	41929.1	113726	57781.4
Q9Y2A7-2	Isoform 2 of Nck-associated protein 1 OS=Homo sapiens GN=NCKAP1	10505.2	15333.5	11704.5	14005.4	18839.4	15851.8	14417.8	15071.1	16563	15222.4	6334.4	9079.9	8141.8	4649.2	7694.3	7247.5	7924.1	7666.6	7519.2	6761	18305.9	14497.5	15087.3	22632.4	16697.8	19449.4	12806.9	16832.1	14802.4	15568.2	6518.8	4338.2	4304.4	5529.3	7603.7	5829.9	3091.6	4431.9	4455.2	4520.5	9424.3	6488.5	6752.9	8861.7	6529.7	7431.7	7482.7	8989
Q14690	Protein RRP5 homolog OS=Homo sapiens GN=PDCD11 PE=1 SV=3	7659	9618.4	10957.9	8442.5	10301.8	9229.7	11897	11617.9	9339.9	9908.1	7419.3	5105.9	6059.9	6920.4	11121.1	9148.7	8447.4	7168.3	8736.4	6353.4	5498.5	5002.1	7275.5	5839.5	5667.5	7567.7	5495.3	5407	4660.6	6312.2	9757.1	11392.8	11144.1	9240	8923	10016	8197	9050.4	6691.1	7480	8620.7	8943.9	9989.1	7820.3	11726	9555.3	13478.9	10617.8
P14317	Hematopoietic lineage cell-specific protein OS=Homo sapiens GN=HCLS1 PE=1 SV=3	39384.4	17676.9	36108.5	26284.1	12466.2	14048	25736.8	23535.7	14473	21152.9	17448	9600.8	11684.1	28949	13873.9	23657.3	22150.1	17605.3	22798.2	17755.9	13124.7	18238.5	12567.7	12394.4	9549.4	14239.4	19668.5	22429	4683.4	6095.9	15432.6	26439.2	14538.3	17235.1	8846.7	17346.5	33476.9	24043.4	12516.4	11076.9	8984.7	11283.2	23091.7	7362.5	23018.4	13141.2	9214.4	11461.4
P51608-2	Isoform B of Methyl-CpG-binding protein 2 OS=Homo sapiens GN=MECP2	23324.7	14027.6	13759.8	16493	23790.7	20762	19194.7	22388.2	14381.5	19127.8	48780.5	21115.4	44900.3	59640.1	28029	39661.4	42661	38018.1	49994.6	36270.8	8698.2	12178.5	10325	10512	6637.3	13428.8	12567.1	15386.1	11141.9	10151.3	9440.6	16520	11991.3	15252.2	7855.5	14665.2	17496.6	20293	9798.3	11377.9	11872.9	23950.8	9395.8	10388.6	12784.2	14899.2	5867.5	11077.3
Q08J23	tRNA (cytosine(34)-C(5))-methyltransferase OS=Homo sapiens GN=NSUN2 PE=1 SV=2	9483.8	13446.8	11661	9724	13112.5	9857.6	14443.1	13683.7	10987.6	11876.8	10298.1	15580.2	10199	11554.9	20750.8	15909.9	16929.6	13906.1	16214.3	12056.7	15016.5	17824.8	11784.2	10225.8	9775.1	7126.3	10162.3	8791.1	4139.7	4942.6	9797.4	14657	10121.2	9489.1	9418.6	9471	9621.5	9681.2	6541.2	7604.4	6716	6614.6	11542.7	7668.5	10577.4	8082.8	19695.5	10526.4
Q00325-2	Isoform B of Phosphate carrier protein, mitochondrial OS=Homo sapiens GN=SLC25A3	34490.8	44791.7	34871.1	34193.3	51228.7	37860.9	31312.8	31347.8	51539.3	43210.8	46455.2	41738.6	36417.5	32093	64456.8	24069	32883.6	57956.8	32495.9	45885.9	112265	70932.3	83368.4	46194.7	240071	56992.1	86427	65928.8	149936	108218	124495	112224	132557	105457	352624	118129	123899	119990	151213	135762
P48449	Lanosterol synthase OS=Homo sapiens GN=LSS PE=1 SV=1	8225.9	14918	11462.8	10810.5	10757.9	11578.9	16719.3	15775.5	15503.3	13305.3	11855.3	14448.7	14231	11420.5	20817.3	21220.9	20007.7	19426.4	18983.8	14271.3	19265.2	15429	13227.2	15451	23771.6	15201.1	10758.1	12531.7	18603.2	15748.8	15202.2	17041.7	10234.3	15827.7	18283.1	17229.9	9239.4	14838.6	11116.5	10272.6	7021	13174.2	11890.6	13545.2	9389.7	12200	10325.8	11206.8
P84077	ADP-ribosylation factor 1 OS=Homo sapiens GN=ARF1 PE=1 SV=2	37267.3	52271	43250.7	30630.1	66063.5	36902.5	39365.9	35601.8	79513.9	49191.8	26782.7	68686.1	23398.1	37684	39142.2	34276.7	35382.4	58482.1	28697.4	43786.9	54208	25312.1	51442.2	39084.3	104109	47231.3	39889.7	38404.3	70622.5	49463.5	18015.5	10139.9	21884.8	11904.2	42335.7	12837.9	17198	13162.9	14047.1	9557.9
P16284	Platelet endothelial cell adhesion molecule OS=Homo sapiens GN=PECAM1 PE=1 SV=1																					227.2	231.8	179.9	400.7	191.5	332.7	195.4	351.3	332.1	501.2	162.1	386.4	119.8	405.5	220	434.7	190.9	339.3	350.4	308.8	18654.5	14942.9	8609.8	8957.7	15339.4	21839.4	8986.4	19990
P54819	Adenylate kinase 2, mitochondrial OS=Homo sapiens GN=AK2 PE=1 SV=2	28452.6	28128.2	38271.9	27118	28340	25339.3	27329.7	26058.5	32294	28222.8	66630.2	42095.4	37953	68286.4	38399.2	44447.8	42619.9	53980.1	44443.9	51710.7	16725.8	18757.1	27106.9	17958.8	18696.5	14756.3	21947.3	22217.5	21321.5	23711.6	19664.9	22400.8	26522.7	24538	20182.2	18113.8	23500.6	22879.6	17586.7	14384.2	18923.6	23499.8	15338.6	20357.4	19959.2	17497.2	14411.6	17013.5
Q15365	Poly(rC)-binding protein 1 OS=Homo sapiens GN=PCBP1 PE=1 SV=2	29313.4	21048	28204.2	22870.9	23934	24887.1	18159.9	17138	22247.8	22950.6	16286.7	14816.4	16119.1	18721.7	20374.9	9535.9	9297.7	15967.5	10844.5	15990.5	15633.8	14282.1	22983.8	14677.3	13989.8	13113.1	20795.3	18125.8	17894.7	16261	11615.7	8667	17633.2	10837.5	14975.9	8917.3	19053.8	12851.2	9984.5	11248.1	8800	7311.5	11125	8033.4	11903.4	7554.3	16848.8	9092.1
P60228	Eukaryotic translation initiation factor 3 subunit E OS=Homo sapiens GN=EIF3E PE=1 SV=1	14733.6	18084.5	18381.5	13957.3	20646	16308.3	18880.9	16840.6	21716	17220.6	13769.7	14787.3	12605.9	14022.4	15319.6	16288.6	16019.9	17014.8	15644.2	13776.4	36009.5	25655.5	27143.8	20924.9	42378.3	21797.3	21676.9	21702.2	31814.2	26100.7	17669.7	17230.1	12467.5	12302.1	15049.5	13715.7	11744.9	13305.3	12761.7	15809.2	11981.4	12980.6	13664.7	18961.5	11711.1	13047.9	9570.5	11909.4
P25205-2	Isoform 2 of DNA replication licensing factor MCM3 OS=Homo sapiens GN=MCM3	7644.7	9598.2	11209.9	8186.4	15160.5	8839.8	11150.3	10331.9	11825.1	10231.8	10219.5	14384.1	7426.1	8947.4	15867.3	20810.1	15749.4	15255.6	15206.8	11073.6	18983.7	17834.7	14859.8	15735.7	20153.7	14591	13710.7	11426	7426.4	9265.8	16151.9	16289.3	14121.4	12945.1	17979.1	12121.8	13589.2	10074.5	8543.3	8631.7	13011.2	11245.9	14543.1	11847.1	13478.3	13049.4	17028.2	12667.7
Q9NZB2-6	Isoform F of Constitutive coactivator of PPAR-gamma-like protein 1 OS=Homo sapiens GN=FAM120A	16062.2	18116.3	18550.4	18367.2	17429.8	17809.6	21835.4	21601.4	15479.5	17671.3	13204.3	13102.4	14731.3	12049.9	14318.5	18554.9	18190.4	12605.1	18181.2	12529.5	6919.8	6761.9	10451.2	15829.7	8796	14670.5	9369.2	11043.2	10577.8	13487.6	8614.1	9043.8	8860.7	9925.3	6799.2	9825.1	6858.6	7652	7096.6	7211.8	6752.7	10800.8	8361	6916.8	7726.9	9266.7	7919.9	11348.2
P12236	ADP/ATP translocase 3 OS=Homo sapiens GN=SLC25A6 PE=1 SV=4	53114.3	70644.1	67163.6	61601.1	88492.2	49661.9	48244.2	51123.7	111212	70445.8	63065.9	83577.8	55619.2	56927.5	76910.7	36460.8	40902.4	100299	44504.2	71072.9	172284	90406.8	178281	82785.2	229882	90628.7	116054	84893.5	118248	124573	222505	111632	259954	116509	323471	100590	132011	118527	170120	146968	87182.4	66612.1	105538	125213	69899.2	48767.4	140798	55474
P14868	Aspartate--tRNA ligase, cytoplasmic OS=Homo sapiens GN=DARS PE=1 SV=2	30691.2	38268.7	34720.6	30745.2	31818.1	30349.5	35379.7	31756	35317.2	32786.5	16796.1	24659	16811	18151.5	24042.2	26276.9	27851.4	22687.7	26531.4	22419.2	32730.9	26142.7	36234.5	39152.8	29941.6	37579	29348.8	29136	26853	26746.8	15044.8	13242.6	14184.1	11297.9	13776.2	12580.4	11884.8	12067.6	12042.3	9860	18298.8	19101	27206.6	20655.3	19998.1	20429	28249.1	28661
P16435	NADPH--cytochrome P450 reductase OS=Homo sapiens GN=POR PE=1 SV=2	13272	13926	11669.8	13722.1	12325.6	9768	13341.2	12542.1	18681.2	13174.5	6635.9	10189.8	9266.9	6491.1	8352.2	7907.5	9042.3	10383.4	9064.6	8123.6	11454	16521.6	16010	15279.2	8166.5	11929.5	13607.7	12865.6	10853.9	10402.5	8216.9	9876.2	10668.5	10082.3	6629.6	7532.7	7742.9	8569.1	6590.1	6871	21790.5	18458.9	21977	12993.4	17084.4	18073.5	23890.3	18428.4
Q13435	Splicing factor 3B subunit 2 OS=Homo sapiens GN=SF3B2 PE=1 SV=2	19346	14349.3	19645	13629.2	18478	14467	12958.5	14228.4	19635.6	17128.4	18962.9	16744.7	12280	16940.4	12652	15968.3	20141.3	17705.3	20442.3	15392.5	15633.4	20389.3	17186.1	16522.5	9435.5	11534.6	22386.5	17654	6940	7253.4	13220.2	19806.8	15234.1	16719.2	8675.8	14289.5	19043.9	15778.3	9441.2	11318.6	20740.8	17867.4	10134	10512.5	17911.9	17671.1	9191.4	16054.5
Q14165	Malectin OS=Homo sapiens GN=MLEC PE=1 SV=1	35505.3	52268.3	36723.3	37167.6	80527.5	43126.1	39152.8	33765.3	76865.2	56855.7	51327.8	79194.1	51074.3	35928.6	71232.3	88887.5	54211.1	86672.7	57739.1	53755.4	56323.7	44592.7	44584.9	29767.4	103961	28505.4	45836.5	33131.6	36186.3	38990.1	85245.1	56202.3	59031.9	54231.4	136668	51298.7	48964.2	45179.7	60163.6	60122.9	23562.5	22150.8	19016	18745.8	15701.8	13716.9	33358.7	21640.2
P12268	Inosine-5'-monophosphate dehydrogenase 2 OS=Homo sapiens GN=IMPDH2 PE=1 SV=2	15777.4	14696.6	19999.7	14913	12822.6	12578.4	13584.4	14623.7	10615.3	13558.4	17342.3	17814.1	12693.3	18344.3	20529.7	20892.7	20546.4	15774.1	19517	16527.5	10920.4	9021.3	16503.5	12190.8	11683.6	11581.5	14457.1	11988	13144.8	13575.8	5761.1	4859.7	6866.5	5722.8	5953.1	4345.2	6065.6	5185.7	4657.9	4570.7	10342.1	7644.5	9404.5	6889.4	11512.5	9605.3	12771.2	7069.4
P08559-4	Isoform 4 of Pyruvate dehydrogenase E1 component subunit alpha, somatic form, mitochondrial OS=Homo sapiens GN=PDHA1	34494.4	35999.2	38788.1	36296	33031.6	39978.5	29092.3	26734.1	46618.3	39241.4	55724.7	36178.6	44658.8	41370.7	50119.1	47441.5	48677.9	51158.7	50481.2	45050.9	21159.6	38232.5	34762.4	31735.3	23429.1	31704.4	25666	27942.2	20851.3	25438.1	28568	31769.6	53408.5	57630.7	39013	41861.6	36828.8	50183.9	73211.4	54198.9	23758.7	29990.5	24960.4	32171.6	26166.8	24485.6	26557.8	24696.6
P50995	Annexin A11 OS=Homo sapiens GN=ANXA11 PE=1 SV=1	23869.2	22329.2	26874.6	22976.7	17984.1	20970.4	25529.2	25917.9	23387.3	24036.3	43296.9	32076.1	50626.5	26476.2	35460.4	37522.8	40085.8	35923.9	42041.6	35858.3	35595.2	38885.7	27816.6	22721.1	28878	19835	23140.1	22102.8	28605.7	22703.2	26852.4	21647.3	23000.8	29515.2	22998.8	29714.3	22795.6	24067.5	19061.8	18690	20080.5	27272.2	23043	26206.6	21386.6	20516.2	26731.6	20798.9
Q14247	Src substrate cortactin OS=Homo sapiens GN=CTTN PE=1 SV=2	15043.9	24057.6	16140.9	19277.5	24017.8	20195.2	20811.7	23223.6	22807.3	18623.4	14791.6	25851.1	18428	11562.7	21121.6	10910.3	15253.1	15091.3	15205.2	18374.8	13023.4	20128.5	17740.5	16942.2	9618.4	15185.9	13401.8	15327.5	6884.7	7617.8	11871.3	9059.9	20391.5	10199.2	8867.9	8328.6	9074.4	9862.7	9082.9	8263.7	25373.2	13265.9	10765.9	9518.6	12592.8	12437.8	12776.4	15654
Q04917	14-3-3 protein eta OS=Homo sapiens GN=YWHAH PE=1 SV=4	27163.7	36252.2	29240.3	25134.6	21228.3	22644.5	28987.5	26378.1	19161.2	23476.5	23674.7	20463	24547.7	25545.4	28423	28050.3	21451.9	18928.8	23840.6	25030.3	17527.6	21470.7	22644.9	15608	10819.1	16579.8	23821	22621.6	6319.7	10196.5	15180.4	16645.8	15667.9	15145.2	8452.4	15395.2	16454	15955.1	11299.4	11856.4	27540.2	14755.7	24267.6	12579.8	29448.3	18253.4	27659.8	22856.9
P55265-4	Isoform 4 of Double-stranded RNA-specific adenosine deaminase OS=Homo sapiens GN=ADAR	16850.6	15045	13937.2	15306.3	17968.6	12843.2	15848	17046.9	16409.8	14862.7	19366.5	24554.4	13791.2	18337.1	18391.9	12866.5	16952.6	20611.6	19136.4	18263.1	22406.9	24810.8	21071.6	22560.4	19618.1	21350.6	21184.8	19781.4	14368.4	15003.6	24909.4	33333.1	26908.1	30207.4	21481.5	25514	27451.9	25011.1	17513	19342.3	17097.4	10476.4	10931	6350.2	14572.1	10494.1	18836.9	12039.7
P05534	HLA class I histocompatibility antigen, A-24 alpha chain OS=Homo sapiens GN=HLA-A PE=1 SV=2	785.3	695.9	522.9	1190.1	594.3	1221.5	1862	1002.6	7200.3	1929.2	13148.9	2577.3	3076.8	2666.8	3303.5	9141.8	8146.7	17020.8	9529.6	6141.1	6550.1	3546.7	3152.5	4259.6	802.3	2497.8	1031.6	1816.3	724.8	722.6	6818.6	3834.1	2681.6	3551.4	1058.8	4665.7	908.2	2244.6	1338.4	963.3	10563.2	12375.8	6480.9	8582.3	6809.5	7272.3	5211.2	13104.1
Q14240-2	Isoform 2 of Eukaryotic initiation factor 4A-II OS=Homo sapiens GN=EIF4A2	13130.1	17355.8	11599.2	12231.1	15104.1	15887.1	15358.2	14780.5	15765.3	14524	12343.6	13321.5	13988.7	18237.5	12967.7	15860.9	14966.2	18342.8	13788.2	14244.8	11800	5683.4	5906.2	8118.4	13351.2	8631.7	5434	7769.6	6764.5	8052.3	5876.4	5467	4522.5	6310.6	7327.5	8419.2	4377.6	5839.9	5876.9	4972.5	6559.1	9395.9	11205.9	15233.3	8382.8	9306.8	10949.9	13456.4
P09110	3-ketoacyl-CoA thiolase, peroxisomal OS=Homo sapiens GN=ACAA1 PE=1 SV=2	11636.4	14649.6	15132.6	14957.7	15532.8	13563.8	10903.7	10212.1	26818.9	16605.2	14785.6	30694.3	21098.6	11318.5	18974	20508.6	21170.5	20978.9	19357.6	16515.6	4322.6	3633.4	6024	5540.6	6244.4	4027.2	5946.5	4123.6	5351	6092.1	3116.7	3864.5	4641.8	5008.4	4354	4193.8	4078.1	4543	4764.3	4120.5	3673.1	3414.2	3490.2	3233.8	2469.3	3040.2	3628.5	3412.7
Q9BTV4	Transmembrane protein 43 OS=Homo sapiens GN=TMEM43 PE=1 SV=1	15762.7	20010.9	17725	19493.7	22984.4	19210.6	19212.3	23054.4	18400.1	18400.5	23039.6	24163.5	20709	20678	30086.8	25496.4	29500.7	28584.7	30475.1	23838.3	25779.8	23274.4	19180.4	19921.8	35912	22637.2	23815.9	24090	47018.6	34874.4	37006.2	38652.4	30505.5	33995.3	46249.5	37356	34451.7	38441.3	41246.7	36048.3	28228.6	25055.9	25293.9	23441.1	24706.7	23309.2	31809.6	26494.3
P23396	40S ribosomal protein S3 OS=Homo sapiens GN=RPS3 PE=1 SV=2	35806.1	41638.7	43564.6	32574.3	49438.1	38262.3	36099.8	40727.2	50370.7	42191.9	52363.4	71629.3	38509.3	53981.5	54287.9	47628.2	47712.2	64434.7	46795.2	53415.3	113262	49864.9	82719.4	39564.8	144650	47661.8	76207.1	55566.1	80995.7	68077.2	96420.7	55094.8	100373	71025.2	189438	73372.7	86562.7	69912.2	67635.3	59785.3	52247.1	36035.2	56378.8	62083.8	38651.9	30727.5	84851.9	35329.9
P00450	Ceruloplasmin OS=Homo sapiens GN=CP PE=1 SV=1	8982.9	9581.7	7039	12409.5	19822.1	28549.4	9920.8	14598.2	5803.8	10962.9	10702.4	6358	6757.9	5412.6	6555	8608.8	8806.2	5592.7	9783.5	6957.9	11572.6	17620.3	6709.1	17687.5	13629	17588.5	14314.8	13900.2	50786.9	27091.8	11321.9	21171.9	5706.8	14806.1	12029.7	17788	9648.7	11664	23131.2	13540.1	11941.8	12730.1	20397.4	10320	9635.7	11286.2	21521.1	18498.3
Q13510-2	Isoform 2 of Acid ceramidase OS=Homo sapiens GN=ASAH1	44088.9	56102.9	36850.5	53871.1	31027.1	25004.4	40696	53062.3	25172.4	35493.5	43348.3	22081.1	20097.3	24048.4	32759.2	30618.2	38203.3	29107.7	39936.6	40003.6	67791	57156	41835.4	39350.2	56041.6	44022.4	49048	63396.7	86280.4	62671	50146	45299.2	39989.1	48223	58004	49882.2	38374.4	60005.9	52025.2	39050.5	25707	33593.8	94549.6	68007.4	21089.9	28723.4	49721.8	37985.7
D6REX3	Protein transport protein Sec31A OS=Homo sapiens GN=SEC31A PE=1 SV=1	17185.9	16157.4	16800.5	15040	15117.2	17121.1	19689.8	21463.3	11697.7	15828.2	6813.2	8074.1	8099.7	8794.6	7787.4	7311.1	8640.7	6446.4	8587.3	7017.1	15222.7	10742.5	19995.7	13292.3	17529.9	14480.3	15743.7	14585.4	29418	22367.7	14297.7	14128.1	17097.4	16833.6	12142.5	15435.7	12009.7	15297.5	14638.2	13238.8	12948.4	12634.4	16547.2	16094.2	12783.5	13999.5	12751.7	13604.9
P11940	Polyadenylate-binding protein 1 OS=Homo sapiens GN=PABPC1 PE=1 SV=2	27596.6	32703.4	32052.1	21035.8	29747	22694.4	34818.7	39028	31849.2	30793.2	12516.6	14474.6	13993.4	14314.8	16073.8	25940.1	16369.9	14195.4	20184.5	15256.9	30629.2	36299.9	41138.1	28908.3	19299.6	24287.5	32587.9	26839.2	23057	23441.9	22875.4	28953.2	37805.8	31587.5	21725.8	32569.9	31669.2	31078.1	25439.2	25599.1	30398.5	26097.5	29997.3	31348.4	28619.4	30014.2	24821.6	24000.5
O14617-5	Isoform 5 of AP-3 complex subunit delta-1 OS=Homo sapiens GN=AP3D1	9144.9	13124.1	9734.1	8400.2	13293.7	8961.6	12677	10757.3	12726.1	10700.3	9895.5	11838.4	8692.4	8445.2	10848.2	8869.6	8720.9	10323.7	8893.3	9679.4	16008.2	11680.1	12256.2	10930.2	18703.2	13737.3	11704.9	11117.9	30492.7	16465.8	3936.8	3678	3221.5	4353.5	3118.1	3538.2	3217.9	3427	3387	3142.7	6936.1	7702.2	8679.6	9266.9	6438.6	6990.4	7993.4	9475.4
A0A0C4DG89	Probable ATP-dependent RNA helicase DDX46 OS=Homo sapiens GN=DDX46 PE=1 SV=1	18874.3	18269.7	23015	18190.5	21257.6	19292.8	25359.4	21682	21681.9	20084.2	13698.8	11483.3	10433.7	20490.3	10479.7	15704.3	16816.3	16180.6	17004.8	13227.3	7903.3	9887.2	11424.6	10575.6	6830.9	9172.4	10874.7	9870.4	7041.7	7989.1	5141.9	15255.2	7099.4	7399	3316.1	2327.6	22983.5	11877.5	4364.3	3302.5	9128.4	11111.1	7516.8	8980.3	9818.9	10633.2	7518.4	8247
Q93052	Lipoma-preferred partner OS=Homo sapiens GN=LPP PE=1 SV=1	9992.3	16110.8	10753.9	11332.7	17186.4	15597.7	17434.2	20394.6	13347.9	13614.7	7634.8	9722.6	12661.1	6400.2	8438.9	11643.8	11842.3	7817.7	10409.9	8349.4	2475.2	4733.9	2565.2	3544.5	1878.9	3795.3	2464.6	3294.6	2941.5	2901.8	2611.4	1870.2	3136.2	2640.9	3308.2	2780.9	1260.7	1976.7	2041	2666.4	5646.1	5157.2	6465.5	6538.1	4731.8	6359.4	5390.8	7486.2
P02649	Apolipoprotein E OS=Homo sapiens GN=APOE PE=1 SV=1	24709.7	314766	17604.1	37346	22197.3	29608.3	42080.2	49588.3	15438.3	50651.2	31751.2	23702.7	28084.2	20345.5	240507	69635.2	55547.9	37034.9	56143.1	74805.3	50138.8	21691.8	9061.6	14005.2	11347.1	70436.6	15278.2	11156.5	7275.2	7134.6	23917.4	21734.8	4792.7	7656.4	5161	15432.7	6286.5	6743.9	9044.6	7089.9	17958.5	22029.9	15387.5	9924.6	75012.9	95914.6	24589	19301.3
P00390	Glutathione reductase, mitochondrial OS=Homo sapiens GN=GSR PE=1 SV=2	22378.6	12785.5	15644.9	17390.9	13061.5	18912.1	22456.8	21715.8	9212.6	16502.5	14297	17991.8	13789.5	19656.7	8826.4	19166.1	19834.8	13838.6	18775.8	15343.4	16432.5	43669.1	18620.3	22539.1	14879.7	19518.4	19370.4	26917.9	18996.1	18742	15196.8	27427.4	22476.7	20075.2	11944.3	14785.2	26680.2	27198.2	16115.4	15228.3	10746.1	20214.1	13868.7	15134.3	12376.8	14203.4	13600.8	19389.8
P05388	60S acidic ribosomal protein P0 OS=Homo sapiens GN=RPLP0 PE=1 SV=1	39481.8	51737	52198.3	33625.2	58068.6	43682.2	42112.4	30448.8	73902.7	50114.2	36022.7	57411.1	33988.1	35682.7	40042.4	34098.6	28848.8	41697.3	32831.8	40415	78239.6	35927.3	63590.2	29440.6	64347	29630.1	51314.3	37128.8	43145.8	34415.2	43186.9	28738.3	42014.3	21035.3	50649.4	20435.7	30732.2	24676.5	21559.1	22878.2	30745	21599.6	26525.1	30203.1	27238.1	22281.2	24882	15242.2
P52907	F-actin-capping protein subunit alpha-1 OS=Homo sapiens GN=CAPZA1 PE=1 SV=3	22875	20939.6	24481.5	20681.5	18696.7	16152.6	22384.3	22679.3	18005.3	19307.5	25012.6	26222.5	26361.4	36868.6	23381.8	34927.5	32201.3	29209	31266	27280.1	20895.2	18174.5	28271.4	20757.9	30426	23705.9	33610.9	33181.1	34761.3	27340.5	17233.4	17700.1	21579.1	27262.3	27389.6	23265.1	31634	28368.8	22427.4	21384.1	8272.4	9241.7	11274.7	10481.5	10699.7	10707.6	8652.7	10723.8
Q5JTV8	Torsin-1A-interacting protein 1 OS=Homo sapiens GN=TOR1AIP1 PE=1 SV=2	26584.7	17109.3	20911.9	21742.4	26400.5	18751.8	22179.3	21932.7	21582.5	21962.4	26141.3	24889.6	18114.2	28274.5	21918.4	22690.6	24471.4	26818.9	26690.5	22229.2	21314.3	21583.3	21038.5	27499.2	31098	24499.5	27667.5	24932.7	19220.8	19154.8	28462.4	30252.7	22660.4	22698.2	27286.4	21977.5	30122.5	24935.6	21257.8	18626.7	17122.7	13969.6	11237.6	8549.5	14551.9	13203.6	16895.4	12436.5
O60664	Perilipin-3 OS=Homo sapiens GN=PLIN3 PE=1 SV=3	21723.9	21127.4	22066.8	18842.1	19038.6	16817.9	19415.9	19665.2	19678.2	17390.2	9266.1	12644.7	9035.5	8776.4	9771.3	14684.7	14261.9	10073.5	12932.3	10924.2	11554.2	14670.2	15194.9	8991.7	7749	8766.8	13927.7	11848.5	9887.6	8960.1	6690.4	7629.5	8590.9	6400	4758.3	6323.6	7851.1	7784.6	6473.5	5500.7	14261.5	5834.6	6432	2957.4	6272.9	5559.7	9860.9	6221.1
Q14103-3	Isoform 3 of Heterogeneous nuclear ribonucleoprotein D0 OS=Homo sapiens GN=HNRNPD	41214.5	25384.9	37369.3	30808.4	31903.4	32813.5	36592.9	25760.7	29787	32318	30963.4	40417.6	23359.5	56496.3	18671.2	27141.6	29333.1	35313.3	27618.9	36868.6	44527	42291	64899.6	47009.2	36249.1	48124.9	67547.4	67528.8	39051.6	48736.5	35238.7	46595.4	57784.3	58408.6	35947	62519.7	85106.7	75681.1	38022.2	36011.9
Q16134	Electron transfer flavoprotein-ubiquinone oxidoreductase, mitochondrial OS=Homo sapiens GN=ETFDH PE=1 SV=2	9285.4	8078.5	7553.8	13078.1	10549.2	10350.8	8666.1	14426.6	7587	9780.7	18054.2	11278.2	22587.1	11403.4	13005.7	11185	16775.2	12709	16966.3	12671.2	12396.4	10651.3	7015.6	13679.6	31894.6	18274.2	8274.3	12268.4	10376	11415.5	24475	23405.6	17683.8	28409.7	83212.9	30616.2	15234	22985.7	34055.7	28529.3	8840.5	15557.6	18831.9	52393.9	12601.8	18228.7	15964	21450.9
O75306	NADH dehydrogenase [ubiquinone] iron-sulfur protein 2, mitochondrial OS=Homo sapiens GN=NDUFS2 PE=1 SV=2	10288.2	13403.4	13468.1	12225.7	17404.7	14136.4	18652.8	16877	14599.1	14031.6	29073.2	19303.7	32884.7	24007.8	33329.5	34009.3	29351.4	30918.4	29499	24934	19747.8	24939.7	19438.6	26978.1	22280.8	21199.1	18810.2	19571	46038.9	33683.3	9798.1	9288.6	15200	17346.6	16185.8	13503.6	12758.8	17176	27679.4	23673.4	13415.6	22204.5	29055.2	40315	16110.4	16474.3	20107.2	16457.3
Q96AE4	Far upstream element-binding protein 1 OS=Homo sapiens GN=FUBP1 PE=1 SV=3	36973.1	19445.3	26599.9	26011.5	22494.6	18972.4	28950.1	23486.8	20021.5	22895.3	16949.9	14286.3	12990.2	23694.3	15714.8	23320.7	24171.1	16954	23563.9	17873.9	15483.7	24794.4	20250.1	19801.1	10830.3	19779.6	21259.9	22675.9	8146	8985.5	19903.2	27233.3	25503.4	28721.7	16760.8	26020.8	36396.7	30498.1	19983.4	18435.1	15303.2	11300	8026	6736.1	12049.7	10310.3	10587.1	19376.9
P01891	HLA class I histocompatibility antigen, A-68 alpha chain OS=Homo sapiens GN=HLA-A PE=1 SV=4	4992.4	5085.9	5475.3	5588	9403.9	6071.9	10648.8	10357.5	5496.6	6780.7	10074.8	18165.2	10975.4	7449.9	7779.1	12041.1	12427	12398.1	11132.9	9767.7	3635.1	3032.1	1012.6	907.7	2486.9	1374	2308.4	2953.1	4391.5	4005.1	4841.2	4736.6	1579.7	1306.4	3455.3	2416.7	2498.3	2450.8	2880.7	2090.3	784	315.3	32		2643.3	1140.3	402.1	555.7
Q08426	Peroxisomal bifunctional enzyme OS=Homo sapiens GN=EHHADH PE=1 SV=3	10201.6	10604	9658.6	11885.4	12733	15077	15137.7	12389	24341	15098.9	18464.1	18189.7	19858.6	13278.1	15270.4	18443.2	18267.5	20997.8	18295.1	14788.7	2996.2	2675.3	2690.2	4875.2	4933.2	4436.6	2713.1	3265.2	4254.6	4689.3	8731.6	9457	5602.5	6627.3	11256.8	4682.6	4382.8	6091.4	5179	5793.1	2843.6	2996.1	4535.3	3343.5	2414.2	2611.7	4110	2264.3
P49189	4-trimethylaminobutyraldehyde dehydrogenase OS=Homo sapiens GN=ALDH9A1 PE=1 SV=3	42916.6	37023.6	31982.2	32788.2	38987.4	33479	29539.4	30528.7	33031.8	35190.5	31449.3	31672.5	25055.8	34055.7	26749.3	28168	27966.3	23548.6	28966.3	27101.9	19368.9	28924.1	27383.9	29812	24317.6	26802.8	25765.1	34284.5	23392.5	26335.4	29576.9	47626.3	33662.4	35904.7	29837.8	35525.2	33993.7	41470	33356	32043.3	24103.9	25451.1	22517.7	16700.7	38221.8	41290.9	26538.4	18738.5
P62879	Guanine nucleotide-binding protein G(I)/G(S)/G(T) subunit beta-2 OS=Homo sapiens GN=GNB2 PE=1 SV=3	7103.5	5744.6	7353.9	7013.8	6317.2	6599.8	8694.6	7824.6	6325.8	6797.8	9135	11605.9	10689.9	7873.3	8251.9	9111	10069.5	8427.6	9632.6	8571	4916.8	6142.2	7335.4	9851.8	5403.4	9232.3	7748.9	9557.6	8694.5	12043.7	4603.9	5315.9	6282.1	13443	7146.2	15338.5	7119.5	10229.9	12804.9	11734.3	19952.2	17352.3	15716.5	22643.7	14131	11786	14918.1	14831.9
A0AVT1	Ubiquitin-like modifier-activating enzyme 6 OS=Homo sapiens GN=UBA6 PE=1 SV=1	22448.2	25838.5	20337.7	20539.7	15187.6	15625.9	17829.9	19836.3	16454.4	18071.7	4282.9	4289.3	4987.1	7294	7792	4786.3	5699	5182.8	5780.8	5135.7	8989.3	10617.7	9605.4	8278.2	6823.6	8318.4	10245.1	10241.6	8548.5	7779.5	5787.1	7728.8	5547.9	4437.4	4039.6	3778.1	7420.4	5902.1	3199.6	3790.5	3168.8	4182.7	5920.9	4679.8	4425.9	4684.6	6742.2	5391.1
P68871	Hemoglobin subunit beta OS=Homo sapiens GN=HBB PE=1 SV=2	32556.7	19604	29969	24009.8	86512.1	82068.7	16305.8	42513.8	15207.1	32536.1	24852.1	19734.6	17035.7	72437.7	8813.8	24983.9	25440.8	15197.9	25228.9	31932.5	19947.1	13036.3	62030.6	153169	25767.1	155135	87598	78008.7	66307.4	149169	21356.3	19756.7	86409.1	174946	34395.5	135844	213185	66046.2	53575.3	172368	14177.1	13813.4	454830	96818.3	35390.1	34822.9	119747	65009.7
Q6P996	Pyridoxal-dependent decarboxylase domain-containing protein 1 OS=Homo sapiens GN=PDXDC1 PE=1 SV=2	13534.9	18940.8	15544.7	17069.2	17294	25476.8	22811.1	20770.2	26120.9	21647.4	15430.5	30247.6	19390.7	12208.1	21615.5	21972.9	22861.6	22373.2	21081.4	16366.3	12378.4	11442.6	10352.5	11492.9	15757.2	9128.3	9361.3	8108.1	12164	13750.8	12891	12708.1	10096.6	15235.7	11655.7	12272.7	8461.6	10867.6	9686.7	9993.9
P16219	Short-chain specific acyl-CoA dehydrogenase, mitochondrial OS=Homo sapiens GN=ACADS PE=1 SV=1	25473.5	16663.3	17967.7	34896.4	14611.6	29587.6	16447.2	21834.4	21738.4	25953.3	56433.9	16539.2	85151.1	34723.1	29223.7	53624.1	47110.8	31574.4	51624.5	35049.5	8797.3	24758.1	8914.9	16341.3	14340.8	11740.3	9068.5	11116.6	16316.4	21638.7	11276.1	18123.7	13895.3	25261.9	21018.7	21391.6	12331.9	17956.5	27379.8	26923.7	7176.2	18648.2	12839.3	24218.7	7852.8	13082.6	9503.4	10495
P35232	Prohibitin OS=Homo sapiens GN=PHB PE=1 SV=1	35822.1	41028.9	42175.9	40080.8	42254.6	37906.5	35786.1	34131.1	62108	44068.4	96421.4	51420.2	80683.9	53354.4	76220.8	73053.6	79642.2	102716	71819.9	82343.1	70912.2	56647.4	65292.8	57816	79421.9	47263.1	59577.6	53724.6	31828.1	36429.2	82075	54883.1	73166	53210.8	79781.7	43050.5	60855.9	57163.7	55323.1	51809.5	40700	41622.4	31620.4	33731.6	36618.1	29447.4	51260	58138.2
Q9BS26	Endoplasmic reticulum resident protein 44 OS=Homo sapiens GN=ERP44 PE=1 SV=1	23709.8	23453.4	32729	30405.7	33806.4	26180.7	30714.5	21461.8	44706.5	31368.1	24347.6	33671.1	28955.7	21877.2	27214.8	30289.7	29453.9	30726.5	28685.4	25631.9	23091.3	25074.1	21337.7	23665.6	24711.2	19799	23506.8	20511	22379.3	24001.4	31327.9	23346.7	32411.2	39190.5	37067.7	34179.8	29232.1	31892.4	43934.1	38353.2	17602.6	18292.7	19699.7	20929.9	14730.6	17633.5	22677.4	14480.1
P17301	Integrin alpha-2 OS=Homo sapiens GN=ITGA2 PE=1 SV=1	9465.6	19723.4	16970.2	10378.6	22720.4	15150.7	17674.5	18017.2	16306.6	16092.6	11903.5	19499.6	9893.3	7208.8	17931.5	15018.3	14281.3	12675.9	13785.5	11750.6	22440.3	17027.9	17385.2	14922.5	22340.3	13511.5	10765.7	11458.3	30960.7	17189.6	5582.1	4822.8	6928.8	6022	10294.8	13386.7	3505.6	5300.8	10303.8	5491.4	4913.8	4145.3	12507.2	13820.4	7504.2	5444.9	11229.3	5843.9
P19971	Thymidine phosphorylase OS=Homo sapiens GN=TYMP PE=1 SV=2	21528.5	24334.9	30661.8	18256.7	16534.2	15869.5	30192	26344.3	13314.9	19690.9	12113.9	6515.4	9531.5	14443.4	11793.6	10769.9	10422.6	7929.6	10030.9	15421.6	15724.6	13970.3	19635.1	12880.7	10586.2	13524.6	30939.1	17140.4	16287.5	12783.1	6381.8	7243.2	4996.7	5688.5	3972.9	6221.2	7603.9	6495.8	4095.8	4105.7	10006	7632.9	15809.6	7863.2	9258.3	7288.9	6683.3	6794.2
Q16853	Membrane primary amine oxidase OS=Homo sapiens GN=AOC3 PE=1 SV=3	27576.3	34727	22682.2	45390.7	33235.6	39048.2	37301.4	51048	16810.1	29646.2	31130.1	21115.8	38386.9	19956.1	31703.5	32077.2	32813.6	20962.6	32865.3	28684	17126.1	31771.1	13525.8	26787.1	25384.1	52587.9	27390.9	29309.6	121026	108294	19265.7	29126	12385.8	21185.1	24766.2	61455.5	16861	51193.9	112905	130896	21526	14613.8	15412.7	50621.4	14261.9	13317.4	17101	17031.7
Q06830	Peroxiredoxin-1 OS=Homo sapiens GN=PRDX1 PE=1 SV=1	69672.4	43809.6	61521.6	49599.3	36665	43243	40080.4	30319.2	63096.7	48959.5	98903.2	124709	47854.9	111840	51501.5	44070.6	49699.3	88263.3	48991.9	107492	86064.6	75032.7	104423	56550.9	65535	58153.8	94104	84279.6	67552.2	72742.6	78598.5	36235.4	88205.4	41280.2	57494.7	39247.2	71992.9	55090.1	45411.9	41522.4	44209.1	37765.5	99421.2	58346.2	48890.6	28275.5	50500.6	24724.3
Q6UXG2	UPF0577 protein KIAA1324 OS=Homo sapiens GN=KIAA1324 PE=2 SV=2	4822.2	5067.1	4785.2	7175	13314.9	7826.9	6957.9	11491.7	10875.9	7978.7	4054.8	12476.1	2066.7	1761.8	3203.9	1616.4	6274	7372.4	4805.7	4774	47135.6	22194.5	8041.9	17663.4	66750.4	29616.5	9437	12427.5	9388.8	9783.9	18037.6	13200.4	4914.2	10949.7	46416.2	18749.1	4182.5	6834.9	12185.6	10678.1	6912.1	5772.8	4800.2	9846.8	5168.3	5762.5	7213	7429.4
A0A0G2JMB2	Immunoglobulin heavy constant alpha 2 (Fragment) OS=Homo sapiens GN=IGHA2 PE=1 SV=1	327.7	235.8	296.1	307.6	247.6	309.1	193.4	364.7	179.2	260.1	311.3	191.7	327.2	182.2	168.8	201	174.6	140.6	180.5	203.9	172.9	407.5	150.6	237.6	198.9	191.7	120	179.8	152	165.8	116.2	95.7	201.8	135.5	342	139.2	250	410	438.6	440.8	1335.1	5563.2	2021.1	11486.5	1727.6	3747.1	1535.2	4815
A0A0G2JPR0	Complement C4-A OS=Homo sapiens GN=C4A PE=1 SV=1	25344.4	49188.9	20934	24868.4	47635.5	98855.2	27345.2	40182.8	16510.7	33957.1	28732.6	24028.4	25649.6	19252.4	43016.1	47876.4	35407.7	27264.2	37971.1	31471.6	18282.7	25475.7	5969.7	9626.6	6708	10892.7	14362.8	8524.1	16910	9797.5	61100.9	123773	9589.2	16399.2	12654.8	20509.6	16244.9	13544.4	20304.5	14189.2
Q16181-2	Isoform 2 of Septin-7 OS=Homo sapiens GN=SEPT7	37446.9	25396.1	28621.7	30993.1	24919.2	22308.7	25181.7	29302.4	19960.2	24579.4	20129.9	24732.7	18987.3	27612.4	18467.6	14446.4	20736.5	19501.1	21892.4	24842.1	19102.6	31485.8	23876.2	23088.7	16930.9	30238.9	28229.2	32780.5	24980.1	24139.4	17401.2	34865	13212.7	17583	9660.9	18078.5	15566.2	17843	13100.6	11682.7
Q9P2R7	Succinate--CoA ligase [ADP-forming] subunit beta, mitochondrial OS=Homo sapiens GN=SUCLA2 PE=1 SV=3	23782.2	25589.5	26285.5	28860	29272	24896.6	24911.8	22980.6	46391.5	28733.3	35781.3	29311.5	36286.1	27017.8	39234.2	32345.4	30345.8	37571.9	31840.4	30736.5	19070.4	21309	21291.8	21614.3	37103.2	21417.5	25987.2	24011	23029.9	29235.7	22513.5	21378.2	22394.2	27939.9	36788.4	24508.6	27119.2	28025.7	31837.4	31835.7	18969	21717.7	22849.5	17716.6	19360.4	17252.9	26743.9	15511.1
P62873	Guanine nucleotide-binding protein G(I)/G(S)/G(T) subunit beta-1 OS=Homo sapiens GN=GNB1 PE=1 SV=3	37992.5	27372	31870.3	36056.3	23790.7	22015.7	28992.4	26513.9	27227	28512	31557.8	31081.3	27734.4	26626.2	23135.6	17109.3	19967.6	23407.4	22130.7	28137.8	17346.9	12398.7	22528.2	21264.5	19103.5	23533.2	26604	23598.3	34595.2	27749.2	13733.9	13900.2	24823.6	23178.9	27733.5	25425.7	26073	26231.8	32765	30243.8	3855.4	5429.5	4545	5285	3980.7	4057.7	3080.2	3066.5
P69905	Hemoglobin subunit alpha OS=Homo sapiens GN=HBA1 PE=1 SV=2	48205.9	62931.6	60976.8	50212	86190	196969	38462.4	71107.1	23271.9	61144.5	42136	26539	33324	29231.2	53356.6	84899	41220.1	27477.1	32168.3	53110.6	106019	59366.7	62817.4	140286	31399.9	147833	87738.4	70735.8	105876	164947	169200	181670	101422	211227	54874.3	191029	220891	80857.1	81884.7	183447	17075.2	37194.4	234264	76724.4	106221	163441	54691.5	42552.7
P30453	HLA class I histocompatibility antigen, A-34 alpha chain OS=Homo sapiens GN=HLA-A PE=1 SV=1	6339.3	5769.9	4661.6	4335.2	10309.7	8056.8	10788.1	7956.8	19563.6	9364	17891	10251.7	10664.9	7247.8	6425.1	9388	11401.8	21319.3	12998.8	10698.9	14228.9	12352.4	7091.3	15421.5	23613.9	21575.3	9131.3	11015.8	12302.9	10472	12134.4	7404.3	5843.9	3360	14785.9	5701.9	4546.8	3545.2	7059.7	5614.4
Q5SSJ5	Heterochromatin protein 1-binding protein 3 OS=Homo sapiens GN=HP1BP3 PE=1 SV=1	50660.9	32845.8	41506.3	40255.1	49176.3	61443	35453.7	44177.2	37372.6	46063.4	67500.9	33024.6	45445.3	66093.3	41160.7	24157	31235.6	49148.7	41512	42704.5	36363.3	40562.5	46292.2	43973.5	29580.9	41133.8	57107.4	56686	35427.4	34534.2	36199.7	60945.6	55554.9	54149.6	43112.9	43983.5	60395.9	54751.3	31867.1	40955.4	46434.5	46586.1	19081.4	21561	42782.8	40820.3	21401.7	21895.7
Q9HC35	Echinoderm microtubule-associated protein-like 4 OS=Homo sapiens GN=EML4 PE=1 SV=3	25635.3	27272.5	25529.3	21720.7	19880.8	17141.4	20522.6	22124	17184.2	19798.6	14191.3	12647.7	11409.6	15391.7	16859.5	21896.2	20096.8	14192.3	21571.8	14780.4	8322	7114	7031.6	5253	7695.3	5443.9	7617.4	5848.4	4565.8	4575.3	18944.4	23907.7	7844.9	6345.7	9513.8	7752.1	11597.7	10202	7735.1	6635.7	12220	9511.1	15173.4	11240.3	13981.5	13001.4	17071.3	11483.1
O94874	E3 UFM1-protein ligase 1 OS=Homo sapiens GN=UFL1 PE=1 SV=2	15258.3	17235.8	18039.2	14670.2	17785.3	15251.4	18129.3	16810.1	20807.1	16459.9	13401	11531.4	11485.3	14464.3	14288.9	13723.6	14980.1	13997.7	15529.5	14015.8	13125.1	11469.3	17569.5	15846.4	14158	14855.6	17558.8	15009.2	20557.4	19055.5	3226.4	4270.3	4420.4	5608.9	3493.6	5246.6	3732.6	4340	3993	4321.4	14624.5	10828.7	11311.6	10098.7	12680.2	10732.5	13780.9	12426.2
A0A140T9T7	Antigen peptide transporter 1 OS=Homo sapiens GN=TAP1 PE=1 SV=1	15436.1	15559	18617.3	13798.9	17716.9	16221.5	26133.2	22953.2	21566.6	17933.2	24586.2	24580.9	22288.6	25007.9	24572.2	36780.4	38259.7	39623.5	38552.9	25061.7	19271.1	14691.9	15341.9	14965	14893.3	13545.4	23550.8	13190.4	11028.8	11157.9	20037.4	23089.6	18507.3	20132.5	13960.5	18242.3	35033.4	20358.2	15209.3	14283.2	11600.2	14406.4	9273.3	10773	13444.7	13540	11202.4	11733.4
O15523	ATP-dependent RNA helicase DDX3Y OS=Homo sapiens GN=DDX3Y PE=1 SV=2	185.7	197.8	422.7	383	511.4	691.7	735.4	720.2	316.6	423.4																															674.5	584.6	250.3	212.6	343.2	424.2	161.4	426.8
P09211	Glutathione S-transferase P OS=Homo sapiens GN=GSTP1 PE=1 SV=2	25141.8	47462.5	33484.2	24769.4	32121.7	26706.8	26748.8	27372.3	41906.9	30491.4	17292	37922.9	20685.3	22549.8	32448.5	19364.4	20954.9	22194.2	17196.3	24596.8	31311.2	14355	67608.3	28313.9	36318	27840.9	36643.3	35033.9	50326.1	53409.7	15812.9	9926.8	51592.5	17815.4	29319.7	15986.2	31179.1	23958.3	19945.7	22461.5	9330.6	7512.5	20228.3	13321	10934.6	8290.7	14056.8	6014.8
Q9HBL0	Tensin-1 OS=Homo sapiens GN=TNS1 PE=1 SV=2	17694.2	22206.2	14647.2	21403.5	20764.3	20114.3	22833.9	24750.3	11142.8	16819.3	9797	9863.2	12326	8441.4	9752.3	7870.7	9027.5	7338.9	8892.2	9870.2	7205.4	6437.1	4479.2	5643.2	3903.1	6896	6151.4	8282.6	6612.2	6520.2	2778	4796.7	3074.3	3239.3	2224.7	2586.3	2673.4	4426.4	4196.3	3669.9	12177.9	9515.5	7759.3	8111.4	7520.1	9369.5	7222.1	9110.9
P61247	40S ribosomal protein S3a OS=Homo sapiens GN=RPS3A PE=1 SV=2	42766.2	41907.2	34959.1	34581.1	38071.5	45486.8	30040.6	26776.5	53807.2	41511.8	45866.1	65506.3	34517.8	48603.1	54439.3	31486.4	36565.3	46164.6	37433.5	47669.7	64542.8	53782.2	70767.1	58950.9	73787.5	57223	60664.6	59667.4	42772.7	37214.5	72361.8	58740.1	71548.6	44488.5	79416.2	40592	61607.4	50674.9	44982.7	39517.3	62287.7	40667.4	48245.6	49483.2	52407	40618.8	73242.8	34996.5
P54920	Alpha-soluble NSF attachment protein OS=Homo sapiens GN=NAPA PE=1 SV=3	12998.4	13326.1	14769.5	10759.3	13274.6	26764.5	14138.3	11044.4	14914.5	15050.4	8540.1	7267.1	9875	7996.7	8876	17094.2	15172.2	10377.4	15268.5	9030.4	10734.5	10109.4	12942.7	18391.4	11888.5	16996.4	13415.8	15215.4	12570.9	15331.8	10585.3	14391.6	11416.1	18925.5	11190.8	21701.4	12147.1	13883.8	11332.5	11617	8876.8	10444.6	9524.5	9841.2	8859.2	10792.1	8062	10660.3
Q6NZI2	Caveolae-associated protein 1 OS=Homo sapiens GN=CAVIN1 PE=1 SV=1	34856.3	26080.5	28180.2	30932.3	38103.7	56563.9	35853.9	65711.7	19647	39603.3	55194.7	32736.1	139374	50054.8	36344.5	56318.3	51081.3	32073.8	52842.5	58896.5	15954	25728.4	15352.2	20774.7	14462.7	44712.2	34794.5	55694.3	26022.1	47181.6	18292.9	29861.4	23391.2	29266.4	20735.2	49492.8	23317.4	59399.3	49597	75573	42933.3	27932.3	15907.9	40624.9	20466.1	19510.4	12617.7	22398.5
Q8WVV4-1	Isoform 1 of Protein POF1B OS=Homo sapiens GN=POF1B	8733.7	19970.8	12757.4	12979.5	14106.2	18013.8	15967.8	15191.9	23872.4	18448.6	25690.7	61450.1	39006	19140.7	54944.6	34403.2	36703.8	33851	33119.7	30899.4	10054.2	13904.2	21555.3	17743.6	8708.4	9813.5	7111.5	7916.6	7526.1	8057.7	25312.1	33031.5	36999.7	31933.2	21477.4	22843.5	13871.6	17300.6	18336.6	18562.7	12531.6	10414.5	10514.4	9479.6	12760.1	10656.5	21169.1	16366.9
Q9NTI5	Sister chromatid cohesion protein PDS5 homolog B OS=Homo sapiens GN=PDS5B PE=1 SV=1	21328.9	17843.7	18910.5	18337.5	22678	16611.5	16923.8	14723.5	23056.4	18868.3	12516.1	9936.4	10203	12846	11590.4	12882.6	12389.7	12732.6	13065	10406.5	13725.6	14962.1	11367	10580	16299.2	10843.8	13729.2	12953.8	10000.1	11263	16168.7	18539.4	11987.4	11621.1	15912.3	9382.2	16637.4	13489.1	9356.1	9453.4	10124.8	8841.2	5336.5	4598.9	8459.2	8188.5	8000.5	6128.9
P56192	Methionine--tRNA ligase, cytoplasmic OS=Homo sapiens GN=MARS PE=1 SV=2	12053.2	14095.4	13070	11571.4	13461.6	10925.9	14311.9	14178.5	18750.3	12858.2	4582.8	6482.3	4264.3	4684.7	6652.9	6228.7	6523.3	7748.9	6250.5	5506	45209.3	27571.4	19694.5	9928.3	37782.1	13868.5	14974.1	13683.7	19484.9	15976.3	15849.3	11771.9	9116.4	11596.1	14263.2	12456.2	7161.2	8984.6	9272.5	8586.7	5817	5265.2	5419.6	5139.4	5989.5	7038.4	5897.8	4822.2
Q15424-3	Isoform 3 of Scaffold attachment factor B1 OS=Homo sapiens GN=SAFB	27118.8	20765.5	26226.4	25792.6	24984.6	19217.3	20400.3	21318.8	23877.2	22688.4	21546.5	20014.1	12366.6	19985.6	14190.8	15834.8	19703.7	19877.6	20768.4	17565.3	10925	17197.6	10691.2	11180.5	4845.1	7301.5	9167.7	8434.7	4119.6	4756.2	10915.5	15146.2	16262.9	16518.9	8910.1	12474.1	13058.1	13260.1	10627.6	10750.1	17346.8	11962.4	7074.7	6376.2	14355.8	12812.2	9338.2	12875.6
P02748	Complement component C9 OS=Homo sapiens GN=C9 PE=1 SV=2	17124.7	105689	19028	16050.3	27115.2	50167.2	24048.9	31975.5	10106.8	28971.1	18691.9	10684.3	14585.3	9015	44510.8	23240.3	17980.1	12088	20334.8	17913	23877.6	16366	12128.9	23231.4	15528.7	24569.7	94669.4	22840.9	56133.9	21435	13223.1	12100.5	5716.1	9629.5	7128.8	12285.9	28825.4	9397.3	13539.2	7344.9	23033.3	26076.5	39835.5	14904.4	17609.6	18248.2	59466.8	20645.9
Q0VD83-4	Isoform 4 of Apolipoprotein B receptor OS=Homo sapiens GN=APOBR	8759.7	8798.1	11428.5	11686.2	6802.5	10043.8	10840	10729.7	9595.4	9118.3	6420.7	2825.9	6916.5	5983.3	4994.5	10942.2	10466.2	6925.1	10028.8	5845.3	10491	24177	12820.1	13918.8	5368.8	7666.4	7882.9	9297.9	2536.8	3795.3	2568.3	4236.7	2617.1	4778.3	1504.4	3236.3	1629.6	2981.4	1900.2	2158.9	4500.7	6152	3195.6	2373.6	6094.4	7241.3	2898.9	5115.2
P05141	ADP/ATP translocase 2 OS=Homo sapiens GN=SLC25A5 PE=1 SV=7	13859.4	27495.9	22635.6	13503.3	35146.4	24151.5	16025.9	12621.1	47927.3	29379.1	23654.1	29742.9	25242.8	17604.2	32270.7	20068.6	20055.9	40167.1	20639.2	26563.4	49654.3	20848.1	76769.1	35312.8	54870.6	24300.6	42430.9	36459.2	47957.1	51192.4	19627.2	11942.6	81026.7	39701.9	65862.9	30375.2	40069.6	39501.1	49201	41478	16974.4	26149.7	42987.8	54984.4	16943.5	11761	33070.5	14166.7
Q16181	Septin-7 OS=Homo sapiens GN=SEPT7 PE=1 SV=2																					330.7	396.5	221.1	419	259.2	434.8	246.8	356.2	254.5	287.2
Q96F07-2	Isoform 2 of Cytoplasmic FMR1-interacting protein 2 OS=Homo sapiens GN=CYFIP2	2376.3	2192.3	2715.4	2191.6	4036	2305.8	4117	4361.3	2942.2	2776.7	595.9	736.6	404.1	757.1	516.5	364.2	1365.2	1021.6	1196.8	778.6	2300	1703	1265.8	1560.3	1905.5	1795.1	1536.2	1431.6	2050.3	2176.1	610.9	400.4	671.6	504.4	665.6	428.7	980.8	618.6	532	543	1134.7	1796.1	2331.6	2926.4	1598.8	1615.3	1750.6	1620.9
P22897	Macrophage mannose receptor 1 OS=Homo sapiens GN=MRC1 PE=1 SV=1	43334.9	12103.4	22065.3	35410.9	9939.5	13792.9	18196.4	19457.5	9153.7	17558.2	9612.9	5911.1	7956.3	10573.6	6529.7	11761.3	11116.9	6759.5	10733.2	8985.1	3062.4	6326.3	3114.7	8341.3	2759.4	5886.1	4736.5	8487	5188	6133.2	319.8	321	300.6	618	471.3	1179.1	695.3	957.2	750.6	710.1	4484.1	8010.4	15815.4	8611.2	4900.5	6487.2	6169	7010.9
Q9HCC0	Methylcrotonoyl-CoA carboxylase beta chain, mitochondrial OS=Homo sapiens GN=MCCC2 PE=1 SV=1	10026.4	11185.2	13180.3	12342.4	12685.8	11813.6	8051.5	10266.3	11966.9	11550.8	20886.1	12474.1	18954.9	12098.4	21837.6	14241.9	14374.9	12807.9	15299.1	14415.9	15006.3	16459.9	18771.9	17145.3	14531.8	12576.1	14096.4	13223.6	9918.8	13095	18558.4	23632.2	17822.8	19136.5	14495.1	17152.6	12273.9	14623	18110.2	16675.2	6034.3	8991.2	7971.9	6076.2	8282.3	6529.4	8522.8	4720.9
E7EMK3	Flotillin-2 OS=Homo sapiens GN=FLOT2 PE=1 SV=1	22571	20682.2	21733.5	26967.1	23995.4	21355.8	18624.6	22723.4	21785.8	21169.5	31270.1	16888	28817.8	20810.5	22755.9	27050.3	25745.2	21880	27053.1	22206.4	10057.9	13491.5	7801.8	7983	9108.3	7707.3	9255.8	8620.7	9874.7	8581.4	7882.9	9542.5	6916.2	11743.4	7955.9	12408.5	7432.4	9414.1	8451.4	9123.6	9651.8	11083.6	6997.5	5959.7	12630.9	10734.8	11614.5	8614.1
P46063	ATP-dependent DNA helicase Q1 OS=Homo sapiens GN=RECQL PE=1 SV=3	36923.3	23579.2	18306.7	16931.6	28966.4	18227.1	20623.1	21209.1	23149.1	22694.5	20200.5	18787.1	17132.9	32534	16660	15459.8	21104.9	23722.3	23574.3	22286.9	19182.9	21964.5	20076.4	16635.8	13962	18103.7	30033.7	24956.2	20162.7	17492.6	11972.9	11893.6	14576.5	11234.7	9354.7	10027.9	23136.2	18307.2	9823.6	9311.3	19514.6	17165.7	19480.6	17753.8	13101.6	13541.4	18158.3	14996.5
P01857	Immunoglobulin heavy constant gamma 1 OS=Homo sapiens GN=IGHG1 PE=1 SV=1	35582.4	44405.5	89503.2	66513.5	57013.1	46939	43311	76305.5	38178.8	49023.9	45937.8	24577.6	21467.2	28870.2	41845	47347	26604	32652.4	29229.8	40203.5	47269.9	28506.9	25944.1	35427.7	30813.3	36568.7	104574	42597.6	133262	51634.2	43200.8	19424.4	16982.4	27887	24077.8	29498.1	45318.8	29107.2	50054.7	26985.4	34968.8	33084.9	51892.4	30851.6	31903.3	31769.7	39191.2	23238
Q14643	Inositol 1,4,5-trisphosphate receptor type 1 OS=Homo sapiens GN=ITPR1 PE=1 SV=3	11382.5	10746.7	11208.4	12333.6	13533.8	13401.1	18061.8	16741.5	8596.1	11524.5	4365.8	4743.9	4321.7	4210.9	5898.5	10619.6	9012.8	6525.7	8979.9	5180.9	3539.8	2647.9	2191.2	2316.8	2170.8	2125.4	3030.5	2718	4339.6	2968.6	1969.4	3053.3	1543.3	2613.2	1733.9	2777	2640.9	3411.9	3363.8	3085.8	35088.3	19312.8	15722.5	14197.5	22290	22782.2	17759.4	24687.3
Q9BUF5	Tubulin beta-6 chain OS=Homo sapiens GN=TUBB6 PE=1 SV=1	3486.4	4073	4335.8	3782.9	5212.1	5396.7	6968.3	5895.7	3063.8	4362.8	2119.3	1912.2	2297.1	2476	2306.3	3743.8	3030.9	1755.6	2691	2102.4	711.3	821.7	547.8	1013.3	659.6	1011.4	754.1	865.4	856.2	903.4	680.7	995	538.6	1873.8	601	1638.5	735.3	1318	1071.8	1051.3	2963.2	2776.1	2209.9	1290.3	2428.2	3331.8	1602.3	1777.2
P15880	40S ribosomal protein S2 OS=Homo sapiens GN=RPS2 PE=1 SV=2	44827.2	57787.3	53663.8	33837.7	98924.2	60127.4	45914.7	39879.1	105590	66354.2	29668.6	77421.5	31811.9	32618.7	52845.7	40380.9	41762.6	66548.7	40220.2	44541.7	137918	54690.9	71954	44109.1	158581	55902.1	68116.6	51573.2	73732.5	58098.8	102412	64451.2	86677.2	49427	187518	54719.8	71951.6	54001.3	53307.6	51136.2	44753.1	31121.2	43915.7	62464.1	33399.4	23933.1	48830.8	31920.9
P62140	Serine/threonine-protein phosphatase PP1-beta catalytic subunit OS=Homo sapiens GN=PPP1CB PE=1 SV=3	2283.6	2937.7	3006.6	2647.9	2526.3	2903.8	3884.3	4140.7	2357.2	2868.2	3378.5	3204.6	3785.2	3477.7	4044.7	7373	6282.5	4145.3	6023.4	3749.6	2053.6	3559.9	2882.6	6655.5	1979.8	5229.4	3153.6	4029	4585.9	3580.9	4283	3920.8	3844.4	5095.7	3169.6	4943.2	3998.8	4303.6	3662.8	3643.1	2312.9	2713.3	2868.5	2540.8	2146	2221.5	1806	1413.3
Q15436	Protein transport protein Sec23A OS=Homo sapiens GN=SEC23A PE=1 SV=2	10378.1	11627.5	9723.1	9978.4	12276.4	10882.2	17600.4	16094.1	10430.9	10945.3	4307.7	5458.5	5237.4	4736	4830.6	6489	6824.7	5487.7	6163.9	4809.1	17840.7	10021.6	11862.8	10979.7	17242.6	11488.1	13124	10505	16816.7	13531.6	11484.9	8280	7604.6	10751.3	10539.6	11048.7	7951.2	8141.9	9359.2	7084.2	8703.4	6815.6	12188.8	11215.7	6715.6	7123.9	12008.4	8798.5
Q27J81	Inverted formin-2 OS=Homo sapiens GN=INF2 PE=1 SV=2	6967.3	11159.1	8932.4	8417.3	8550	11217.1	12556.8	8434.8	13549.2	10539.3	7615	11890	9871.2	5587.6	10101.7	13568.6	12613.3	12483.8	11797.5	8703.9	7432	5822.8	5258.3	6624.6	9651.5	6170.8	5964.8	5443.9	5654.7	7057.5	5894.1	5226.1	3714.5	6601	6662.1	5435.3	3771	4431.3	4127.8	4229.2	1922.2	3359.8	3322.3	3640.8	3310.5	5546.4	2464.2	3225.8
K7EM38	Actin, cytoplasmic 2 (Fragment) OS=Homo sapiens GN=ACTG1 PE=1 SV=1	163.3	239.8	292.8	242.2	223.1	412.5	819.3	691.3	132.2	325.8																															269.9	494.5	205.1	150.6	476	669.5	1111.2	1709.1
Q29RF7	Sister chromatid cohesion protein PDS5 homolog A OS=Homo sapiens GN=PDS5A PE=1 SV=1	15208.2	11387.8	16061.9	13104.3	13820.9	17828.4	16749.1	18635.6	12592.7	14420.2	9124	6305.7	6464.3	9398.2	7503.3	8780.3	9508.6	9068.2	9780.4	7314.8	7192	11738.5	7861.5	11224.9	6315.8	12659.8	7492.5	9723.4	4226.4	4336.9	4496.3	6516.6	5150.1	4442.4	3286.5	4279.1	5298.8	4838	4327.3	4366.7	10691.9	11068.6	9087.1	7771.7	10267.5	9314.3	10558.7	12222.9
Q9H845	Acyl-CoA dehydrogenase family member 9, mitochondrial OS=Homo sapiens GN=ACAD9 PE=1 SV=1	16682.5	21420.5	20693.2	19292.2	26925.6	20918.4	20516.2	21069.5	26862.4	21381.7	25585.1	14234.2	28604.2	23922	23255.8	30179.9	29112.7	28712.7	28689.3	23353.6	24197.8	14328.3	11642	20049.6	23546.8	13603.1	12471.8	13253.8	10880.2	10086.9	14183.7	11581.8	8459.5	7711.8	15717.1	7974.6	7394.7	8044.1	9070.7	8675.4	10768	11576.9	10917.2	12181.7	10054.1	10306.5	15292.2	11093.6
A0A0G2JH50	HLA class I histocompatibility antigen, Cw-6 alpha chain OS=Homo sapiens GN=HLA-C PE=1 SV=1	9612.4	8868.7	13771.3	12008.7	8019.3	10237.7	13455.2	12183.1	8443.5	11095.8	5136.2	10874.9	6387.6	4731.7	4908.4	8603.9	8246.8	6438.5	7757.8	5743.9	10069.1	8192.6	6827	7350.9	4884.1	5536.6	6277.7	5710.7	1799.1	2844.9	8207.7	7555.2	3838.8	7486.7	3888.3	7423.6	4853.8	5741.4	4835.3	3757.9
Q9UM54-6	Isoform 6 of Unconventional myosin-VI OS=Homo sapiens GN=MYO6	1034.7	773.8	983.5	1223.7	621.5	1153.4	1430.3	1576.7	581	1079											401.7	757.5	302.3	424.1	239.8	523.1	286	325.6	354.6	458.8
O95373	Importin-7 OS=Homo sapiens GN=IPO7 PE=1 SV=1	4402.8	7363.6	6525.9	4835.9	6638.4	6245.3	10971.8	9383.8	7709.2	6842.2	10070.7	18763.9	10068.7	9491.1	17808.8	16315.7	15680.5	20286.5	14970.7	13219.8	18935.5	14248.2	13686.9	8706.2	20421.7	9457.2	8431	8193.2	9844.6	7271	7927.8	5950.9	6478.1	5384.6	8960.8	5601.2	3470.7	4044.2	3736.5	3863.8	3121.3	3455	2616.8	7035.3	3604.4	3772.1	3245.8	2795.7
P22102	Trifunctional purine biosynthetic protein adenosine-3 OS=Homo sapiens GN=GART PE=1 SV=1	11161.4	14810.3	14010.1	10643.1	10591.6	9896.7	11429.5	12070.7	10073.3	10773.6	3718.3	2865.7	3560.7	3509.2	6272	6494.7	5814	3685.6	5670.8	3880.4	10904.9	10969.4	14040.4	8757.2	8384.5	8214.6	12105.7	9801.5	8548.1	9667.4	9142.3	8144.7	10493.7	7029.5	7437.2	6099	9942.1	7706.6	6776	6725.4	9667	11458.4	20885.1	10400.3	16804.3	13639.3	34166.2	11010.3
P36873-2	Isoform Gamma-2 of Serine/threonine-protein phosphatase PP1-gamma catalytic subunit OS=Homo sapiens GN=PPP1CC											2793.6	2298.1	2323	2871.4	2796.8	1526.8	1844.5	1659.5	2011.2	2217.6
E9PF18	Hydroxyacyl-coenzyme A dehydrogenase, mitochondrial OS=Homo sapiens GN=HADH PE=1 SV=2	31603.1	24485.6	26894.5	35610.1	22101.5	30644.9	17778.7	20030.6	27670.8	31946.9	55329.2	35559.4	61160.8	44043.4	42521.8	34131.2	39275.8	33314.7	41139.4	42109.7	37552	91643.7	58065.3	44424.9	40089.4	28461.7	31430.4	36225.9	19128.8	27320.9	44490.7	44691.3	55870.2	48584.5	41079.6	32284.2	31272.7	41696.5	43623.4	47078.4	36243.6	31037.9	23260.3	19098.8	36221.6	28315.1	44190.3	28537.7
P47985	Cytochrome b-c1 complex subunit Rieske, mitochondrial OS=Homo sapiens GN=UQCRFS1 PE=1 SV=2	17458.9	16074.3	14877.8	11771.1	38482.4	22562.5	10703.7	13114.6	29896.7	23254.8	36567.6	22622.6	50355.3	22045.6	36130	30711.7	26791.8	40014.1	28534.9	31345.7	77026.8	43597.1	36094.2	42120.7	108924	39157.6	34218.1	35909.8	84374.1	57246.9	47442.2	48719.6	32433.1	34771.7	71178.4	33934.5	27645.2	31353.4	53592.5	41598.6	21035.1	23261.2	17051.2	59476.5	20696.8	16953.5	19976.8	30690.6
P51812	Ribosomal protein S6 kinase alpha-3 OS=Homo sapiens GN=RPS6KA3 PE=1 SV=1	23042.2	21025	19249.9	20029.3	19291.8	20289.4	17984.1	18410.1	23490.6	21281.5	21910.4	23799.1	28489.2	38072.4	24061.5	30324.9	28623.6	31795.7	28621.9	26762.8	26026.9	20370.2	22962.1	19143.3	23476.3	17961	21316	18800	16422.4	18113.2	14026.6	11838.5	14033.9	17315.6	15269.7	16732.5	15580.9	16087.9	12585	14028.4	5899.9	9138.2	14678.1	14163.7	9902.4	10237.5	12973.7	9104.3
Q95604	HLA class I histocompatibility antigen, Cw-17 alpha chain OS=Homo sapiens GN=HLA-C PE=1 SV=1	259.6	231	1906.2	1436.7	297	538.2	352	542.8	139.9	593.9																					38.2	74.7	78.3	243.8	90.5	336.6	100.5	144.9	1022	719.2
Q86VB7-3	Isoform 3 of Scavenger receptor cysteine-rich type 1 protein M130 OS=Homo sapiens GN=CD163	327.3	182.6	436.2	554.7	234.6	451.2	1191.7	857.2	165.3	487.6
Q8N3U4-2	Isoform 2 of Cohesin subunit SA-2 OS=Homo sapiens GN=STAG2	13995.3	13225.4	12823.1	11819.3	16697.5	14622.1	17015.1	13073.7	14555.4	14477.2	9174.8	7371.9	7294.3	8772.1	8185.3	15526.3	14290.6	11101.8	13917	8393	11183	9163.9	9704	8843.5	16415.4	8907.4	8666.2	8529	10906.9	9451.8	5440	3836.4	5752.3	3666.8	9100.6	3226	4853.2	3922.4	2974.6	2609.1	2619.2	3088.4	2558.2	3184.1	2352.8	2573.6	2260.2	3093
P31689	DnaJ homolog subfamily A member 1 OS=Homo sapiens GN=DNAJA1 PE=1 SV=2	12337.1	18062.1	11835.4	11303.6	27704.5	15996.6	15481.4	13630.2	22474.3	16074.3	9168.2	16631.1	9587	8977.2	16646.4	18910.2	19040.1	19092.4	18349.8	13394.1	12005.1	9753.5	9062.5	8297.9	14714.8	7815.9	8511	7211	6724.1	6587.2	26818.4	16924.6	13986.9	13207.4	29587.1	14330.3	12446	11393.3	13258.9	12609	6525.6	3848	7258.1	8086	6718.9	6390.5	9878.8	5984.5
A0A0D9SGC1	Unconventional myosin-VI OS=Homo sapiens GN=MYO6 PE=1 SV=1	8448.6	13833.4	10164.7	11131.9	13779.6	14386.8	14790.3	16013.5	19448.3	13305.2	8639.9	11751.6	9232.2	5958.4	10573.5	9059.8	8613.3	10104.1	8761.5	9381.7	11838.9	10913.3	7498.6	7847.2	9310.6	6810.7	6458.1	6172.5	4570.4	5694.6	26389.4	27815.1	24343.3	19654.3	18916.6	16737.8	14168.5	15947.1	15671.5	14131.8	8423.6	9699.2	11300.5	15031.4	8264.1	10099.2	10458.7	13396.1
P61160	Actin-related protein 2 OS=Homo sapiens GN=ACTR2 PE=1 SV=1	34040.2	23578.3	30634.6	24444	23697.4	22181.2	26277.6	24939.8	24017.6	24872.1	22770.6	15423.3	16212.8	35040.4	15627.4	17337.1	17725	21925.5	19206.3	23977.1	29897.6	34615.4	30631.2	26848.2	25231.5	27066.3	34616.3	34375.4	30179.4	31341.1	30189.2	36745.6	27224.8	28311.5	25179.8	28595.5	35824.9	32380.5	23556.8	22810.9	17447.4	19891.9	29155.8	17998.6	23740.4	19767.6	17260.5	16517.7
P62701	40S ribosomal protein S4, X isoform OS=Homo sapiens GN=RPS4X PE=1 SV=2	31691.4	36704.5	37836.8	29352.1	42828.9	28449.8	26298.3	22945.1	48951.1	34844.9	45115.8	89346.7	36606.3	57470.3	48345.3	31202.1	36793.1	64754.7	36404.8	51971	81518.8	56780.8	70873.2	44532.9	64406.8	42725.5	61964.2	55226.1	44138.1	46337.9	70245.5	69774	54528.5	36287.9	52920.2	37169.2	46083.5	39467.1	30950.9	31508.2	42810.4	33688.5	35096.1	33648.2	35088.4	31955.4	37655.2	47845.7
Q9NYL9	Tropomodulin-3 OS=Homo sapiens GN=TMOD3 PE=1 SV=1	20401.6	19003.8	20682	15885.6	19124.2	19630.9	22249.1	16660.5	22111.1	20936.8	19080.4	16060	30507.5	23944.9	20538.9	24688.7	21721.2	17271.1	21625.6	19165.4	10860.6	13723.2	16513.9	15550.4	7877	15844.9	16081.6	17042.8	11489.6	12728.8	6748.7	8497.4	12392.5	13901.3	6196.6	10580	11495.9	12490.8	8483.7	8530.1	10147	8014.1	8511.3	7943	8289.1	7962.9	6110.9	6203.5
Q96AE4-2	Isoform 2 of Far upstream element-binding protein 1 OS=Homo sapiens GN=FUBP1	202.8	127.3	188.9	199.4	194.8	1143.3	224.6	365.8	136.7	226.4	743.5	477.6	509	492	520.8	668.1	628.1	432	881.9	624
O94901-9	Isoform 9 of SUN domain-containing protein 1 OS=Homo sapiens GN=SUN1	11693.2	12125.5	10937.7	15745.3	15311.9	15782.5	14161	16639.3	12569	13098.1	9487.5	5630.6	7894.9	8126.3	10194	12105.1	11729.6	10351	11581.8	9125.9	6249.8	10499	6498.6	11158.1	14233	11845.5	8249.8	12612.3	13838.9	11299.6	4977.6	6362.8	2316.4	3134.6	4188	2554.3	2037.3	3799.9	3609.9	3545.5	4149.2	3736.1	3479	8925.2	3275.6	3458.6	4885.4	4820.1
P32455	Guanylate-binding protein 1 OS=Homo sapiens GN=GBP1 PE=1 SV=2	37398.5	43892.7	36954.6	19774.3	22434	19445.8	28619.3	25085.7	17948	25091.2	14480.4	14691.9	15679.4	26063.2	17429.4	20469	18677.6	15989.1	18032.7	20194.8	13624.6	13442.9	11146.4	10118.8	9390.2	9968.8	17282.2	12831.3	23017.5	21523.6	6841.1	9720	7062.6	10751.8	7755.8	11321.1	12305.1	9753.2	7400.1	6861.6	10992.9	9559.4	9386.9	6511.6	18722.9	10814.3	9293	9512.6
Q86VB7	Scavenger receptor cysteine-rich type 1 protein M130 OS=Homo sapiens GN=CD163 PE=1 SV=2	44411.9	16652.9	23643.4	32380	12779	11029.9	16877.6	18112.4	11442.2	17251.7	7200.5	4473.3	4450	7810.4	4350.5	4456.2	7012.7	4638.4	7130.2	7292.4	8455.8	10882.4	5331.4	11599.4	7845.2	11574.9	13657.8	15846.2	2873.7	4496.7	267.1	500.3	429.4	398.9	606.1	489.9	993.3	1238.9	665	841.9
P12235	ADP/ATP translocase 1 OS=Homo sapiens GN=SLC25A4 PE=1 SV=4	4438.8	6493.6	5326.1	7309.8	5760.4	6735.5	4753.1	7412.3	3874	5887.1	3474.9	2882.5	4071.5	3257.9	4355.1	2766.2	2094.4	2483.6	2390.1	2764.5	6149.7	3145.6	5060.6	4975.1	13391.6	7746.7	5467.9	5672.7	15763	16770	4166.9	3081.9	6565.9	9426.5	12721.5	11526.1	5861.2	8308.3	12420.2	14381.7	3871	7125.7	6585.7	9240.6	4566.7	3704.4	4550.1	3676
J3KTB5	Eukaryotic initiation factor 4A-I (Fragment) OS=Homo sapiens GN=EIF4A1 PE=1 SV=1	150.9	212.7	160.2	90	292.6	144.4	120.6	264	213.7	171.3	178.1	295.2	203.1	244.3	467.7	252.7	217.7	343	189.7	234.5
O75477	Erlin-1 OS=Homo sapiens GN=ERLIN1 PE=1 SV=1	9513.2	11160.8	8015.9	12221.2	10625.4	10099.9	8846.8	9345.6	13521.8	10626	16798.8	24589.3	11044.3	8869.5	16021.3	24141	24043.1	23973.9	22007.4	18204.1	13227.3	13371.6	13959.2	15246.7	26373.6	12348	10550.6	10674.2	12980.2	11531.4	28141	27734.4	25700	32326.3	48920.2	31433.1	20408.6	26561.4	35798.9	29590.8	8599.4	9461.9	10335	14889.6	9160.2	9486.2	17885.9	20001.3
Q14008-3	Isoform 3 of Cytoskeleton-associated protein 5 OS=Homo sapiens GN=CKAP5	15375.3	18393.8	18276.6	14704.6	17061.7	14958.3	20820.5	17738.1	15246.8	16709.5	4672.3	5101.9	3622.1	4545.4	5824.3	8499.7	7533.2	6296.1	7279.1	5117.5	14845.9	10106.8	10167.9	10344.8	13614.8	10485.5	10242.1	8856.2	13137.1	10309.9	10629.2	5707	3581.8	6236.8	8069	5488.2	3708.4	4054.9	6821.8	3988.8	9589.5	8739.8	11226	10132.9	10725.1	13358	8160.2	8006.9
P35609	Alpha-actinin-2 OS=Homo sapiens GN=ACTN2 PE=1 SV=1
P12532	Creatine kinase U-type, mitochondrial OS=Homo sapiens GN=CKMT1A PE=1 SV=1	12605.4	14781.8	11572.9	13738.5	17621.2	26855.3	17285.1	23978.5	13140.9	17053.8	17726.1	16851.1	24546.6	11357.5	17469.7	21551.2	20798.7	13681.1	19040.9	14973.8	30466.7	29954.7	45967	39511.4	19607.1	28437.9	17048.6	24592.2	35024.7	31337.6	41379.7	22116.3	77778.4	39946.4	24429.5	31033	32528.7	30669.4	56068	35759.3	10846.8	13870.3	8002	12507	7788.7	10160.3	8341.1	11836.1
Q86UE4	Protein LYRIC OS=Homo sapiens GN=MTDH PE=1 SV=2	22886.9	24981.1	29508.6	22832.2	22031.9	24421.4	29452.4	29506	24610.4	23564	20135.2	18661.4	18246.9	18008.5	22240	27577	24195.7	21562.7	25027.9	19494.6	5905.8	6000.2	5174.2	6130	4271	5682	5331.8	5209.6	3487.7	3941.3	6118.1	7314.1	7314.6	8923	4000.9	6879.3	6492.6	7833.3	5008	5353.8	9073.2	7589.4	5631.6	3866.7	9414.9	8327.1	4740.2	7466.3
P45974	Ubiquitin carboxyl-terminal hydrolase 5 OS=Homo sapiens GN=USP5 PE=1 SV=2	15151.1	13436.7	15715.3	14235.8	13545.3	13467.4	16830.5	17294.4	15484.6	13826.2	8522.7	11867.7	8579	11014.1	11085.1	14975.7	16732.1	14264.5	15856.1	12057.9	15684.7	17424.9	15224.2	14534.1	12071.2	13716.7	12727	13777.8	4747	6511.2	10496.5	9553.7	7422.7	9033.5	9538.7	9639.6	6244.9	6774.2	8367.9	7665.3	7248	6395.1	7247.4	5034.2	10913	11947.1	11607.4	8822.8
P57737-3	Isoform 3 of Coronin-7 OS=Homo sapiens GN=CORO7	18916.1	16646.4	14960	15184.7	13278.3	12227.5	16213.1	16246.6	13878.6	14431.8	6403.5	6509	5098.9	5105.7	7716.6	5254.2	5739.1	5408.9	5932.3	5597.6	7044.9	7904.3	6299	4330.4	5213.9	4773	6939.3	6259	6959.6	5883.5	8905.8	8607.9	7054.2	6139.9	4576	4750.8	5921.3	5432.5	4364.6	4871.2	1900.1	2872.5	2278.1	2002.2	4356.4	5171.3	2553.1	2676.3
Q99715	Collagen alpha-1(XII) chain OS=Homo sapiens GN=COL12A1 PE=1 SV=2	5122	30680	7539.7	6792.1	9595.2	10453	19877.5	16288.6	5446.7	11363.3	5794.4	6595.5	5030.6	4249.6	35806.6	18305.6	16728	9785.1	15498.4	10205	24093.3	15211.2	7237.5	8736.9	15998.5	7553.5	8111.2	6734.5	8630.8	4947.1	18000.8	13110.8	5128.2	7448.2	9743.1	7793.5	6240.8	6182.5	9261.4	5987.3	22171.8	18859.4	44955.4	12737.3	19581.7	25317.6	61567	30962.1
Q92900	Regulator of nonsense transcripts 1 OS=Homo sapiens GN=UPF1 PE=1 SV=2	10788.1	13052.8	14295.1	11948.5	12291.3	13365.2	19191	19153	11431.5	13352.1	9516.3	8850.9	8835.5	10268.1	11102.5	14684.6	13023.5	10756.6	12492.6	9892.2	9588.1	9828.2	7700.8	7676.7	6460.2	7303.4	7343	6881.6	9502.8	6551.2	8013	7022.3	4786.4	6620	4901.1	4927.8	4447.5	5456.9	4459.8	4491	5914	6638.4	5249.3	4940.5	7348.9	6815	6660.5	9333.1
Q6PI48	Aspartate--tRNA ligase, mitochondrial OS=Homo sapiens GN=DARS2 PE=1 SV=1	14945.8	18276.5	14003.8	15831.2	16361.8	13006	14759.3	16083.7	14572.4	15854.8	16854.4	17300.2	13386.5	12579.2	22218.7	23252.1	13036.6	14531.7	18258	14349.3	11851.7	12304.7	12162.4	13798.6	14455.3	12972.5	12638.1	11679.4	12877.2	16175.8	10937.7	15095.3	9980.1	10019.1	11367.6	8148.7	8920.4	8824.1	10976.2	10317	13623.6	15652.9	25206.5	17309.2	14052.2	14149.1	35518	23837.7
P46777	60S ribosomal protein L5 OS=Homo sapiens GN=RPL5 PE=1 SV=3	27654.1	30422.3	29729	26744.9	28308.6	29122.3	32593	30627.3	37331.8	30080.1	31109.3	44247.4	30058.8	33474.9	34286.1	22054.9	27405.8	30878.6	28230.1	32588.3	40687.8	47264.1	53159.3	55304.1	44555.9	45136.4	43414.8	44103.2	26860.3	36110.9	36487.8	30205.8	36655.3	24265	40366.3	20426.5	32965	26965	20684.7	24531.3	43191.3	31328.7	21199.8	20869.3	34224.2	20466.7	29699.7	25409.2
O75131	Copine-3 OS=Homo sapiens GN=CPNE3 PE=1 SV=1	18838	25719.9	21014.4	22031	19211.1	19974.1	21163.9	24030.2	22074.8	21210	19285.3	23936.4	17275.4	15298.8	29339.2	20534	21411.4	22176.6	20724.1	19827.8	39197.6	23949.4	22945.7	20270.8	27414.8	21058.8	23896	19573	35234.5	26734	25383.4	20015.6	18832.8	19287.2	23199.9	21728	17874.6	16169	18135.8	18687.5	8116.9	11057	18349.9	14546.8	11732.6	12951.2	15649.2	11128.3
Q15417	Calponin-3 OS=Homo sapiens GN=CNN3 PE=1 SV=1	12884.7	20891.3	13123.6	15417.6	17746.8	18549	19805	21129.9	10991.3	14972.8	3328.9	3805.3	5343.6	3230.9	4798.3	3974	3918	2706.8	3710.9	3577	10519.6	12174.4	13314.4	11774.8	11349.9	15648.6	13917.6	13914.3	34338.5	25138.9	1866.9	568.8	2466	1822.1	1401.1	2123.5	1607	2425	2291.7	2493.1	11915.3	7710.5	8543	10344.3	7141.7	8791.2	7935.2	7653.4
P33241	Lymphocyte-specific protein 1 OS=Homo sapiens GN=LSP1 PE=1 SV=1	21290.5	13819.1	27813.3	14742.2	8370.7	9309.3	19788.6	17196.7	9918.7	15251.4	13879.9	5198.2	7705.7	29910.6	10082.3	14668.5	13653.6	13820.3	14384.2	12945.6	12573.6	23569	13466.5	18048.8	6844.6	16433.8	20569.3	19254.6	6728.2	6670	22402	51445.1	24406.1	28566.9	12741.7	23570.9	60907	39515.5	16041.3	14783
P08240	Signal recognition particle receptor subunit alpha OS=Homo sapiens GN=SRPRA PE=1 SV=2	14844.1	16666	16041.6	16748.5	18977.8	15297.5	19145.3	13954.5	20901.3	17031.3	6045.2	11512.5	4873.9	5346	7956.4	6589.6	8443	9286.4	8544.9	6940.8	16353.4	10030.3	9882.6	7001	12427.4	6969.2	9126.6	6712.9	6553.4	5248	12725.5	8945.8	9551.1	11900	10426.1	15356	7698.6	9322.6	10440.5	8630.2	14524.5	30065.2	9930.1	8739.4	24554.2	39249	10913.2	11286.9
Q9UHB9	Signal recognition particle subunit SRP68 OS=Homo sapiens GN=SRP68 PE=1 SV=2	15773.9	16362	12399.8	13589.1	15504.8	11033.1	14232.3	13533	13768.5	13065.9	7757.4	7247	6674.1	7920.1	8995.5	7521.3	8190.5	7221.1	7995.8	7391.4	6817.1	11204.9	7844.2	10852.4	6641.8	8212.3	8379.6	9789.1	3096	3400	6896.1	6528.4	5459.8	4972.8	7762.7	5361.2	5761.1	5098.6	5754.4	4127	11989.8	7463.4	6287.4	5460.9	8072.7	8473.8	9016	8766.5
P52948	Nuclear pore complex protein Nup98-Nup96 OS=Homo sapiens GN=NUP98 PE=1 SV=4	16222.6	13661.7	16563.5	14192.6	14739.9	14293.6	20404.8	20509.3	15354.8	15261.2	5668.8	4826.2	4918.7	5763.5	5861	9024.4	9276.9	6989.1	8907.6	5499.9	5743.8	15408.9	5932.3	12248.9	4856.3	12609.5	5576.7	7089.4	2998.2	3867.2	8135.8	8882.9	7828	9953.8	6837.4	11749.2	6629.6	8174.3	7085.6	6761.2	12022.2	10534.3	7167	6257.6	14410.9	14924.6	6746.4	9577.7
P30040	Endoplasmic reticulum resident protein 29 OS=Homo sapiens GN=ERP29 PE=1 SV=4	27068.5	20931.4	31200.3	27618.6	25802.5	22570	27303.4	25292.6	35044	26831.8	38956.7	58016.6	38186.4	44294.6	33869.3	42028.5	42285.8	53374.2	38803.5	43769	39881.9	41344.7	66633	68017.8	60796.8	51349.2	68537.9	67141.7	66017.6	98311.7	37179	29822.6	44890.6	43375.4	43821.8	33546.9	44025.5	44909.2	50852.2	45576.5	38827.5	48315.5	23656.4	26950.3	31443.6	31605	28469.7	29110.9
O60547	GDP-mannose 4,6 dehydratase OS=Homo sapiens GN=GMDS PE=1 SV=1	10441	18246.2	10700.7	11741	10393.6	10832.6	17582.5	16115.5	13170	14371.3	34643	93533.9	20673.8	18403.9	39733	30272.1	36880.5	29009.7	31624.7	33110.1	57368.3	47724.4	46775.6	33142.7	46364.7	22686.7	30790.4	21025.9	18932.7	27978.1	71583.9	68336.5	42103.7	21346	78181.4	18995.9	25872.1	18060	19711	20517.8	15538.1	13101.1	16622.7	20352.7	11298.3	8441.3	31872.1	12479.2
P02647	Apolipoprotein A-I OS=Homo sapiens GN=APOA1 PE=1 SV=1	26778.9	94261.8	43763.6	25536.6	64429.9	158526	31999.1	54379.5	19930	56771.2	73211.2	39022.6	63955.7	104578	102793	152690	66922.4	52059.5	75760.3	97950.3	20920.1	19477.3	23905.9	53104.6	30023.3	62903.9	37574	29376.4	57003	57670.5	33524.8	45720	36429.4	67464.5	53126.9	130373	27129.1	32910.9	31905.2	57141.8	17518.8	42440.7	42135.6	21600.2	65879.5	65204.3	59197.4	43295
Q06323	Proteasome activator complex subunit 1 OS=Homo sapiens GN=PSME1 PE=1 SV=1	52421.5	16708.5	51633.5	25265.3	18574.1	24348.9	30362	22294	31427.7	31048.7	56148.7	45431.9	38234.1	122308	23257.6	39728.2	37791.6	47601.8	37974	64847.3	35069.8	24417.4	31773.1	32404.3	36048.2	36270.7	38612.5	39189.9	40098.4	33503.3	24458	32029.5	34394.6	27443.9	30053.5	27183.9	75834	47705.8	30793.8	23200.2
P18085	ADP-ribosylation factor 4 OS=Homo sapiens GN=ARF4 PE=1 SV=3	15083.6	23775.2	19810.2	16830.2	27792.8	19542.1	20750	15173.8	48224.5	24129.5	19636.1	45082	17574.1	19987.3	29845.2	27747.4	24480.1	46681.4	22550.6	27091.8	35829.5	14959	28727.8	24269.2	34314.9	17405.8	25389	16669.5	22197.6	20780.5	20496.4	8923.7	18365.3	13356.2	22670	13878.1	11395.8	11822.9	14688.2	12702.7	10764.9	11635.5	17016	18299.2	8426.6	9452.4	16731.4	8636.7
O60832	H/ACA ribonucleoprotein complex subunit 4 OS=Homo sapiens GN=DKC1 PE=1 SV=3	13681.5	16210.1	11480	12952.8	21049.6	17006.3	12311.4	13541.8	16585.5	14349.7	15238.3	20284.5	11186.5	13210.6	20724.8	9172.6	10623.8	16049.1	12425.9	13847.2	20326	18726.3	21776	15754.9	25871.3	13905.5	16046.7	13398.9	16650.6	15639.7	19012.9	20671.8	16714.3	11589.7	20392.2	10166.9	11226.9	10159	8393	8080.5	17858.7	17248.5	14482.8	11709.4	15155.4	12599.1	15364.4	11623.9
P46977	Dolichyl-diphosphooligosaccharide--protein glycosyltransferase subunit STT3A OS=Homo sapiens GN=STT3A PE=1 SV=2	29816.1	31529.7	23409.1	26933.7	44184.2	27104.8	19629.9	22620.5	51775.3	34458.7	37479	82199.1	21767.7	24022.3	35716.8	30920.9	36872	73122	33256.2	43838.9	100145	54229.8	48474.5	46134.6	82787.5	43158.1	57592.2	42141.4	57109	47554	88567	50589.8	45257.7	43583.5	77558.8	40935.1	39607.2	38512.7	51335.7	42175	52625.8	36748.2	34899.9	47844.2	23935.7	24481.8	42273.2	30035.7
P61106	Ras-related protein Rab-14 OS=Homo sapiens GN=RAB14 PE=1 SV=4	22830.7	18911.6	23364.8	18063.3	22290.3	19992.9	24934	20809.8	27016	25800.1	31608.1	38291.2	39915.7	29291.4	37377	37553.2	34643.2	32692.4	34603.6	31340.8	35332.3	32604.3	31792.3	35166.7	32442.9	27617.7	33659.1	29145.3	32532.5	33770.3	28734.7	31229.6	24851.8	35348	23999	30986.5	20024.9	22687.9	17006	18285.5	18788.9	30810	25957.3	24840.6	18465.9	19524.1	22517.5	21419.8
O75955	Flotillin-1 OS=Homo sapiens GN=FLOT1 PE=1 SV=3	13633.1	11780.5	16370.8	16685.3	13572.5	15414.4	16015.5	16983	12275.7	13966.9	23515.5	12799.2	22208.7	16163.6	17616	22038.9	22217.4	17237.2	22373.1	17855	14631.6	17967.9	11916	11601.6	16040.1	14616.1	15393.7	13392.2	12856.8	13926.2	14942.2	17537.2	10561.5	12231.4	13210.4	13018.6	12806.2	12421	12097.3	11879.8	15669.4	14638.5	15102.8	12175	13451.3	12628	18422.7	13723.8
P18583-9	Isoform I of Protein SON OS=Homo sapiens GN=SON	13437.3	11755.8	12950.8	12322	14252.2	10751.4	14178.2	14608.2	12120	12582.9	12663.8	11862.8	10076.4	11327.3	13621.8	12035.6	13297	14228.1	15673.2	12197.9	12009.4	13090.4	9149.3	7461	7269.5	7823.3	10084.8	8227.5	2410.9	2945.6	10415.2	11812.5	9517.6	9960.5	10876.1	11903.4	8746.2	9589	7640.8	9072.9	14861.5	9280	4387	2664.8	9952.6	10005.9	8576.1	9340.8
P55786	Puromycin-sensitive aminopeptidase OS=Homo sapiens GN=NPEPPS PE=1 SV=2	21154.2	21582.1	20967.9	21391.9	15596.2	29698.1	22721.8	27639.8	12866.6	21885.8	5956.4	1902.8	3485.9	10662.6	3010.8	5243.4	5474.9	4113.6	5131.2	6317	20879	22992.9	33270.1	24588.4	19576.5	22831.8	24578.8	25945.6	34203.2	35143	6609.8	7635.7	11525.8	8849.1	7204.5	9052.8	9109.4	9250.4	8221.1	7884.4	7849.5	8929.8	10249.5	8741	9209.8	8317.1	7711.2	9217.6
Q10471	Polypeptide N-acetylgalactosaminyltransferase 2 OS=Homo sapiens GN=GALNT2 PE=1 SV=1	9863.3	12415.2	12656.7	12581.6	14161.4	14149.2	20184.6	18435.2	19927.9	15016	10242.3	13545.3	10006.2	11324.8	15280.7	15510.2	14792.6	14633.7	13906.8	12048.2	13185.1	12492.8	14156.4	11047.2	11588.8	9882.6	12625.5	9742	10647.7	10392.9	11081.6	8717.6	8299	9753.5	7780.5	8486.2	6697.1	7642.1	9421.3	7380.6	12903.9	9307.1	9514.7	7011.5	8988	9257.2	18335.1	10350.2
P10515	Dihydrolipoyllysine-residue acetyltransferase component of pyruvate dehydrogenase complex, mitochondrial OS=Homo sapiens GN=DLAT PE=1 SV=3	34903.6	35318.5	36932.9	30743.5	35070.1	32515.3	52257.8	31617.7	44581	41760.1	20191.9	18737	23327.9	16159.8	29902.3	19688.6	20628.7	20423.6	20515.1	18342	11377.5	13355.3	15695.1	19733.9	14097.3	19858.2	13779.4	17262.2	19795	17757.2	19354.4	19612.2	21812.4	11785.1	32818.5	12996.9	18430.4	19446	21825.3	21873.6	9733.2	12102.5	11018.9	12217.8	10493.5	9279	10937.3	11314.8
D3DQV9	Eukaryotic translation initiation factor 4 gamma 2 (Fragment) OS=Homo sapiens GN=EIF4G2 PE=1 SV=1	13610.6	21778.3	15914.7	14650.1	18139	13953.3	20068.7	13546.4	22849.2	18011.8	7265.1	9378.9	9413.3	7616.4	12877.8	9917	10182	12822.1	10149.9	9051.2	24707.6	11366.6	13957.5	10756.5	21819.3	11665	14511.9	12291.1	20359.6	22105.4	3529.5	2383.6	2717.2	3888.9	3503.6	3739.7	2999.6	3137.4	4279.9	3413.4	11187.7	10046.7	12588.7	19269.4	10735.5	12514.6	12490.7	9898.8
Q13618	Cullin-3 OS=Homo sapiens GN=CUL3 PE=1 SV=2	12899.2	11504.8	11136.9	10876.6	13657.7	12738.8	16054.2	14802.4	10790.6	11378.4	3804.3	3831.5	3358.2	3395.5	3664.5	4005.9	4128.8	3709.7	4017.1	3496.6	8100.8	3043.9	4912.5	4161.2	9943.8	4250.2	4240.6	3912.5	8413.2	6124.1	4991.8	8776.4	4138.2	4068.3	5321.6	4018.8	3802.2	3584.6	3230.8	2954.6	3093.6	3258.6	4377.1	4877.1	2686.4	2853.4	2370.2	2131.1
Q9Y6D6	Brefeldin A-inhibited guanine nucleotide-exchange protein 1 OS=Homo sapiens GN=ARFGEF1 PE=1 SV=2	9409.7	13209.9	9927.6	9120.1	10872	10669.3	14873	15146.1	12397.8	11285.4	2421.2	3281.9	3275	2418.3	4669.6	6895.1	6996.4	5166.1	6711.2	3427.8	15075.3	11223.5	9749.2	10552.8	15781	10505.2	8605.1	8079.5	14701.9	12649.1	8547.3	4776	4526.1	4544.4	7854	3590	3251.9	3676.4	3920.6	3962.3	3881.7	4629.9	6113.2	10455.2	5152.8	5395.8	6239.9	6027.4
A0A096LPI6	Uncharacterized protein (Fragment) OS=Homo sapiens PE=4 SV=2	33761.2	21212.9	24426.5	22229.7	20997	40726.6	22107.9	22073.3	30074.9	33668.3	32679.4	18292.4	30456.6	22191.2	25463.5	17564.8	19839.7	19497.1	21959.8	21418.6	13141.9	18822.4	19881.8	22172.1	17956.1	17306.4	15257.9	20274.3	14658.1	21494.5	16674.5	15924.9	18833.9	22351.3	14638.4	17364.8	16821.8	21715.3	22507.1	22986.2	16619.1	17104.6	11137.9	11769.3	12301.2	10865.7	16317.5	14651.4
A0A0C4DG40	Nesprin-1 OS=Homo sapiens GN=SYNE1 PE=1 SV=1	19186	13345.6	13654.6	16523.8	11392.6	13615.6	15491.3	16581.6	9709.7	13560.9	8171.4	3753.6	5737.5	8379.1	5536.9	8013.3	8131.1	6607	8424	5652	4278	13469.8	619.9	2295.3	711.4	2721.1	1168.4	1859.4	1099.7	1312.8	11383.4	41849.7	2429.9	9583.1	2963.1	8552.1	3794.6	6069.9	4724.7	4832.1
P20020	Plasma membrane calcium-transporting ATPase 1 OS=Homo sapiens GN=ATP2B1 PE=1 SV=3	6198.9	5029.2	5301.2	7039	5323.9	6032.8	7048.9	7865.6	4481.4	5805.7	5987.3	6229.4	8027.1	4643.6	6680.8	6303.9	6683.8	4557.7	6663.2	5272.6	794.3	1563.7	750.1	1790.6	676.6	1798.6	870.5	1197.3	760.9	1275.8	1599.2	3321.5	1149.1	1026.7	539.1	690.1	769.4	916.3	884.5	811.7	2200.6	1443.8	1266.2	1072.9	1609.3	2096.3	1449.3	2483.1
Q9UQ80	Proliferation-associated protein 2G4 OS=Homo sapiens GN=PA2G4 PE=1 SV=3	21466	26297.8	28763.2	20888	19397.8	18836	18861.1	15429.4	29271	21463	27807.4	33208.6	25813.1	35628.4	27461.9	29791.4	32251.5	29450.8	30922.3	31185.4	27259.7	24394.2	39070.1	29194.7	21535.5	30246.5	33140.5	28491.1	18985.2	20862.8	17367	20013.9	18270.9	17950.8	9653.7	18177.1	20467.3	16637.1	11792	11886.5	23715.5	20154.7	19410.2	17378.2	38584.4	43523.6	34054.9	30246.1
Q96AG4	Leucine-rich repeat-containing protein 59 OS=Homo sapiens GN=LRRC59 PE=1 SV=1	16474.7	20069.5	20448.1	18711.9	19215.6	15207.7	21021.8	11643.5	25060.9	21923.3	20481.7	38086.3	17931	20896	27044.2	19336.6	20712.5	19476.9	20063.1	22493	27081.6	29464.4	58450.9	43106.4	23636.9	25394.3	34041.2	27732.7	24333.6	28139	33870.6	26938.4	46722.1	30329.7	18978.5	17440.7	20948.7	23488.4	17060.9	19558.9	16850.5	11839	12153.9	17569.7	12577.8	12280.9	9870.8	32326.8
P52566	Rho GDP-dissociation inhibitor 2 OS=Homo sapiens GN=ARHGDIB PE=1 SV=3	66364.8	24473	47858.5	32537.5	20308.7	16431.5	34144	32092.3	17682.5	28124.9	34196.7	19209.7	19650.8	123436	20554.6	39666.8	40702.7	32205.9	37697.3	48440.9	27398.6	47143.1	37034.5	32209.3	20113.8	37628.3	62299.4	67179.6	16473.7	17375.5	33818.1	70772.6	36368	39220.9	19375.4	24688.9	93492.3	61978	25953.4	18334	16417.1	15580.2	40765.5	12422.8	58720.9	26443.5	36014.8	21313.6
Q9H4A4	Aminopeptidase B OS=Homo sapiens GN=RNPEP PE=1 SV=2	10434.7	10264.3	11024.9	11396	7698.2	9447.5	13237.5	16188.1	7986.1	10734.3	9563.3	19134.9	9372.3	9691.1	12427.1	23056.8	22538.7	13958.3	21723.7	12394.9	23767.6	12932.1	13842.6	12459.2	22786.7	11262.9	12764	11870.5	13750.1	13338.9	13992.3	5586.2	7845.2	6987.3	12526.2	5697.4	6388.5	5601.9	4985.2	6166.3	7816	9307.9	21167.4	21401.1	12879.3	14181.1	16426.2	13841
P21964	Catechol O-methyltransferase OS=Homo sapiens GN=COMT PE=1 SV=2	30953.5	33202.6	34339.4	21491.2	27178.6	27318	31035.4	21723	29914.6	29943.1	26710.1	22957.1	24026.5	26226.7	33339.1	38333.7	35206.5	29314.3	33268.1	28062.9	9746.7	10193.3	16901.3	10148	11155.7	11810.3	16928.6	14644.5	12556.2	13521.3	5067.1	4120.5	9857.1	7085	8863.9	6740.6	5354.9	6128.4	8637.8	7964.8	10331.2	8745.9	19152.6	11125.9	9583.2	7838.3	20875.9	15841.6
P06737	Glycogen phosphorylase, liver form OS=Homo sapiens GN=PYGL PE=1 SV=4	14390.4	12058.1	14264.6	15596.6	8691.4	17010	16693	15583.2	9262.8	11817.5	976.2	473.1	810.4	1281.3	1257.7	1157.7	942.6	818.1	837.5	972.9	5926.5	7302.1	6978.5	10622.5	4288.7	10337.9	8060.6	9652.1	7122.6	8830.4	3933.1	3608.6	4235.8	5914.4	2602	5225.8	4492.4	4351.7	4261.4	4267.8	3145.3	4410.4	9724.9	6052	5576.6	7854	4991.8	4986.3
P05026	Sodium/potassium-transporting ATPase subunit beta-1 OS=Homo sapiens GN=ATP1B1 PE=1 SV=1	20033.7	32520.6	25425.6	31704.8	41792.4	33708.1	21065.4	35066.3	56856.6	40441.8	32205.9	43582.5	33100.8	14881.3	32926.9	27958.1	32017.2	43645.3	28289.7	33699.5	72205.8	32942.1	38842.3	30675.6	76555	29487.4	19976.7	21499.9	73818.4	45328.9	107006	53850.8	61086.9	51601.7	120669	55728.4	27259.1	40211.8	71572.7	62181.5	22203.1	26000.2	48181.6	91594.3	28302.2	21507.8	54824.6	36049.5
P11413-2	Isoform Long of Glucose-6-phosphate 1-dehydrogenase OS=Homo sapiens GN=G6PD	15086.1	14626.8	16143.7	12522.2	14379.8	11014.8	13437.9	14534.6	15306.3	13722.7	7525.2	11232.3	7116.2	11225.2	10882.3	11514	12076.8	14380.6	11458.7	10313.8	15883.9	9761.5	15242.1	9603.9	16467.9	9004.6	16609.7	10710.4	20741.4	11822.1	23363.9	28237.9	17103.5	13744.8	15733.2	12880.5	21939.8	14903.1	10448.3	9997.4	8638	9368.8	18842.2	13500	11641.4	9895.9	15033.3	7268.8
P09972	Fructose-bisphosphate aldolase C OS=Homo sapiens GN=ALDOC PE=1 SV=2	11755.8	12982.3	14451.6	12498.1	8397.8	9879.3	14331.9	12926.5	7509.8	10432.8	3597.9	3776.4	4321.1	5702.5	6498.4	10743.8	8502.3	4465.6	7166	4837.5	4676.8	5364.2	7254.5	11382.9	5966.8	11320.5	6864.6	9965.4	9538.2	8543.7	1450.8	2468.2	1262.7	5022.5	1376.3	5198.2	1914.3	4003.1	4018.8	2773.1	1732.7	4403	3091	2073.9	3607.2	5023.5	2305.3	5208.9
Q15366-3	Isoform 3 of Poly(rC)-binding protein 2 OS=Homo sapiens GN=PCBP2	35229.1	28016.5	25500.3	25342.3	25321.2	22697.4	18630.5	22155.6	27980	26880.6	16788.5	14185.7	11188.9	23605.2	18353.2	9175.5	14013.9	22455.5	14046.4	18894.4	39081.3	30059.4	44811	25971.4	32531.1	25521.6	40466.9	33957	23446.6	24097	40262.4	30381.5	45080.5	29378	35691.7	25895.8	46986.6	34906.7	25019	30572.7	22728.3	12690.6	14194.5	10620.2	20802.8	13925	28217	13823.5
Q9UKK3	Poly [ADP-ribose] polymerase 4 OS=Homo sapiens GN=PARP4 PE=1 SV=3	11264.2	12640.6	13350.9	12889.3	12672.8	14271.2	13986.8	13298.9	17610.7	12746.5	10957.1	11272.3	11804.9	8509.6	12637.2	17214.7	14420.3	11574.4	14653.8	10783.6	7622.7	8059.9	8042.5	9994.1	6192	7897.1	5816.3	6216.5	9666.7	10795.6	5294.1	3692.3	5914.7	4972.8	4451.9	5218.3	2958.7	4048.7	3412.7	3196.9	1391.4	699.8	2590.8	1747	1160.3	972.1	1621	1256.7
Q9H9B4	Sideroflexin-1 OS=Homo sapiens GN=SFXN1 PE=1 SV=4	19549.5	25218.4	17919.4	15008.1	23121.4	19007.6	26357.3	23349.6	22734.6	24687.7	22994.9	19496.3	26347.4	20171.7	29613	27190.8	25708.9	25421.7	27341.9	21054.3	13052.6	12380.6	14867.9	15463.6	27827.3	17699	18621.4	18869.7	15576.7	15217.9	10445.7	12708.5	15016.2	15154.8	24116.2	14462.2	21636.4	19701.3	21943.4	13684.5	13173.6	18519.2	14508.2	30165.2	11868.5	10960	17146.2	13578
Q15046	Lysine--tRNA ligase OS=Homo sapiens GN=KARS PE=1 SV=3	16392.5	15595.1	19422.9	15948.2	14867.6	12685.1	16943.2	16011.6	19342.2	15793.8	14103	14205.1	11925.4	13807.5	12711.6	17625.1	18350.2	16415.6	18707.7	15024.5	31380.7	32585.6	24801.9	21744.6	37793.8	23062.6	26111.6	23537.6	19208.1	21211.1	19422.1	19267.1	18407.5	17723.9	25088.6	15552.7	15729.6	15848.7	12265.8	12410.5	12397.5	14718.5	13544.8	8781.7	15980.2	14341.3	12345.8	14270.5
P08574	Cytochrome c1, heme protein, mitochondrial OS=Homo sapiens GN=CYC1 PE=1 SV=3	15569.9	28083.3	20001.2	20889.2	29607.2	23381.6	26027.4	25837.9	34704.3	25156.6	18731.3	20515.8	24985.3	13316.2	29725.7	22431.4	20390	28384.8	19633.2	19457.2	39682.4	39711	21559.5	26686.5	47161.6	28377.9	25063.1	27552	47653.7	37795.6	52029.2	52431.3	26014.5	36013.1	52462	38546.5	23070.9	30700.4	42924	31201.2	14118.3	17433.1	22240.3	58852	14702.8	15510.1	19601.2	29971.4
O94925-3	Isoform 3 of Glutaminase kidney isoform, mitochondrial OS=Homo sapiens GN=GLS	3264.9	3444.4	2826.3	3256.7	4412.1	2894.7	3678.7	3657.2	3333	3234	3375.6	2220.7	3667.9	3042.8	3389	3127.5	3025.2	2689.3	3115.1	2711.7	373.3	456.3	325.9	490.1	308.5	318.9	522.5	421.2	212.1	246.6	694.9	704.3	687.6	488.3	647.6	613.1	875.4	811.9	616.2	551.2	530.4	792.6	884.5	579.8	669.5	756.3	1118.2	588.9
P10412	Histone H1.4 OS=Homo sapiens GN=HIST1H1E PE=1 SV=2	273566	146178	138103	153089	165913	142998	149396	129062	194020	190104	162806	159718	130264	274063	87066	70136.7	131895	338317	141938	199241	147842	170465	283881	307589	94601	159782	438152	450354	52829.6	141742	130764	145419	483462	369829	196024	177638	1.02243e+06	658724	197994	246159	201710	200010	45525.4	56677.6	112688	85202.3	51961.6	76404.7
B0QY89	Eukaryotic translation initiation factor 3 subunit L OS=Homo sapiens GN=EIF3L PE=1 SV=1	24399.4	17688.7	26645.3	18626.8	21534.8	24116.6	20715.2	20782.4	25860	22924.6	19678.9	14698.6	16326.8	19715.4	17856.4	17332.8	16768.5	17231.4	16726.6	16996	13906.7	11172	10281.4	10378.6	11695.3	10171	8959.7	9811.9	13535	11307.3	14657.3	15214.2	12026.3	10182.3	10957	9540.9	10444.8	10263.9	8667	8460.1	6676.6	5511.1	4239.5	4503.1	6394.8	6476.3	5464.8	5532.7
Q9UBV2	Protein sel-1 homolog 1 OS=Homo sapiens GN=SEL1L PE=1 SV=3	6533	7749	6798.4	7662.5	9963.9	7581.4	8361.8	9318	8008.8	7681.4	9507.1	15066.9	7142.4	6631.3	11738.7	5608.3	7026	10330.1	7157	8776.9	8649.6	6581	5757.2	7083.9	9707.8	8042.7	7136.1	7485.3	6186.3	5498.6	7231.9	5488.3	5073.4	6709.8	8454.3	7648.6	5465.2	6870.8	8390.5	6853.3	10233.7	7592.3	6220.9	4614	5826.4	6794.4	10019.6	7115.8
P41218	Myeloid cell nuclear differentiation antigen OS=Homo sapiens GN=MNDA PE=1 SV=1	21818.3	14284.2	26676.2	21998.4	18110.9	12787.2	19913.7	14786.2	16131.6	17383.9	4967.4	2937.4	3550	5865.2	6040.6	11975	9246.6	5917.6	9493	6750.9	14064.6	10689.7	17094.1	10550.4	9240.8	9510.5	37625.5	14920.5	8233.6	7672.2	16844.6	10343.2	26855.2	22041.8	14495.3	26928.2	51240.6	20732.9	20180.3	17227.9	14047.8	13096.2	53942.8	15131.2	16438.3	14957.9	48912.7	17446.6
P39656	Dolichyl-diphosphooligosaccharide--protein glycosyltransferase 48 kDa subunit OS=Homo sapiens GN=DDOST PE=1 SV=4	29975.9	34034.7	34206.9	33466.9	55317.3	33108.3	25755.8	28098.7	52866.9	39472.9	50724.8	85240.1	32823.8	31659.5	49127.6	40173.3	36248.4	76415.8	35115.5	52135.5	57486.4	37861.5	28555	42176.9	54750.9	30042.7	36805.5	37242.6	34151.9	39937.9	91982.5	38024.1	55058.3	46008.1	85746.1	42233.6	51901.3	48668.2	58837	47857.3	29251	33790.7	31435.7	37677.9	19197.2	18270.6	27454.2	27053.8
P42167-2	Isoform Gamma of Lamina-associated polypeptide 2, isoforms beta/gamma OS=Homo sapiens GN=TMPO	825	441.9	187.7	721.1	560.7	456.4	760.2	993.5	477.4	527.9	617.4	2492.2	422.9	939.6	1141	451.2	2812.1	2297.8	2735.6	1828.7	1775.1	2799.8	2094.1	3486.7	1176.5	3137.2	2687.4	3410.4	171.5	374.7											3828.7	645.3	166.5	81.5	822.3	513	997.5	1251.2
Q96TA1	Niban-like protein 1 OS=Homo sapiens GN=FAM129B PE=1 SV=3	42182.2	36426.6	23544	28684.1	28702.1	30150.8	25865.3	30428.3	27059.9	31212.7	17144.6	28824.8	21273.3	16515.3	23704.8	26106.8	24335.6	22669.4	22796.2	21721.1	31820.7	18407.5	19268.8	20075.6	34950.4	22185.3	17635.6	18619.5	15915.3	13392.4	17262.4	13670.6	17381.7	21644.3	29969.6	21968.9	11667.3	16242.6	17963.9	15337	10031.5	9941.6	12935.7	11535.9	10723.4	14602.3	16513.6	16435.6
P30041	Peroxiredoxin-6 OS=Homo sapiens GN=PRDX6 PE=1 SV=3	46563.3	35398.9	32991.6	33492.5	44816.1	36238.8	30600.6	39970.9	29676.4	34691.7	21615.9	52242.8	26451.7	29455.8	28373.9	29910.3	28863.8	35003.4	24371.6	33089.9	58976.3	30967.5	34842.6	36174.6	73611.9	34477.4	33486.5	38413.9	101394	56935.4	52321.3	26715.2	32515	20044	79882.7	25327.1	29425.4	25918.9	28206.9	21935.7	16781.7	16125.5	32853	71780.3	16869.1	17099.7	20056	12468.4
Q6UX06	Olfactomedin-4 OS=Homo sapiens GN=OLFM4 PE=1 SV=1	6319.3	3793.8	3793.7	6486.2	11894	7188.1	7124.8	5045	13659.6	8026.9	7186.3	1211.8	2730.3	2148.3	1371.9	3278.9	2796.3	4255.8	3205.1	2464.8	36195.2	14566.7	9915.3	23149.6	86452.6	28784.8	11030.9	13762.9	10906.9	12979.8	40480	19848.1	12192.7	21962.5	154101	34655.7	13682.9	18832.4	20136.9	20153.3	7251	8919.3	80078.1	11016.6	11157.1	11029.4	100229	22167.4
Q99536	Synaptic vesicle membrane protein VAT-1 homolog OS=Homo sapiens GN=VAT1 PE=1 SV=2	28623.4	12735.8	16390.8	28064.4	6358.1	12048.1	18036.9	20421.2	5525.1	14189.1	13575.9	6808	11616.2	14263.5	6776.4	14292.8	11944.3	6412.7	11449	11450.6	15144.8	33893.8	11649.2	17242.9	11455.6	22495.5	16650.5	43242.8	48388.2	40228.3	3902.3	8432.8	3085.5	4963.9	3098.3	6686.6	3541.7	8839	5611.3	5445.7	7991.6	10069.3	16032.6	15353.1	7668.9	10875.3	6269.9	7296
Q9UKV3	Apoptotic chromatin condensation inducer in the nucleus OS=Homo sapiens GN=ACIN1 PE=1 SV=2	19611.9	16860.6	20857.3	18901.2	22514.2	23723.2	25447.1	20996.9	20912.3	20305.5	22561.3	20075.4	17677.3	21266.5	16799.7	25981.7	25724.1	22759.9	26545.3	18732.5	8456.4	11879.1	13437	12125.2	8692.9	9760.8	12810.5	13552.4	11777.8	9539	9776.6	13005.2	9864.2	11466.7	7211.1	11944.6	11145.5	11339.3	6729.6	7092.9	18797.3	12875.5	7636.7	6430.4	12439.1	11494.7	8167.3	11061.7
A0A087WSV8	Nucleobindin 2, isoform CRA_b OS=Homo sapiens GN=NUCB2 PE=1 SV=1	17766.6	17768.9	18248.6	22076	26679.4	24851.1	21859.8	19481.5	27778.2	24003.1	39638.5	36171.1	36656.8	31391	28990.7	40590.5	39528.4	33389.7	40082.2	29981.4	3104.8	4309.8	3409.1	6906.2	4068	5879.4	5457.2	5466.7	3629.7	10000.6	11092.8	11575.6	8829.4	13414	10387.4	10609.9	13757.8	13057.6	12829.3	13656.5	9652.9	8988.9	3496.9	3741.1	6501.7	8521.7	6378.6	9025.6
G3V180	Dipeptidyl peptidase 3 OS=Homo sapiens GN=DPP3 PE=1 SV=1	16172.5	16321.6	15681.1	13741.4	12917.7	12947.3	20701.9	17946.8	13667.4	14119.8	8530.5	8925.9	8800	9475.4	10528.3	14801.7	14981.7	9868.8	13872.9	10020.3	17182.8	19990.2	20474.3	16474.5	10644.6	14522.2	17486.7	15732.4	10714.2	11805.9	7821.4	8256	7632.8	7531.4	6991.2	7190.4	7620.5	7057.3	4770.9	5493.1	3025.9	2720.6	2644.3	2284.3	5218.5	4315.6	3272.3	3307.5
Q9C0C2	182 kDa tankyrase-1-binding protein OS=Homo sapiens GN=TNKS1BP1 PE=1 SV=4	5576.4	5667.3	4903.5	6639.3	7821.1	7343.5	6273.3	8721.5	5037.8	5978.9	8242.6	8888.4	9551.1	6862.6	7709.5	10398.3	10458	6002.8	9185.2	7248.2	10508.4	23496.2	12572.5	15492.8	7787.2	13485.6	9557.9	11949.6	4138.2	4338.1	6089.5	5652	5754.8	3894.1	2737.4	3027.3	2085.6	2269.1	1838.4	2153.4	11362.8	6948.9	3760.8	3579.8	8461.8	12304.5	6140.7	10241.2
G8JLA2	Myosin light polypeptide 6 OS=Homo sapiens GN=MYL6 PE=1 SV=1											758	628.3	869.8	937.2	880.5	2180	1674.4	944.9	1505	860.7											428.1	688.2	434.3	213.8	431.7	237.1	371.1	391.1	197.5	369.3	57981.8	38934.5	39210	39899.6	57814.5	35869.3	23525	23214.5
Q14103-4	Isoform 4 of Heterogeneous nuclear ribonucleoprotein D0 OS=Homo sapiens GN=HNRNPD	1866.2	725.6	504.6	1485.1	719.4	896.4	814.5	1012.7	505.6	794.8											4317.6	6115.7	2768.1	3549.9	958	2121.7	3159.3	3646.8	103.3	202.1	2283	6532.5	3181.9	4211.6	1839.8	2918.1	4934.9	4992.1	1879.2	2123
A0A087X1N8	Serpin B6 OS=Homo sapiens GN=SERPINB6 PE=1 SV=1	14425.8	19178.6	11911.2	13186.2	10093.7	12306.6	13992.3	14169.5	10041.2	12557.9	13124.3	17032.5	14893.6	11772.6	16989	20291.7	17757.8	10307.6	16375.5	13365.7	8332.5	7244.6	10693.4	11163.3	9203	14655.5	8082.2	13236.3	11252.5	13466.7	5745.9	4771	10429	6454.5	7884.5	9820	7171.2	9113.5	6125.6	6848.8	3650.8	5117.8	8341.9	6466.5	4365.8	6101.2	3334.1	6093.3
P51149	Ras-related protein Rab-7a OS=Homo sapiens GN=RAB7A PE=1 SV=1	57344.2	42078.6	61746.7	41307.9	43809	37070.5	43098.3	27929.2	75937.6	50162.6	33242.4	35720.1	40315.4	33059.4	32450	30742.9	29035.8	37673.3	30585.8	35372.2	17601.3	12226.4	29402.1	25478	13440.3	22464.2	25684.8	23909	22721.9	24593.4	20359.4	21202.7	39112.2	26279.1	23931	22168.3	26871.5	27063.7	19768.4	20634	25134	28423	33982.9	29666.5	20716.3	18036	18504.9	16475.2
P00491	Purine nucleoside phosphorylase OS=Homo sapiens GN=PNP PE=1 SV=2	30562.8	21366.8	24412.1	22510.6	24315.7	23554.6	25295.2	26007.8	20298.3	23129.5	16757.5	20450.2	17196.5	27074.5	16080.4	25398.3	24125.9	20271.2	22156.4	22451	18071.5	13801.9	15356.4	16189.4	15610.9	15585.8	18094.9	17175	25650.6	21771.6	13762.4	11467	10476.5	16850.8	12447.7	19289.9	12714.9	15221.5	11076.8	10259.9	6498.9	10931.8	12603.6	12505	9528	13935.6	7540.1	9609.4
P01877	Immunoglobulin heavy constant alpha 2 OS=Homo sapiens GN=IGHA2 PE=1 SV=4	8412.7	5370.4	4166	9909.4	17880.8	12882.1	8314.6	11239.2	6109.8	8900.9	15553.2	7593.8	13205.1	15982.5	8937.4	11410.5	12179.6	10327.3	13632.8	11197.7	7459.8	11351.8	3476.3	7089.4	3993.1	6059.4	3817.5	4992.8	5093	8822.1	5567.5	7492	3049.5	11538.3	4047.5	12417	3695.4	8383.5	13786.4	13156.9	1783.3	1366.8	1802.6	4225.8	1390.1	1928	1660.9	2411
Q9NTJ5	Phosphatidylinositide phosphatase SAC1 OS=Homo sapiens GN=SACM1L PE=1 SV=2	15309.8	12392.4	14641.7	15548	14576.5	11738.4	16064.8	14496.1	13475.8	14751.9	17999.9	16674.1	20179.6	17804.7	17402.6	16421.2	18482.7	18488.5	19631.5	15985.3	10290.9	9434.5	12382.3	15854.9	15224.1	13864.1	15113	13855.9	15662.1	13432	10185.9	11460.4	9373.2	13078.1	9511	12088.4	11975	11983.7	10613	10075.3	12688.3	16820.4	13502.9	13480.2	16136.3	22482.5	15493.6	37646
A5YKK6	CCR4-NOT transcription complex subunit 1 OS=Homo sapiens GN=CNOT1 PE=1 SV=2	7187	7630.8	8195.8	7923.5	8221.7	6989.5	8795	9938.1	8330.7	8005.9	2743.1	3000.8	2754.5	3161.7	3333.7	5472.6	3828.1	3783.2	3609.6	3038	13280.9	8932.8	7175.1	9096.8	13124.6	8591.7	7272.7	7045.9	12763.4	10009	12210.6	9286.8	5238.2	7137.3	9240.7	6187.7	5423.5	6325.8	5840.8	4739.2	5362.6	5522.5	7419.8	7036.8	4723.1	4943.3	6188.6	5504.1
Q9Y2W1	Thyroid hormone receptor-associated protein 3 OS=Homo sapiens GN=THRAP3 PE=1 SV=2	20179.7	15724.8	14753.9	17662	17530.8	11907.3	15307.2	15443.5	19103.9	15409.5	18789.2	22478.6	14695.4	18896.9	17411.5	13654.5	18733.9	23496.6	22454.6	18398.7	16524.5	29489.6	19812.5	19236	11436.1	15461.1	18009.5	17104.3	6136.6	7104	26504.1	38118.7	25715.9	24725.9	16977.6	23928.4	25572.4	24938.8	16751.6	16873.7	30760.3	19856.4	13740.5	7933	21665.6	15790	19473.2	25406.9
O94906	Pre-mRNA-processing factor 6 OS=Homo sapiens GN=PRPF6 PE=1 SV=1	16873.8	16886.8	15648.3	16471.2	23074.5	17403.7	16491.9	18527.7	18537.6	17237.2	8678.5	9720.6	7188.3	7647.3	10668.1	6417.1	7958.2	10515.3	9112.6	8602.6	12929.8	15033.7	13882.5	12696.8	11135.6	11408.9	12605.5	11099.7	8224	9349	15770.2	20782.7	16888.4	13446.7	14302.2	13053	14383.6	13424.6	10493.3	12018.8	19121.9	14919.2	13586.9	10673.6	13437.8	11466.1	18024.2	16584.4
P61981	14-3-3 protein gamma OS=Homo sapiens GN=YWHAG PE=1 SV=2	16532.7	12729.7	9678.1	16552	11901.9	11179.9	14417.3	15604.3	10629.8	12147.8	18989.1	23315.1	20049.4	18834.5	19407.9	14607.9	15785.8	12956.6	15072	19481.1	11532.1	14976	16228	13990.2	7856.4	13139.5	14917.9	17806.6	5788.8	7935.9	11491.3	16157.3	18806.3	19780	12558.5	20355	17184.8	19483.7	13138.8	12718.9	14373.6	7813.8	5920.8	3227.8	11277.6	9242.2	8886	10542.2
P62195	26S proteasome regulatory subunit 8 OS=Homo sapiens GN=PSMC5 PE=1 SV=1	18714.9	17404.9	21834.3	16306.2	17864.3	15843.3	18550.5	14152.2	16831	16440.7	18004.2	17006.3	16231.1	20241	19983.6	27460.5	25902.8	18721.5	25082.8	18162.8	23660.9	35485	21864.2	18211.6	16174.9	15452.6	24942.5	19726.4	11771	14703.9	15920.6	19218.6	14136.7	13008.2	9161.1	12737.9	14913.3	12386.4	10325.2	10630.9	4949.2	4274.7	5672.9	3906.2	6416.1	6092.2	7373.1	5201.3
P30044	Peroxiredoxin-5, mitochondrial OS=Homo sapiens GN=PRDX5 PE=1 SV=4	20221.3	24272.1	38538	15578	27878.5	42502	17253.2	22264.9	25337	27601.3	78039.6	42487.8	76530.4	48762.9	57136.5	41021.4	40365.9	42295.7	42174.3	58604.2	23362.1	23630	79046.4	33351.9	28095.5	27079.9	28777.1	31377.6	49568.2	65938.1	16857.3	18476.3	59598.2	28611.3	19758.5	20297.7	28733.2	30230	33251	32679.1	11664.9	25450.5	21218.1	44878.2	19070.4	14697.3	13977.4	9294
P51610	Host cell factor 1 OS=Homo sapiens GN=HCFC1 PE=1 SV=2	9923.7	6719.2	8876.2	7393.7	7980.1	8081.9	8229	8819.9	6425	7625	7046.5	6715.6	4639.9	7882.1	6291.5	3759.9	5747.8	7240.1	7090.1	6839.5	7753.7	10367.7	10844.1	10162.9	6677.4	10999.2	10273.3	11019.5	11390.3	12172.4	3427.1	3299.9	3578.4	3493.2	2392.2	2741.3	4543	3749.9	2665.2	2801.6	5653.6	6101.5	4978.6	4564	5909	5405	3752.9	5182.3
P00738	Haptoglobin OS=Homo sapiens GN=HP PE=1 SV=1	76210	16326.3	40994.7	41597.7	18070.9	46061.4	19910.4	21342.9	10363.1	26844.5	15986.7	8566.6	9834.7	20920.5	9723.3	9687.1	8841	7162	11415.4	18565.8	9043.5	13687.9	10831.4	17292.1	5928.7	12579.6	30393	25338.7	16895.9	18781.7	2774.6	3657.4	2251.6	2151.7	1655.5	1768.5	5035.9	4095.9	4565.5	3599.1	17822.3	22058.9	37929.7	18193	16623.8	18032.3	25463.4	19894.5
P56199	Integrin alpha-1 OS=Homo sapiens GN=ITGA1 PE=1 SV=2	5943	10706.7	7827.3	8334.9	14775.8	10470.6	12485.4	13277	6447.4	9432	9305.4	16324.4	11935.4	6601.4	10598.1	9978.2	10570.1	9119.6	10960.3	10036.8	16787.3	16145.7	8916.3	13134.8	13531.8	15527.5	13148.7	15213.5	26984.1	20885.2	12985.8	13592.3	6901.1	8069	11809.3	12392.2	8509.6	10867.3	17899.9	15306.7	13058.9	10051.2	9297.8	14702.9	9785.6	9146.3	8316.5	10809.1
P47897	Glutamine--tRNA ligase OS=Homo sapiens GN=QARS PE=1 SV=1	12696.3	15318.1	13537.3	12388.2	13731.2	12792.1	14017.4	12105.5	15207.3	13134.9	6309.9	8143.2	6701.2	5390.1	7176.1	7457	8088.3	7309.6	7513.1	6720.3	10132.1	7942.7	9828.9	8571.3	12792.3	9119.1	8141.2	7049.8	10824.3	9985	15689.2	14885.8	12300.8	8750.8	17054.6	8144.4	7439.6	7045.9	7045.2	7621	10237.8	10080.7	10998.6	13645.1	10423.5	11993.9	9822.1	9421.4
Q14571	Inositol 1,4,5-trisphosphate receptor type 2 OS=Homo sapiens GN=ITPR2 PE=1 SV=2	7482	7759.3	7803.8	7485.1	11346.7	7523.7	8790	9485.7	7030.1	7355	1818.6	1051.9	1438.4	2038.4	1918.5	2406.8	2384.4	1715	2080.2	1577.2	2636.6	2583.8	1788.2	2015.4	2779.6	2009.1	1918.4	2024.6	2396.7	1980.7											5430.7	5946.3	5348.8	4362.4	5911.3	6881.2	5671	6653.8
P27694	Replication protein A 70 kDa DNA-binding subunit OS=Homo sapiens GN=RPA1 PE=1 SV=2	23873.2	17497.8	20249.2	17766.2	17694.6	14968.4	18345.8	20148	13055.9	16855.8	5134.4	3406.9	4154.5	8088.5	4624.6	4519.2	4929	4299	4945.7	4467.5	16595.5	14933.4	12747.6	13838.6	12331.7	13924.3	15437.2	14307.1	14319.1	11388.4	11751	20704.7	10271.1	11990.8	6718.7	11381.8	15815.1	13455.8	7007.9	7713.5	12770.6	10658	12247.8	12757.4	13156.2	12793.9	16821.1	10732.2
Q9Y2Q3	Glutathione S-transferase kappa 1 OS=Homo sapiens GN=GSTK1 PE=1 SV=3	36156.5	35711.2	42689.8	31704.2	35990.4	30271.3	27285.5	27387.8	44419.1	38937	43226.4	49533	50337.3	38240	46801.9	25275.3	25948.3	39415.6	29915	36495.3	40040.8	47460.2	51850.1	48805.9	61533.5	43801.6	60542.6	48140.3	41955.3	53825.7	21501	20166.4	38645.6	27046.8	39861.1	18274.8	34599.9	29938.6	27155.2	26689.8	23765.5	34972.6	42158.4	22603	23808.7	17526.9	34092.6	12132.5
P41250	Glycine--tRNA ligase OS=Homo sapiens GN=GARS PE=1 SV=3	8141.5	9228.3	8295.8	7937	7681.5	7224.7	9043.4	10025.6	9094.1	7793.3	6385.5	10388.2	5778.9	7049.1	10969.7	8037.3	10405.3	8925.7	10166.4	7911.3	11130.7	8075	15338.5	11988.7	11800.4	11550.3	12808.6	12658.1	12728.2	12860.5	2435.4	2821.2	2941.5	2303	2004.5	1549.9	2473.3	2327.9	1577	1701.1	15172.7	10719.3	8888.7	5914.7	12079.4	11295.6	12524.3	9463.4
O00232	26S proteasome non-ATPase regulatory subunit 12 OS=Homo sapiens GN=PSMD12 PE=1 SV=3	10628	14273.6	12676.2	13095.1	15772.2	9849.4	13922	14245.8	13434	11894.7	11483.7	15134.3	10557.1	12296.7	17329.4	18022.7	20105.6	16356.8	16689.4	13129.1	14350	10079.1	11647	17572.1	13826.9	14216.7	10860.6	11057.5	7140	8769.9	12427.3	17045.8	11049.6	7336.3	13413.2	7711.8	9495.6	8388.8	7054.2	6706.5	13141.5	11661.5	11457.4	10283.1	12743	11516	14984.9	11388.3
P30499	HLA class I histocompatibility antigen, Cw-1 alpha chain OS=Homo sapiens GN=HLA-C PE=1 SV=1	147.7	118.2	437.7	244.3	113.4	268	233.2	254	95.8	186.2											8000.3	4610.6	5703.3	4817	3495.6	3201.8	4245.2	3256.9	1001.3	2282.5	5660.8	3444.1	3794.2	6083.8	2240.5	4656.2	3792.7	4626.2	2651.7	2737.6	201.8	401.9	188.6	167.6	2454.8	1762.2	358.8	775.5
Q8WUM0	Nuclear pore complex protein Nup133 OS=Homo sapiens GN=NUP133 PE=1 SV=2	11898.4	10868.7	13277	11171	12259.9	10952.3	14565.8	15205	12381.9	12351	6997.7	6468.1	7062.9	7359	8352.2	11813	11886.3	9050.3	11564.7	7205	3621.9	4317.4	3396.4	2747.5	3347.7	2119.8	2952	2702	1809.8	1937.1	4946.6	6007.3	6212.3	6889.4	5391.8	8024.7	5503.3	5651.6	4199.1	4110.6	5611.9	8908.9	4133.5	4137.8	5990.4	4630.1	4027.7	4610.5
M0QZR4	Rho guanine nucleotide exchange factor 1 OS=Homo sapiens GN=ARHGEF1 PE=1 SV=1	16236.1	10324.7	19268.7	13271	10181.3	12556.4	25401.9	23249.3	9557.7	14807.1	8363.5	5874	6705.2	15882.1	7923.6	14987.2	12397.5	11287.2	11674.2	9101.2	5895	8421.8	5259.4	5625.2	4776.6	5786.6	7158	6683.7	3603.9	5718.7	6234.2	13313.8	4423.6	5500.6	4117.1	4977.1	6564.7	5198.5	4833.1	4147.5	2943.3	5281.9	4272.6	4332.5	6368.3	7043.8	3722	3963.5
O14974	Protein phosphatase 1 regulatory subunit 12A OS=Homo sapiens GN=PPP1R12A PE=1 SV=1	17049.9	16533.7	16210.2	15530.3	18801.9	16639.4	20665.7	21278.3	12443.8	15778.7	5218.6	5483	5722.1	7157.7	4496.2	7816.8	7583.2	5779.6	7900.9	5600.1	4841.9	6835.5	5774.4	7523.5	3233.6	6809.2	7021.9	7444.4	2186.7	3278.6	5155.9	7176.7	4235.6	6690.8	2798.4	5779.8	5348.1	5418.2	3872.5	3816.5	18377.4	14728.3	7976.3	6799.8	18736.9	18998	15835.4	19372.4
Q96G03	Phosphoglucomutase-2 OS=Homo sapiens GN=PGM2 PE=1 SV=4	22990.1	17251.7	16122.7	15077.6	15448.2	14073	15882.9	19834	11396.3	14721.9	10855.3	12795.1	10998.7	17365.4	12436.5	12594.3	13191.7	9949.2	12460.8	12270.4	24131.9	31683.2	23065.2	23041	17541.1	24195	33494.9	37002.2	16892.6	15897.5	4421	5521.8	5007.3	5343.1	3239.1	4326.8	6499.3	6795.6	4041.4	4401.6	13109.7	17662	14009	14092	12210.5	13390.3	9182	9992.2
K7EJH8	Alpha-actinin-4 (Fragment) OS=Homo sapiens GN=ACTN4 PE=1 SV=1																																									227.4	424.2	330.6	307.1	287.6	466.6	190.2	485.8
Q92973	Transportin-1 OS=Homo sapiens GN=TNPO1 PE=1 SV=2	13896.4	14611	15372.8	12657	13079.8	12748	14813.1	14977.4	12010.8	12976.8	7786.6	10080	8018.9	8947	11301.5	10667.6	10921.4	11143.9	10292.7	9611.4	25371.6	22159.2	13635.3	13517.9	23034.5	15927	13837.1	13807.5	22426.7	18612.8	17636.6	15350.7	10442.7	11440.4	15844	12437.5	11290	10630.8	11730.7	9284.8	11008.7	10425.9	23366.6	20772.9	15207.3	11617.7	20945.9	15641.7
Q53F23	HCG14925, isoform CRA_a (Fragment) OS=Homo sapiens GN=TBXAS1 PE=1 SV=1	10361.3	8966.5	12246.1	11136.4	11734.6	11193.9	12947.3	12124.4	16708.8	11593.3	8515.9	17589.3	5206.8	5714.8	6827.5	7894.1	9086.7	14956.7	8673.8	9326.6	37142.3	23018.5	19224.1	19094.3	44561.5	22969.2	24144.4	23588.5	32023.4	23803.6	6154.8	8117.6	4158.6	3817.6	16226.4	4546.3	4240	4654.6	5018.5	3734.3
Q96PK6	RNA-binding protein 14 OS=Homo sapiens GN=RBM14 PE=1 SV=2	14902.2	15582.8	15627.8	13336.3	14330.7	13240.2	13789.9	13761.8	15440.8	14476.6	17017.2	20100.8	15557.2	21891.9	22603.7	14291.1	14379	22092.2	19412.7	19346.5	19508.9	22959.5	25536.4	23427.4	20845.6	20454	23066.3	21160.6	15866.9	18691.8	15132.9	25643.7	14395.3	12947.2	10075.2	11830.2	15250	12451.6	8774.8	8503.9	19486.1	15398.8	17432.4	10817.3	18450.5	12859.3	27522.4	17943.2
Q9UNM6	26S proteasome non-ATPase regulatory subunit 13 OS=Homo sapiens GN=PSMD13 PE=1 SV=2	22340.9	23837.7	28542.4	21064.5	24649.7	23227.7	22531.5	19285.4	25332.3	23169.9	16189.2	19600.3	14589.9	18127.4	17216.9	26004.4	23155.1	21820.9	20922	17926.9	20821.5	28014.4	10390.7	8093.2	12640.9	8818.7	11067.9	9736.7	6346.7	7652.7	12647.1	10655.3	11160.7	17338.9	15282.2	22617.7	11299.5	14505.6	12130.9	11827.4	11236.9	10561.2	12922.2	13268.8	9433.8	9107.6	10675.5	7897.8
O00299	Chloride intracellular channel protein 1 OS=Homo sapiens GN=CLIC1 PE=1 SV=4	38525.6	24874.4	30965.5	25815.8	21976.9	19877.6	21581.6	18739.9	26079.8	25536.7	21780.1	45116.3	25768.2	54314.6	27927.7	18788.4	19859.3	22959.3	16683.9	33893.5	29725.8	19673.5	46297.6	21089.4	36312.2	21993.2	32805.3	26253.9	32016.2	28925.8	25487	19477.8	49093.6	26549.3	28159.8	22143.2	45075.1	27068.1	21130.8	23086.1	14356.4	10611.1	45084.2	27286.1	23411.7	15138.6	30910.4	16233.5
P67775	Serine/threonine-protein phosphatase 2A catalytic subunit alpha isoform OS=Homo sapiens GN=PPP2CA PE=1 SV=1	3947.6	3410.3	3312.7	3050.1	3268.9	4849	5373	4857.2	2820.7	3713.8	7568.4	5774	7798.9	8487.1	9660.1	32594.2	10764.4	8129.8	11355.7	8085.1	386.6	582	581.6	1770.9	517	1441.3	752.8	1154.7	518.8	1123	2072.9	1538.9	2866.8	6797	2711.8	8366.9	3861.6	5083.2	2958.7	2320.8	510.4	1028	1052.8	759.5	767.6	1335.2	1252.5	1613.8
P24539	ATP synthase F(0) complex subunit B1, mitochondrial OS=Homo sapiens GN=ATP5F1 PE=1 SV=2	29673	34128.5	28132.9	27402.2	36325.1	36374.4	24973.9	28915.4	42715.6	37743.4	46468.4	30397.1	61523.6	29764.5	37927	32029.2	35288.2	42846.1	37153.1	37624.8	85514	57170.2	34853.6	51087	136394	52613.1	43021.4	45609.3	47503.5	62708.8	93313	74564.7	63616.5	87695	198986	93381.3	71625.6	85214.7	134786	123260	38887.7	45413.8	38127.7	69496.5	33692.7	46111.4	67538.1	87937.7
O75947	ATP synthase subunit d, mitochondrial OS=Homo sapiens GN=ATP5H PE=1 SV=3	44422.1	30652.6	37499.4	35206.9	35356.8	45127.9	23203.1	25039.9	54235.2	46379.8	64472	43481.7	86728.6	46361.9	56139.4	40154.8	40803.7	54613.4	44602.5	48544.2	59343.7	47333.3	30558.8	27679.5	104692	33055.4	33074.7	35090.3	34769.8	33512.6	82984.5	47823.3	58084.7	56940.9	173258	49283.6	58791.3	70493	99695.2	81360.6	31723.3	41607.9	18719.6	34304.6	23833.4	27613.3	33381.6	36096.3
P54578	Ubiquitin carboxyl-terminal hydrolase 14 OS=Homo sapiens GN=USP14 PE=1 SV=3	11733.6	12786.3	13295.5	9624	38230.1	12680.1	16453.6	16873.5	14001	14183.3	6082.7	5733.6	6135.6	7584	6381.6	16287.6	16579.2	9222.1	13036.8	8309.7	13338.3	10043.5	10904.4	14715.3	11157.1	12844.2	11493.3	11508.8	7152.2	7522.6	1622	1083.8	2222	1655.6	2348.9	1478	2572.7	1889.9	1300.7	1285.6	5900.4	5828.3	6682.8	4519.1	6487	6720.7	7584.9	7765.7
P62191	26S proteasome regulatory subunit 4 OS=Homo sapiens GN=PSMC1 PE=1 SV=1	15543.2	15366.6	18693.6	13342.6	15734.7	14729.7	18300.2	16535.3	15608.7	15334.6	15208.1	14923.3	15099.5	20982.8	13355.1	28436.5	18067	17197.9	22301.2	16547.5	8911.3	13401.5	11659.7	7310.2	7010.2	7103.4	12059.9	10062	4743.4	5294	13831.4	12234.3	13974.9	11004	9091	9137	16049.3	12788	8971.3	8760.3	13238.8	9702.9	15732.9	10037.7	13096.4	12277.4	12273.1	9417.8
P41091	Eukaryotic translation initiation factor 2 subunit 3 OS=Homo sapiens GN=EIF2S3 PE=1 SV=3	22690.3	28727.2	27797	23340	27117.9	20328.8	22498.2	18974.1	31595.5	24234.9	14691.3	25809.2	13938.9	17088.5	22129.4	15671.6	16016.5	19253.7	15617.3	18525.4	23084.5	19089.2	18666.1	20957	26507	19347.3	17459.4	19581	24602.8	21000.1	17200.7	14997.1	11964	11497.1	16951.9	11116.4	11092.4	10436.9	10130.5	8973.2	16227.1	13255.5	16311.9	15687.5	14362.8	14118.4	15537.1	16405.9
P23526	Adenosylhomocysteinase OS=Homo sapiens GN=AHCY PE=1 SV=4	26154.6	32435.9	38840.8	26260.9	20859.2	28211.2	28187.3	28276.6	21254.7	31207.5	29648.2	31875.7	36585	35646.4	46671.1	46788.7	39921.6	34649.5	31278.7	37239.1	40696.6	29205.8	64078.2	35194.8	39370.6	34832.7	31609.7	31487.2	42234.4	41136.9	20771.1	16778	26484.3	14980.5	20003	18225.7	12728.4	14241.1	12506.9	12242.5	16013.9	18352.4	28716.3	30573.4	34506.1	34560.9	23410.2	17908.7
Q15366-2	Isoform 2 of Poly(rC)-binding protein 2 OS=Homo sapiens GN=PCBP2																															287	416	237.6	326.7	158.7	152.4	287.7	246.2	327.7	197.9
Q9UIQ6	Leucyl-cystinyl aminopeptidase OS=Homo sapiens GN=LNPEP PE=1 SV=3	15123.4	15573.6	18062.9	16252.7	18370.3	16218.3	16775.2	18553.8	15099.1	16117.7	8492.8	7796.1	7172	6645.9	8679.7	10967.4	9980.1	10161.9	10403.8	7108.3	12885.3	8395.1	8830.9	17074.8	13445.9	18473.5	12426.4	12530.5	18513.4	15888.9	9929.8	8187.7	8234.2	9986.3	14518.1	10034.9	9164.6	8765.7	9012.7	8698.7	9563.1	13214.4	14474	12032.4	9964.6	12852.5	13441.7	13387.4
Q99805	Transmembrane 9 superfamily member 2 OS=Homo sapiens GN=TM9SF2 PE=1 SV=1	8722.4	17222.1	9894.9	11545.2	20725.4	14227	12522.4	12401.5	28692.5	16417.5	14575.5	24238.4	19724.5	12739.2	21373.7	16539.2	16072.9	23213.7	15466.5	16891.9	21014.5	22960.3	12784.6	14096.2	20573.6	10083.9	12562.7	11562.2	9244.7	11097	39332.7	57420.3	22063.6	31009.4	37288.9	30528.2	19097	24833.4	27926.2	27690.2	12648.5	72265.7	18322.5	20749.8	9999.1	11025.2	22538.3	11954.8
P04792	Heat shock protein beta-1 OS=Homo sapiens GN=HSPB1 PE=1 SV=2	26559.5	34717.9	24241.9	29736.1	25036.5	31511.6	25248.1	24654.6	33402.2	30963.5	27776.4	34407.8	68842.2	32272.9	44539.3	30691.5	32055	29776.3	31354.9	35913.5	31551.6	57381.6	34988.4	39875.3	24249.1	55997.1	43243.4	60844.7	38059	45947.9	22349.1	21815.6	25013.2	23542.1	15540.5	28139.4	21514.2	31548.3	24155.6	28781.5	21700.9	13152.4	13785.3	11487	12285.5	12892.3	15610.7	13889.5
P16403	Histone H1.2 OS=Homo sapiens GN=HIST1H1C PE=1 SV=2	28121.5	10592.1	2636.2	15224.1	8320.6	4399.8	10563.5	9456.6	9662.5	9787.6	3431.4	25136.1	2266.2	4805.7	6496.7	1423.6	10284.3	48842.5	6402	18198.2	18797.7	38337.1	46173.3	38066.9	11863.8	16097.6	67363.3	66796.8	8442.8	10476.1	18410.1	60720.4	54021.3	43954.1	20809	18097.1	149580	93474.6	22449	30256.6	35233.5	16875.9	8661.5	2550.9	17644.3	10837.5	8701.7	16489.4
P54577	Tyrosine--tRNA ligase, cytoplasmic OS=Homo sapiens GN=YARS PE=1 SV=4	19449.3	24891.2	28154.8	23202	18333.7	18932.8	24629	25760.8	18448.6	21326.2	13732.4	16465.8	11195.7	19344.8	17935.8	17431.5	15815.4	15520.9	15612	15076.6	7719.7	8160.5	8221.1	6862.9	7237.3	6226.3	7650.7	8086.6	5867.3	5660.7	19068.2	36023.7	11076.1	13844.1	9916.9	12737.6	13461	13920	11375.7	9728.7	7781.5	8838.8	11794.7	9579.2	12341.9	10890.7	14775.6	13383.1
Q9UI08-2	Isoform 1 of Ena/VASP-like protein OS=Homo sapiens GN=EVL	23451	10413.2	13925.7	14151.2	6875.2	5600.3	12292.3	14894	5905.8	11307.1	9338.3	4695	6876.1	33954.8	7442.2	27628	15411.6	15019.6	17277.6	13587.6	2536	5251.2	2614.7	4604.7	1668.3	4648.3	4389.6	6038.7	1664.2	2425.3	16437.6	17658.6	7601.2	12493.1	5209.1	12027.5	22025.5	16399.6	8706.8	7967.7	2799.8	3668.3	4138.8	4003	11028	5635	4080.1	7215.8
O95573	Long-chain-fatty-acid--CoA ligase 3 OS=Homo sapiens GN=ACSL3 PE=1 SV=3	14974.5	17134.6	16380.1	20858.6	21826	18850.1	19258.1	12899.9	24190.1	21569.4	9473.6	17635	11296.1	8855.2	14294.9	14324.8	12548.6	12342.1	12127.2	11118.7	5815	5933.9	6557.4	5422.2	5122.6	3950	5553.7	4316.2	4277.2	4505.3	5007.6	4198.6	5416.8	4988.2	4854.7	4694.1	3932.2	4197.4	5583.4	4673.4	7677.4	8605.2	8569.1	6670.2	8081	9073.5	10645.8	12772.6
P36871	Phosphoglucomutase-1 OS=Homo sapiens GN=PGM1 PE=1 SV=3	20206.4	23035.3	15453	19540.4	16031.7	20353	15021.9	23875.6	10529.5	16752.2	8089.2	7584.6	9799.5	10564.7	10312.8	9519.7	9690.2	6756.6	8892.3	8710.5	25060.4	21611.5	18762.1	17616.1	17716.3	16453.6	16174.1	18431.1	31193.1	24427.8	9287.9	9549.3	11428.3	9332.4	7745.9	8588.7	10468.1	10151.4	9327.8	8226.8	7261	7430.8	9274.9	10048	8403.3	9468.3	8015.6	5755.6
P00325	Alcohol dehydrogenase 1B OS=Homo sapiens GN=ADH1B PE=1 SV=2	39300.3	15469.9	16390.3	87262.5	17394.6	33337.1	21125.3	44870.2	10244.4	29953.7	38212.9	10844.5	62230.3	45695.3	10818.8	23899.9	31180.4	15620	34840.2	31811.9	13701.5	67019.4	15141.8	41989.1	16635.1	39961.4	22064.5	57870.1	72034.9	45809.9	16496.6	24885.7	7631.2	10052.8	6683.3	12518.7	6547.6	33218.4	20256.2	18714.4	5975.5	10454.7	3846.2	5559.5	4115.6	6741.3	2729.3	8461.9
P38117	Electron transfer flavoprotein subunit beta OS=Homo sapiens GN=ETFB PE=1 SV=3	29658.1	30793.3	34104.3	34470.9	29435.7	31496.8	31827.9	35550.6	27004.1	32547.3	51749	34419.6	55105.9	41704.4	53021.2	46884.8	53803.2	36473.8	52754.4	39800.3	20604.7	26239.7	26271	29404	18602.8	20860.9	26217.1	23832.1	16171.1	17953.5	30241.4	34262.4	36967.9	46387.6	30475.6	39095.7	35133.9	40483.2	35991.3	37133.4	22810.4	35730.3	27734.5	23123.7	28209.4	28528.7	26187.4	25840.9
P84085	ADP-ribosylation factor 5 OS=Homo sapiens GN=ARF5 PE=1 SV=2	7517.7	12050.2	9219	7888.1	16386	8962.8	10679.7	8331	20502.9	11829.8	5154.2	11475.8	5281.8	5371	8211.1	8078.1	7195.5	9715.7	6462.9	6911.9	7509.6	5225.7	8590.6	5058.8	8407.8	3751.6	5924.9	4558.6	6565.9	5041.8	8088.6	4517.7	7157.4	6334.5	8790.6	5616.3	4360.8	4816.4	5554.7	4545.3	968.4	1900.2	2148.1	2957.7	1479	1722.1	1802.2	1214.5
P28288	ATP-binding cassette sub-family D member 3 OS=Homo sapiens GN=ABCD3 PE=1 SV=1	11920.6	14491.7	10894.2	15612.9	14734.6	13505.2	14528.7	11889.6	32784.4	16581.2	18672.1	22750.7	28255.7	14448	25573.8	21092.8	24554.3	42202.9	20678.5	22719.8	26359.9	25653	16717.9	16930.8	26117.2	15375.2	15209.1	13182.3	13734	12299.9	23667.9	15911.4	13873.8	13175.5	16437.4	10564.9	10639.3	11362.6	12168.6	11377.3	5963.6	5272.4	4485.1	7753.6	5840.2	6278.6	6981	6384.3
E7ESP4	Integrin alpha-2 OS=Homo sapiens GN=ITGA2 PE=1 SV=1	290	337.7	356.6	357.8	424	467.8	651.1	610.5	331.6	394.8	769.6	559	600.7	568.1	855.8	2438	1972.4	905.6	1667.8	763.9	590.8	614.4	332.1	553.6	460.3	565.3	239.9	431.8	279	336.5											155.1	357.6	382.7	489.8	260.1	291.3	418.1	806.8
O14974-4	Isoform 4 of Protein phosphatase 1 regulatory subunit 12A OS=Homo sapiens GN=PPP1R12A	274.5	109	90.8	182.8	87.2	29.6	89.7	126.3	81.9	103.9																															71.9				224.2	45	52.2	57.6
P62714	Serine/threonine-protein phosphatase 2A catalytic subunit beta isoform OS=Homo sapiens GN=PPP2CB PE=1 SV=1	9674.8	12541.6	11667.2	9644.9	12588.6	14781	22643.2	16138.3	11964.2	13232	7240	10639.7	8078.2	8748.4	9693.1	19248.3	19751.5	11353	17156.9	9599.4	11611.5	14334.8	12103.1	11883.9	9481.1	13285.6	13313.3	13747.8	7418.8	7464.8	9780.2	9274	7900.6	8922.8	5949.9	7267.9	9858.4	7896.2	5758	5631.4	9725.3	17048.8	10150.5	7703.7	12632.4	17190.3	11602.1	6930.1
G3V1L9	Tight junction protein 1 (Zona occludens 1), isoform CRA_a OS=Homo sapiens GN=TJP1 PE=1 SV=1	8106.6	9557.1	8913.9	10580.3	13987.9	15958.8	13937.2	16205	10209.5	10929.1	6446.2	6769.7	8574.7	5431.7	7142.1	7354.5	7831.1	6578	7534.5	6419.9	6417.7	10584.5	6928.1	6041.2	3688.2	6947.7	7078.3	6927	1935.1	2731.8	734.4	1134.6	840.8	1421.2	892.9	1510.3	816.5	1205.6	965.3	1187.1	9211	5643.7	3645.1	2698.5	6668.6	6669.3	5160.4	6431.8
P00747	Plasminogen OS=Homo sapiens GN=PLG PE=1 SV=2	5089.7	12263.5	3958.2	5424.3	9386.1	11116.6	6114	7236.1	5766.3	6765	9003.9	9791.2	6703.2	6048.1	12855.4	8969.8	8841.3	8112.4	10686.4	7530.7	28291.9	29042.2	11843.4	18150.1	22366.4	16719.2	61023	17111.9	14136.5	11921.4	36464.6	32005.6	11966	19259	17628.8	19626.5	29100.4	15580	20013.5	16919.2	19677	17925.2	32430.4	12057.1	26459.1	33708	58228.3	32106
P23946	Chymase OS=Homo sapiens GN=CMA1 PE=1 SV=1	77415.4	15307.1	69931.5	149663	10361.3	31030	17094.4	33414.9	11465.5	39867.9	88380.2	7471.1	20525.6	44384.6	12072	16234.6	19933.6	9800.1	27045.1	35908.3	18605.1	57232.9	14276.8	55405.3	15671.9	46437.3	21548.1	115537	25748.3	73473.2	28838.2	75632.7	16111.2	45312.9	20634.3	49798.4	18826.4	86274.9	27665.3	67279.4	15263.1	85059.9	24591.6	55293.6	27996.9	43080	10903	16068.2
Q9UBT2	SUMO-activating enzyme subunit 2 OS=Homo sapiens GN=UBA2 PE=1 SV=2	12545.8	10964.9	11722.1	10565	9897.6	18887.3	13208.3	16650.4	6873.9	10447.2	9341.3	7424	7345	13386.2	10770.8	14447.4	13257.8	8255.1	12373.2	9740.8	5536.7	7758.5	6171	4851	5079.9	5459	5337.5	5990.1	4659.5	4878.3	5589	7064.3	9828.8	12594.9	8651.9	8349.6	13005	12786.9	7924.7	13297.5	6048.1	6185.4	6047.4	5611.8	8103.5	7087.8	8533.2	6133.8
Q9NSD9	Phenylalanine--tRNA ligase beta subunit OS=Homo sapiens GN=FARSB PE=1 SV=3	12035.4	22899.8	13889.4	12906.3	21737.3	15970.4	17378.7	11338.7	23271.2	17709.5	4695.5	9669.3	4584.7	4791.4	10818.1	8667.5	8892	11157	8024.9	7562.9	12583.8	10998.9	11244.3	13326.4	12292.8	11513.8	7917.6	9053.5	6541.9	7152.4	6322.7	4281.1	7581.8	5217.7	7727.6	4922.4	4656.1	4914.2	4861.4	4149.4	8543.5	9335.8	15572.7	11755.9	10646.3	9493.3	17463.3	9531.5
O00203	AP-3 complex subunit beta-1 OS=Homo sapiens GN=AP3B1 PE=1 SV=3	18706.4	17857.3	18434.5	14831.5	13599.1	17323.4	14240.8	15472.7	15914.6	15880.6	5208.1	4404.2	5074.1	5020.3	5312.1	7794.3	6649.5	5106	6411.3	4987.3	19093.8	17070.4	14661.6	18212.2	17455.3	18379.9	15261.3	16196.7	21439.5	19312.9	10919.1	6680.6	5721.3	4367.9	5254.5	3841.6	5893.1	4472	4123.7	3506.5	7784.6	7495.7	6773.6	9681.4	7120.5	7545.1	7372.8	9881.2
P62805	Histone H4 OS=Homo sapiens GN=HIST1H4A PE=1 SV=2	81551	86029.6	80083.8	45214.2	314824	315229	68563	76989.3	155462	156047	178748	124936	110744	149917	130603	98767.3	98552.6	322075	117604	185669	123720	57184.4	176958	95101.1	187230	96462	253097	156617	90579	157877	101066	129502	323221	157885	303924	138652	567132	280011	120811	141155	93325.4	194532	66545.7	108276	80184.5	67308.8	46299.6	85699.2
P06727	Apolipoprotein A-IV OS=Homo sapiens GN=APOA4 PE=1 SV=3	15192.3	160405	7015.4	22916.8	11250.4	23138	24372.6	26296.9	7594.5	27725.2	16544.2	10095.3	14551.7	9716.2	87810.5	28134.3	24691.9	14518.8	27042.4	25928.3	5924.9	5156.7	4235.9	16835.7	6896.2	22970.8	7207.9	11672.7	15158.6	18410.9	4168.9	6222.1	6228.4	27765	17327.2	46768.7	9931	19666.1	26767.1	31522.9	2660.5	7409.2	8843.5	4106.2	4143.3	5512.2	6751.4	9032.2
P57740	Nuclear pore complex protein Nup107 OS=Homo sapiens GN=NUP107 PE=1 SV=1	6595.3	8911.3	7947.6	6124.6	12240.9	7681.9	7941.1	8841.5	11605.4	8301	4354.9	7247.6	3723.7	4210.3	6454.4	4690.6	5291.2	7864.8	5226.8	5511.5	6229.7	5844.5	8405.7	7976.1	7447.9	7094.9	7211.9	6296.6	4890.2	5487	9628.6	9954.7	5323.8	6090	4739.4	6342	4153.7	4516	4037.8	3760.9	6495.8	8169.8	7880.2	7940.8	8369.3	8207.4	6694.9	11518.1
P22234-2	Isoform 2 of Multifunctional protein ADE2 OS=Homo sapiens GN=PAICS	12061.8	17658.6	17810.1	13645.3	14690.5	13284.4	17202.5	17320.6	18508.9	14659.1	15190.2	20542.2	12747.8	12731	20745.9	30547.9	22592.3	23533	20692.7	16245.3	21448.5	9020.4	17655.7	14688.5	25897.3	15733.8	12000.5	12252	15837.8	15817.3	11395.7	8429.8	12561	17952.3	23758.6	21593.8	9753.4	11647.1	11659.4	11719.3	9526.7	8742.1	16396.4	15401.1	14673.1	12734.7	14221.9	11668.4
Q9BZZ5-2	Isoform 2 of Apoptosis inhibitor 5 OS=Homo sapiens GN=API5	16262.8	13451	19986	13589.9	14394.9	13969.2	14766.5	12774.7	14572.8	15000.5	14746.6	15652.3	11029.8	19347	12300.4	19650.6	19297.8	20268.7	17959.4	15690	27440.2	15724.3	17762.4	17070.1	31980.6	15789	14094.8	15179.1	27349.4	21326.1	5759.1	3779.8	4813.8	5567.4	5656.9	5618.9	4863.7	5137.6	4790.9	4033.8	7294.4	6729.8	10401.6	13279.3	7626.6	6953.3	5719.1	5660.9
B5ME19	Eukaryotic translation initiation factor 3 subunit C-like protein OS=Homo sapiens GN=EIF3CL PE=3 SV=1	18302.4	15507.6	16559.7	16251.6	13871.1	14325.8	13790.3	17679.1	14655.6	15648.4	15938	16732.4	12904.7	15206.2	15954.6	13987.1	16214.1	17134	16483.7	16073.1	37177	31087.2	21424.4	17034.2	27064.6	17931.9	18733.7	19159.5	21563.5	18896.2	32321.4	23185.1	20157	13002.2	25127	13137.4	15958.1	13389.4	12302.4	12750.1	11111.2	7272.3	6073.6	8107.7	6051	6309.7	9906.8	8757.9
P23284	Peptidyl-prolyl cis-trans isomerase B OS=Homo sapiens GN=PPIB PE=1 SV=2	62515.5	49994.4	65180.6	58264.1	73509.5	49894	50825.6	42375.5	57837.7	56835.4	110183	77038.1	74473.6	166271	56695.6	57084.7	59708.6	95088	61345.9	114364	119005	120518	149639	108243	97857	87710.2	191600	135003	97946.1	131849	158571	114306	162412	134603	106261	108846	182495	141184	207465	178122	95823.1	91436.6	98438.7	79826.8	72734.8	59284.3	97497.9	71065
Q9BXP5	Serrate RNA effector molecule homolog OS=Homo sapiens GN=SRRT PE=1 SV=1	17852	16064.4	16877.1	16652.5	17774.9	15254.2	15148.6	13155.9	17998.8	15896.2	14915.8	10691.4	9393.7	13191.2	11966.1	9144.8	10283.6	11205.3	11338.1	11181.7	7864.2	15363.3	6567.1	5783.5	5098.3	5360.9	5643	5908.7	2214.3	2389.5	1469.5	1743.2	2321.4	1232.3	1337.9	751.9	2497.5	1781.9	999.2	1253.1	14085	9488.3	7861.8	7834.4	12206.4	9116.8	9393	7549.7
O43615	Mitochondrial import inner membrane translocase subunit TIM44 OS=Homo sapiens GN=TIMM44 PE=1 SV=2	14584.9	16979.3	16449	17166.9	21893	18405	20525	20707.5	21079.1	19241.1	18872.8	20126.8	21353	15263.4	23881.8	21329.6	23289.6	20482.6	23810.3	17683.9	21120.4	14783.5	12641.4	12489.4	16879.7	13587.2	11098.9	11954.1	7704.6	8062	23148.5	24024.5	17707.7	21222.9	14392.6	17236.6	14353.6	17205.1	17207.9	16557.4	10073.9	8279.6	4535	3891.2	9660.3	9401.5	9262	10480.6
Q5T4U5	Acyl-Coenzyme A dehydrogenase, C-4 to C-12 straight chain, isoform CRA_a OS=Homo sapiens GN=ACADM PE=1 SV=1	34870.4	28631.5	36030.5	42214.6	26731.4	42209.6	29820.9	24401.9	42230.3	37617.4	33495.9	22175.2	28508.9	25917.5	25924.2	29325.3	27892.7	27205.4	29930.4	25775.7	18103.7	31092.9	21871.2	24847.9	20938	20422.1	24702.6	22347.9	13674.8	16287.8	23807.7	32583	22504.5	28974.2	23114.9	26092.2	23840.4	26129.7	29909	26000.1	22405.9	21827.3	14744.3	13787.6	18240.4	20495.5	18553	22713.1
Q9Y446-2	Isoform PKP3b of Plakophilin-3 OS=Homo sapiens GN=PKP3	11443.2	20007.5	12701.9	13956.9	13747.9	12762.2	12969.8	13425.8	19305.6	14693.1	4796.1	9666.4	6607.5	2695	13314.6	6761.7	7611	8051.9	7338.2	6379.9	2321.8	2557.5	2726.4	2449.8	1760.4	1709.3	1489.9	1497.6	740.2	751.1	2671	2781.7	3400.7	3724.5	2791.5	3812.7	2605.2	2799.2	3200.2	2735.1	6711.8	4593.2	4729.3	3197	6890.4	5717.5	7435.1	5747.3
O15371	Eukaryotic translation initiation factor 3 subunit D OS=Homo sapiens GN=EIF3D PE=1 SV=1	9481.6	9658.7	11059.7	8682.7	8533.5	9785.3	13344.2	13067.2	9035.4	9764.2	5546.9	4749.6	5191.9	5528.7	5778.3	8306.6	7399.8	5822	7670.3	5593.5	4291.9	4295.8	4385.4	3223.1	3809.6	2885.5	4075.2	3574.2	3877.8	4438.7	5233.6	7079.1	4885	6917.2	4392.2	7180.4	4957.1	5470.9	5064.5	5300.6	7965.7	5674.4	4168.2	4857.3	5472.6	6261.3	6379.5	5009.8
P22087	rRNA 2'-O-methyltransferase fibrillarin OS=Homo sapiens GN=FBL PE=1 SV=2	12979.9	15501.7	15215.9	12958.6	18431.2	16406.6	19090.2	19674.4	17208.7	16730.4	37109.7	33777.8	23544.4	24823.1	30080.1	27612.5	29891.6	36397.3	32262.9	30481.3	15158.6	18592.7	25147.6	17537.5	12409.3	14377.4	19306.5	16594.9	14495.9	14319.2	27690.8	27757.7	33312.1	29535.1	30417.2	29012.4	23788.5	26596.4	20424.7	21058.6	20005.6	25685.7	15499.4	17933.4	21306.8	17099.2	15853.1	26396.9
P11498	Pyruvate carboxylase, mitochondrial OS=Homo sapiens GN=PC PE=1 SV=2	6332.5	7366.6	7536.8	8504.3	6910.1	9455.3	15061.6	13971.4	11961.3	9211.2	4401.9	3262.2	4492.7	3824.1	5028.5	8093	8560.1	6040.7	7467.1	4619.7	2096.5	2339.3	2069.2	3032.8	2001.2	3011.2	2189.6	2725.7	3741.5	3952.7	1606	1213.6	781.1	843.8	1097.3	823.7	733.4	667	1120.1	894.8	4008.5	6931.3	5625.8	3723.3	4523.6	5846.4	5755.3	10411.9
Q96CW1	AP-2 complex subunit mu OS=Homo sapiens GN=AP2M1 PE=1 SV=2	19151.2	19625	15061	17772.9	17668.1	14271.5	21780.8	20617	16925.2	16605.9	17553.5	21885.3	16111.4	18910.6	22541.2	17169.8	19019.2	21153.1	19245.6	20839.2	33555.6	27363.5	27203.2	26801.4	56716.3	30467.5	34009.6	29782.2	57795	34780.5	40613.1	37783.5	20060.4	29751.8	51830.8	39303.1	21702.8	27842.9	29570.3	24569.4	17681.2	11854.7	18195.4	13679.8	10939.8	11035.5	19063.3	12373
Q9UGP8	Translocation protein SEC63 homolog OS=Homo sapiens GN=SEC63 PE=1 SV=2	15822.9	19512.8	19455.7	18828.2	27661.3	20906	25476.3	22392.9	29370.1	23464.1	13304.2	19798.8	13592.2	11674.5	17893.4	21242.4	19095.5	24263.6	19506.6	15226.9	17251	18797.3	12247.1	19072.5	17323.1	12615.1	9752.2	11792.3	18558.3	17023.9	5421.2	3417.2	4161.6	5653.5	6899.2	4416.3	3280	5386.9	5502.9	4779.9	4764.7	7188.6	8273.3	9026.4	5210.6	5609.4	6683.6	6223.1
P13746-2	Isoform 2 of HLA class I histocompatibility antigen, A-11 alpha chain OS=Homo sapiens GN=HLA-A	7254.5	6285.1	17783.7	12922.9	20541	13069.5	11542.3	9930.9	19303.1	12047.1	21514.9	11319.2	14029.9	14173.2	12458.2	19424.7	16508	22752.4	18604.4	15911.4	26238.1	14042.2	10202.4	15182.3	18353.8	14324.2	17227.6	20029.3	21099.3	24782.4	22039.8	13099.3	9125	19738	19906.5	20845	15045.7	17428.5	16882.3	15737.2	147.2	414.6	48	39.3	494.7	449.8	87.9	143.4
O76021	Ribosomal L1 domain-containing protein 1 OS=Homo sapiens GN=RSL1D1 PE=1 SV=3	20447	27226.3	20429.8	17268.5	30080.7	17335.7	16845.8	13466.8	30932.3	22244.6	12809.4	20396.4	8513.6	12204.5	21530.7	13706.9	14992.4	20538.1	15822.9	14907.8	16707	11891.1	19852.5	23711	23536.8	20596.1	14393.1	15605.4	11152.5	10105.5	9764.6	8877.2	20644.6	18324.9	27336.6	21584.5	13136.8	13349.1	13524.1	12352.6	9356.8	6266	7477.3	6534.1	7335.5	5885.6	8750.7	10516.8
P02042	Hemoglobin subunit delta OS=Homo sapiens GN=HBD PE=1 SV=2	12416.1	12150.5	13162	14897.3	14696.2	16638.3	18117.6	20782.4	5493.5	12511.9	16254.6	11198.4	12099.1	34844.2	18085.9	29395.2	18239.5	9201.9	12947.9	19894.4	38120.4	22923.9	39173	83292.9	21574	79874.8	49463.8	45213.9	54847.2	106849	65979.4	63440.1	60767.1	109763	24830.5	82469.4	131723	40072.4	33750.2	105112	4748.5	2555.9	68832.8	15502.3	7768.9	9667.9	20859.6	14694.3
P27338	Amine oxidase [flavin-containing] B OS=Homo sapiens GN=MAOB PE=1 SV=3	45115.8	16881.7	18351.1	33047.6	17018.9	21441.6	20430.4	25737.3	10446.5	21712.9	36428	8975.6	16944.6	26404	18258.2	23013.6	20805.1	13093.1	21795.7	19292.2	8710.4	13748.3	5139.4	9979.7	7596.9	10182.3	6364.2	12956.1	17463.9	17174.1	6637.4	11046.3	2541.1	7343.5	3637.8	7842.5	2837.5	6388.3	7524.5	7109.6	9812.3	12104	35464.2	21094.3	11179.5	12410.9	35478.1	17767.4
Q12907	Vesicular integral-membrane protein VIP36 OS=Homo sapiens GN=LMAN2 PE=1 SV=1	43647.3	43575.7	48272.1	39544.1	46906.1	39859	37697.8	31067.6	59978.8	50188.4	50873.7	39900.9	35145.9	34688.1	43514.5	44030.1	41606.9	55850.6	43884.2	45783.7	27655.4	21395.9	25797.2	20980	30560.5	16333.6	31663.5	21545.9	25030.8	30135.6	29514	29366	43961.3	48399.8	41283.9	45621.7	42709.8	43729.2	69063.2	62795.9	25770.8	36537.9	39246.3	64036.1	22062.2	23758.8	35944.9	38244.6
E9PRY8	Elongation factor 1-delta OS=Homo sapiens GN=EEF1D PE=1 SV=1	18351	19003.3	19629.1	16134.5	16491.7	14146.9	17838.8	17279.3	16398.8	15027.4	19076.1	21979.5	16937.9	20642.8	18643.6	16803.1	17577.4	15951.8	17793.7	20332.4	22013.8	20142.8	65257.6	29399	21030	29621.1	44570.6	43491.2	40325.7	39804.1	9026.5	13170.2	13022.9	13740	6573.1	13985.2	9951.1	10759.1	8411.5	7773.4	17075.8	10266.2	10533.2	8997.3	11693.9	12020.7	8143.4	9713.4
Q09161	Nuclear cap-binding protein subunit 1 OS=Homo sapiens GN=NCBP1 PE=1 SV=1	12112.7	15395.8	12813.5	11200.7	20012	12177.1	18679.8	17060.9	16051.1	14291.9	8617.2	10870.4	5735.9	8446.4	9132.3	9604.5	10085.4	10858.6	9910	8608	21841.7	17372.5	12157.1	11585.9	18907.9	11899.1	9195.7	10960.6	8312.9	10046.9	16878.8	7433.5	7540.5	5612.4	15403.4	5702.3	5724.1	5199	5625	5544.8	6293.1	7400.4	6200.1	6608.8	6038.5	6563.8	7264.2	7964
P23141-2	Isoform 2 of Liver carboxylesterase 1 OS=Homo sapiens GN=CES1	14818.9	12970.5	18725.7	33431.7	7950	12048.2	14694.2	18601.5	6949.9	13227.5	8147.9	2777.8	5070.2	9647.4	6428.7	9558.1	7263.9	4367.4	7740.7	6818.9	6445.9	8065.3	8323.1	16307.2	9209.4	15737.8	8354.7	14380.8	17153.3	46120.5	5924.4	7209.2	5157.1	11107.8	4555	9516.5	3017.3	10033.3	7901.7	8836.4	6046.2	8311	6118.3	6952.9	7126.5	8346.6	6364.7	11514.3
P47755	F-actin-capping protein subunit alpha-2 OS=Homo sapiens GN=CAPZA2 PE=1 SV=3	16497	15824.1	19776.9	15051.4	15314.2	18806.9	19440.5	19864.4	11418.2	15214.4	13200	14304.3	16579.8	13537.9	12782.4	22071.7	20518.1	12983.5	19335.5	14668	11441	10906.5	11467.3	10759	10115.4	11911	11516.1	13815.3	9836.3	11432	5376.7	4981.3	7799.5	7592.9	8593.2	9255.8	6972.9	8588.4	8975.9	8091.2	10427.5	9542.8	13270.3	13209.7	9999.5	9238.8	8746.1	7981.7
Q8NBJ5	Procollagen galactosyltransferase 1 OS=Homo sapiens GN=COLGALT1 PE=1 SV=1	30943.5	21342.3	31656.6	21919	22114.6	17499.9	24433.4	20045.6	26738.4	23825.1	19718.6	26036.1	20581.8	18160.7	25693.2	27025.2	21904.7	22527.4	21303.8	22368.9	17665.5	13860.9	14725.1	11630.2	12690.3	9616.5	23011.6	14768	13256.7	12724.7	15431	11069.3	8009	6880.8	8049.2	5586.3	6886.2	7265.2	7638.6	6293.6	29634.9	20642.4	15197.6	10531.7	18769.7	17403.9	19169.6	15999.8
Q96CX2	BTB/POZ domain-containing protein KCTD12 OS=Homo sapiens GN=KCTD12 PE=1 SV=1	9415.6	9880	10178.9	9123.9	9183.8	13015.7	9222.1	11215.4	5169	8417.9	15412.4	12201.9	29490.4	12941.9	12974.3	20697.1	18913.4	10316	17837.3	14830	14092.5	19910.9	11671.2	13837.4	9820.1	17297.7	14050.2	23969.4	23784.6	25453.9	5194.5	5392	3207.9	2767.9	2749.4	3411.5	3004.4	5061.8	3514.9	5133.8	5089.4	7709.3	6804.5	6948.8	6273.2	8850.3	3205.2	5075.2
P07737	Profilin-1 OS=Homo sapiens GN=PFN1 PE=1 SV=2	158101	77914.6	166418	84777.7	64345.8	59364.6	73008.4	75266	55454.9	81787.4	37767.3	29288	33040	116083	20773	25983.9	27230.6	31941.4	25493.3	50269.6	48804.3	42693.8	86376.4	51837.2	34840.5	63735.6	121186	102975	70176.7	70880.8	49520.1	51398.9	72755.1	55470.3	38779.2	45294.7	163110	89912.8	44077	43120	24914.6	17055.2	92138	48844.7	62106.1	30653	53972.7	28159
Q13177	Serine/threonine-protein kinase PAK 2 OS=Homo sapiens GN=PAK2 PE=1 SV=3	11722.6	10504.3	14044.5	9200.9	10591	14735.9	10278.2	11896.8	9382.5	10144.8	5598.8	4785.6	5859.3	7394.4	6232.1	9330.7	9047.7	6318	8437.9	6045	8968	9910	11093.2	9259.4	6554.1	10785.3	11461.4	10691.7	9883.6	10164	1507.3	1447.3	1896.9	1946.4	1288.9	2213.6	2286.7	2010.1	1443.7	1328	3813.9	4856.7	10538.4	7499	6775.7	6569.7	5631.5	7636.1
X5CMH5	Antigen peptide transporter 2 OS=Homo sapiens GN=TAP2 PE=1 SV=1	13733.2	11270.2	9196.2	9959.3	12348.3	6699.5	14516	11956.2	15934.7	11010.9	13557.6	26109	15437.9	15625.6	17944.8	24476.7	26840.7	33342.4	28695.7	20814.8	30676.7	26596.9	21718.4	20270.9	23199.3	18636.7	36738.3	20761.7	11546.1	12594.2	23256.5	19182.4	19297.8	26628.3	25225.6	32081.5	33130.6	22749.7	17911.1	17728	20152.1	13172.5	9480	7519.7	13606.3	10598.5	21742.9	23201.4
P29692-3	Isoform 3 of Elongation factor 1-delta OS=Homo sapiens GN=EEF1D	169	140.6	177.9	210.1	151.8	160	203.4	224.5	136.6	148.5
Q96A33	Coiled-coil domain-containing protein 47 OS=Homo sapiens GN=CCDC47 PE=1 SV=1	10409.8	10221.1	11107.4	11697.7	12622.3	10189.9	9622.3	11238.8	14665.6	11248.1	17438.5	21160.5	19875.9	14104.9	18168.1	23202.7	21246.1	23204.9	21046.3	16782.5	13580	10165.3	13834.7	25627.1	16169.9	21390.4	12501.5	15394.4	17928.2	16496.5	8083.7	7377.3	7718.4	15277	10042.2	14502.9	6788.2	9602.2	8398.1	9437.1	8766.4	10138.8	9237.8	10016	8593.4	10511.4	7818.5	14710
O95571	Persulfide dioxygenase ETHE1, mitochondrial OS=Homo sapiens GN=ETHE1 PE=1 SV=2	14259.1	15802.1	12172.1	22537.2	15046.3	18625.1	17496.5	15594.7	24845.7	19023.5	19694.6	15658.9	48210	13147.2	19789.7	31158.6	28232.8	23428.7	26798	22035.3	29588.5	30272.6	34542.2	31466.6	21217.4	19331.1	21574.3	20814.2	16405.9	24255.2	30493.8	20385.3	40221.9	39144.5	23018.8	24921.5	19232.2	28244.6	33913.7	29600.2
P56470	Galectin-4 OS=Homo sapiens GN=LGALS4 PE=1 SV=1	24198.5	39911.3	13336.9	36827.1	53248.5	45395.8	12092	42186.3	50853.9	40755.8	33687.1	91922.9	55577.4	20807.3	51051	33241.3	39380	62016.4	36846	45474.7	340179	102101	66387.7	73639.3	265282	55386.3	27038	42790.6	172543	98633.2	410528	116255	89629.9	60776.2	396652	71680.9	35478.5	57286.9	117644	75097.8	34954	29848	22576.3	169989	15033	28505.9	31861.9	58519.5
P04181	Ornithine aminotransferase, mitochondrial OS=Homo sapiens GN=OAT PE=1 SV=1	5119.6	6572.7	6662.7	5557.2	4776.7	5418.3	6531.2	6146.2	6172.8	5866.6	11380	5673.2	8839.2	8344	12463.6	10881.1	10033.6	7907.6	10159.4	7668.3	3075.8	4703.1	4033.7	3566	1978.9	2865.2	3401	3006.7	2145.5	2624.1	8524.2	10099.7	6079.3	6850	2922.6	5963.7	4843.3	6011.9	6105.3	5299.9	5505.7	8626.1	9422.7	7407.1	6354.8	7297.4	8910.3	6591.1
P11047	Laminin subunit gamma-1 OS=Homo sapiens GN=LAMC1 PE=1 SV=3	6688	7900.5	8156.2	11515	8634.8	9072.7	13060.8	13900.3	4673.1	8746.3	4739	2875.9	3617.1	3407.4	4495.3	6672.2	6232.5	3396.6	6085.8	3737.4	6929.6	9415	5472.8	14643.2	6152.1	10871.1	6818.1	9176.2	24313	16786.6	6111.8	7391.6	3076.1	6356.4	3224.6	7150.6	3606.1	5995.9	12069.6	7731.5	6555.4	7336.1	5912.6	5633.1	8448.4	9162.4	6921.4	8620.2
A0A0C4DGQ5	Calpain small subunit 1 OS=Homo sapiens GN=CAPNS1 PE=1 SV=1	13034.6	10324	12376.8	11312.8	7741.4	9030.3	7924.3	9280.7	8410.6	9432.9	9692.6	10936.6	12709.8	12353.2	11768.1	11584.6	11311.1	10234.7	11225.7	10171.1	17094.6	19580.8	15718.8	13519.9	12469.3	12400.1	16366.4	16031.3	27659.6	22237.6	9322.1	7159.4	6055.7	4402.9	4810	4741.7	7235.8	5695.7	5490.3	5257.6	11386.6	14437.8	17663.1	25523.2	14732.3	13762.9	12008.2	7796.9
Q15008	26S proteasome non-ATPase regulatory subunit 6 OS=Homo sapiens GN=PSMD6 PE=1 SV=1	6354.7	7717.5	7202.8	6406.6	7171.2	4996.8	5345	6648.4	6787.8	5991.6	6221.3	5637	6025.8	6901.3	8543.9	8673.2	8465.7	6891.5	7954.1	6668.1	33260.2	29948.9	24655.5	33215.3	32170	35116.2	26659.4	27024.8	28162	21139.8	10603.8	9599.1	8666.8	11596.2	14241.3	14412.3	8913.9	9628.2	8981	8880.5	10292.5	8379	8998.3	6330.8	8894.1	8082.1	9923.5	9253.2
Q5VZU9	Tripeptidyl-peptidase 2 OS=Homo sapiens GN=TPP2 PE=1 SV=1	15901.6	15354.3	16490.8	15699.5	13744.3	14914.5	20100.5	17999	19587.1	15534.5	3732.1	3974.2	3235.4	3667.1	3567.8	4304.1	4997.4	4041.7	5201.9	3863.8	4484.9	4687.5	4383	4550.8	3676.2	4254.8	4555.4	4382.5	3769.5	4263.2	153	191	157	337.9	125.2	276.5	179.3	256.3	199.5	146.4	3243.2	3209.6	3378.2	2775.5	3937.3	3470.6	3371.4	3435.6
O75116	Rho-associated protein kinase 2 OS=Homo sapiens GN=ROCK2 PE=1 SV=4	12348.8	14336.9	10732.1	12749.8	12548.6	13120.8	15361.1	17591.2	11452.2	12074.3	2068.5	1980.1	2398.7	1871.9	2337.5	4207.8	4289.2	2468.6	3666.7	2249.5	8338.6	15223.7	7575.3	10196.1	7351.2	9084.5	6670.4	10103.1	5300.2	5791.7	3152.9	7329.2	1792.7	3207.8	1589.2	3786.8	1796.7	2675.5	2046.2	2317	5637.7	5548.4	4522.8	6156.4	5200.2	5744.7	4733.8	8708.5
P51148-2	Isoform 2 of Ras-related protein Rab-5C OS=Homo sapiens GN=RAB5C	19514.7	16231.2	16798.7	14442.7	12005.6	12082.5	17844.5	16019	18099.4	15910.4	13528.8	17365.5	17286.6	14034	17809.2	17136.9	19925.9	17956.2	19261.4	16650.5	27942.9	10214.9	29609.5	27315.5	24514.8	33921.5	27113.9	26083.3	36874	30511.3	10076.8	8038.7	19328	16092.7	15651.6	13236.7	13997.6	13657	13153.8	13450.3	18005.4	13374.5	19161.8	24241.1	13681.3	11125.9	15785.7	25828.1
P14550	Alcohol dehydrogenase [NADP(+)] OS=Homo sapiens GN=AKR1A1 PE=1 SV=3	38109.7	28219.1	26094	30170.4	23842.4	27560.9	34743.6	27138	31779.1	29485.1	12919	15180	13688.8	16501.5	18628.9	21947.3	20463.9	22780.8	18726.9	17705	30337.9	21250	23491.6	17442.2	29592.6	21834.9	25853.6	24011.2	20974.9	19857.6	17570.8	15543.1	19932.6	17407.8	29671.5	15015.6	21391.2	16277.8	14626.7	15307.3	8608.8	8908.8	20281.7	15650.1	11577.7	11835	18153.2	11603.1
P18669	Phosphoglycerate mutase 1 OS=Homo sapiens GN=PGAM1 PE=1 SV=2	33899.9	24518.8	24205.2	25333.8	17885.3	20042.4	27676.7	28457.4	15080.2	23853.4	15416.7	12505.2	17836.2	32830.3	19964.9	21613.6	20948.8	14621.5	19308.7	21311.1	17803.4	19474	29490.8	23977.7	14606.1	25426.5	29132.2	31847.6	25872.9	24621.2	19684.8	23970.5	29873.8	24186.1	12686.5	20751.1	38249.3	33994	16967.8	15816.8	15868.2	11756	26445.4	13211.4	20978.8	15850.1	18829.4	26727.1
P16152	Carbonyl reductase [NADPH] 1 OS=Homo sapiens GN=CBR1 PE=1 SV=3	23938.4	21541.2	20992.8	21423.8	15187.4	22143.6	22465.7	22340.6	13064.6	18969.2	7470	4875.3	10463.4	9177.2	9886	13087.3	10958	7018.5	10225.4	8118.2	13858.5	15281.5	20209.7	18156.6	14906.3	18411.1	17714.3	17004.2	26582.4	33241.1	3946.7	3278.7	5570.1	5854.1	4381.8	7671.4	4959.5	5923.6	4801.4	5167.9	3984.4	8213.2	10777.2	12348.8	8041.2	9798.2	10231.2	8565.3
P33121	Long-chain-fatty-acid--CoA ligase 1 OS=Homo sapiens GN=ACSL1 PE=1 SV=1	16848.4	14605.6	17795.4	16337.1	12680.5	12066.9	14995.4	12259.1	15046.5	14467.5	7484.1	9564.8	6858.3	7393.5	11923.8	9467.4	9642.6	9976.3	9504.9	9007.8	11350.2	6817.8	7079.3	10255.4	15329.2	9745.1	9384.2	7734.2	11600.8	9677.2	9724.1	11657.7	7018.5	11099.6	16348.7	9620.8	8867.5	8709.3	7386.6	7438	8709.4	9984.1	17187.9	10349.3	9706.2	8854.6	12105.8	9152.1
Q15020	Squamous cell carcinoma antigen recognized by T-cells 3 OS=Homo sapiens GN=SART3 PE=1 SV=1	17185.2	15860.8	16420.4	15228.9	19351.9	18947.2	20789.5	20450	14107.8	15452	20243.6	19844.4	15982.4	27371.3	15086.7	13291.7	53582.3	27178.8	16909.8	19574.9	8437.1	9987.8	8430.8	8700.2	8410.2	8600.3	8472.9	8307.2	5303	6401.9	6306.5	6626.2	6505.3	6955.7	6785.9	7189.4	7687.6	7468	5188.2	5617.9	6788.8	5377.9	6977.2	5025.1	6304.2	5687.2	9383.5	6190
P27105	Erythrocyte band 7 integral membrane protein OS=Homo sapiens GN=STOM PE=1 SV=3	24595	19885.6	26114.5	31682	32420.8	24029.7	24680	27876.9	13857.2	22707.8	19497.3	14834.9	25849.6	17528.7	15166.6	16200.1	16259	12905.6	16947.8	17036.4	37018	44329.8	29583.6	31684.1	29637.3	39093.9	71207.9	55976.9	64077.9	46104.5	24380.7	24733.9	18255.2	18986.9	14630.4	25602.7	32977	26993.3	25002.6	19325.6	19547.3	11487.9	16741.4	14530.2	11161.2	10518.3	18410.7	10522.8
O00231	26S proteasome non-ATPase regulatory subunit 11 OS=Homo sapiens GN=PSMD11 PE=1 SV=3	13877.7	13373.2	14446.9	12276.3	14025.3	12432.3	17169	16757.3	12387.2	12949.5	9719.2	10100.1	9745.5	11253.2	10614.1	11070.1	10507.5	9130.4	10463.2	9735.5	11207.4	10197.5	14619.8	15722.6	9553.5	13014	15034.6	14419.7	12482.6	13729.5	5416.1	5901.5	5045.4	4772.2	2931	5132.1	5140.1	4876.7	3467.1	3914.2	10912.8	9132.9	11688.9	8667.3	11298.9	9537.7	9051.3	6613.3
P62937	Peptidyl-prolyl cis-trans isomerase A OS=Homo sapiens GN=PPIA PE=1 SV=2	86607	64956	57173.3	74225.2	53832.9	69349.1	76669.2	64820.7	73012.5	77280.7	70910	66835.2	55759.1	206655	38966.7	87445.3	78174.6	71129.4	69626.8	113308	65877.4	84425.1	148393	72476.6	56725.5	80451.8	98687.5	108030	46237.6	60592.6	95522.1	81277.8	155990	79547	54994.7	76634.2	164399	113066	59655.5	65786.9	36752.6	25338.9	63996.3	34639.9	60980.7	31690.3	63571.7	31482.8
O60568	Procollagen-lysine,2-oxoglutarate 5-dioxygenase 3 OS=Homo sapiens GN=PLOD3 PE=1 SV=1	16719.6	21006.4	20207.2	19239.5	21839	16994.7	20947.3	18551.4	22663.5	19631.4	17467.8	35413.6	17528.9	17613.9	25223	24199.2	25372.4	24740.6	23580.6	21701.1	15730.2	23542.5	18201.9	23850.4	16378.5	20311.9	24494.9	21453.8	9470.4	9911.3	7191.6	6488	5743	7464	4906.5	6710.4	4844.1	5896	6544.9	5359.6	21543.3	20778.8	23550.5	18968.1	15703.7	15854	22009	20004.4
P51911	Calponin-1 OS=Homo sapiens GN=CNN1 PE=1 SV=2	17077.1	65991.7	15331.2	40268.3	18038.4	17241.5	26567.9	25045	11920.2	22282.8	9180.7	14701.4	12188.9	9997.7	34760.9	14336.8	12471.4	9699.1	11482.3	17186.5	19186.1	18184.4	25465.9	50561.7	23670.2	232249	29263.9	39572.3	98713.6	187541	18278	33329.8	16968.8	23568.5	13152.7	130136	20769.5	38466.8	64142	156074	28368.2	24994.7	13524.3	33534.2	28351.9	23411.9	10318.1	15051.4
Q53EL6	Programmed cell death protein 4 OS=Homo sapiens GN=PDCD4 PE=1 SV=2	23441.7	12995.4	16368.5	19467.4	11057.2	16180.4	12714.6	17057.6	11651.5	15264.2	27206.4	15741.8	35108.2	50639.6	17010.5	36028.6	33772.1	31984.1	32532.1	26525.4	3692.5	6324	3266.2	6710.6	3148.5	6507.3	3934.8	6278.8	2248.1	4556.1	2606.9	6194	4469.3	6958.5	3918.3	4798.9	6279.8	7906.9	6953.6	9120.3	8295.4	11016.8	8314.4	12188.2	12999.5	11137.8	11619.5	13946.7
O43242	26S proteasome non-ATPase regulatory subunit 3 OS=Homo sapiens GN=PSMD3 PE=1 SV=2	26287.3	30452	30892.7	25131.6	32280.2	24512.8	28265.5	22443.6	31952.4	26934.6	18882.7	22462	17094.3	21883.5	22306.6	20055	20410.8	19842.1	19722.3	19582.9	12024.2	9299.8	9836.9	11770.1	8897.4	13624.1	9971.5	11541.7	7635.8	9697.8	20404	24373.3	15591.8	11421.6	15854.3	12971.3	14650.2	12983.2	10498.1	11792.1	12050.7	12542.7	9617.3	13934.9	13923.7	14406.4	10120.6	15216.4
E7EMB3	Calmodulin-2 OS=Homo sapiens GN=CALM2 PE=1 SV=1	56194.2	29181.7	49139.1	40727.9	27268.4	36954.1	29103	28753	29362.3	36825.2	57186.2	36157.7	104449	88178.6	26116	35082.2	40841.1	38710.8	38989	61029.6	56068.6	99533.7	59891.5	62570.1	37020.6	62228	73987.6	82279.5	24394.2	30634.6	82584.8	81275.3	90809.9	62858.4	39413.5	52968.3	106407	99937.7	69049.8	68247.7	48090.1	34782.7	32242.2	22899.7	41758.7	27768.5	19294.9	22812
J3KND3	Myosin light polypeptide 6 OS=Homo sapiens GN=MYL6 PE=1 SV=1	145.8	174.9	216.2	176.6	217.3	293	953.6	744.3	106.9	313.4	348.6	254.6	382.9	299	454.7	1606.7	1530.5	627.9	1286	408.4
P10253	Lysosomal alpha-glucosidase OS=Homo sapiens GN=GAA PE=1 SV=4	15062	14950.6	18766.7	19249.1	14710.7	15959.2	19128.4	19263.8	9365.2	14375	3606.8	1696.8	3110.7	3809.9	3270.1	3701.5	3666.8	2279.6	3117.7	3208.1	5861.5	5726.4	8497.1	7811.5	5153.4	7502.6	5902.5	7446.7	8580.5	8687.8	1690.8	2357.3	6556.2	6143	2781.4	4760.9	3683.6	5846.1	5678.6	5352.9	4025.1	4883.5	11399.4	8836.2	4913.4	3656.5	3432.1	3772
A6NHR9	Structural maintenance of chromosomes flexible hinge domain-containing protein 1 OS=Homo sapiens GN=SMCHD1 PE=1 SV=2	18604.8	13392.3	17106.7	15330.3	18692.5	17994.7	20423.1	20023.6	14116.5	16357	3615.4	2361.4	2847.9	3676.4	3290.1	6673.4	5970.3	4085.6	5553.8	2918.4	1215.4	906.2	878.8	981.9	1215.3	812.7	1118.4	937.5	1441.2	1609.7	3634	4187.3	2615.5	3030.3	2298.8	3568.2	3707.4	3453.9	1943.3	2389	5683.2	8410.9	7207.1	7429.1	7538.7	7981.7	6036.9	6853.4
P17980	26S proteasome regulatory subunit 6A OS=Homo sapiens GN=PSMC3 PE=1 SV=3	23615.5	21387.5	34717.4	27159.8	21169.5	21543.8	29714.8	23098.7	24915.4	25026.7	19158.1	20163	20120.4	24028.4	22127.5	29793.8	23090	19225.4	22688.6	20734.3	9465.8	10782.4	8849.3	10768	7318.5	9419.3	10141.1	9910.8	6240.7	8521.1	5760.3	6038.8	6119.7	4772.1	4896.6	4354.1	7061.5	5949.6	4317.5	4398.8	11532.4	11395.8	11140.2	8138.9	12785.2	15034.8	12037.7	15488.4
O94925	Glutaminase kidney isoform, mitochondrial OS=Homo sapiens GN=GLS PE=1 SV=1	15539.3	13340.5	13556.4	17542.7	15582.8	17634.3	14484.9	17542	12836.2	14465.8	15090.3	10974.5	15008.6	16943	13670.9	18505.3	15726.4	13883.6	15652.9	13305.1	8494.3	10984.7	12240.5	19393.9	12815.8	16449	13495	20106.5	13139.4	19755.7	3800.6	4961.7	4728.9	5762.1	3922.8	6489.9	5671	7082.8	4947.2	4776.6	7444.3	9429.4	10865	8310.1	7083.5	7847.1	10187.2	19788.8
Q92538	Golgi-specific brefeldin A-resistance guanine nucleotide exchange factor 1 OS=Homo sapiens GN=GBF1 PE=1 SV=2	7945	9989.1	9820.2	9006.1	10188.7	10388.6	14585	14102.7	10623	10845.1	3246.1	3536.9	3504.1	3144.7	4875.7	7946.9	7443	4958.8	6201.1	3549.2	9453.9	5601.3	5403	10671.7	9209.3	9950.3	5750.7	6512.5	13098.5	8170.6	5830.4	5590.8	5029.3	7227.3	6213.9	6454.1	4564.4	5437.6	5199.9	5203	3355.7	4756.9	6646	7619.2	3617.3	4675.3	3849	5001.7
A2AEA2	HLA class I histocompatibility antigen, Cw-6 alpha chain OS=Homo sapiens GN=HLA-C PE=1 SV=2	6389.2	5099.8	2339.3	2466.3	2839.7	1993.3	3043.1	5887.2	3315.9	3745.1	2585.7	2768.4	2972	4844.1	4608.9	2019.2	3369	3192	3078.6	2905.6	2023.7	1915.2	82.4	165.4	139.3	247.3	259.2	182.8	9.1	37.9
P43490	Nicotinamide phosphoribosyltransferase OS=Homo sapiens GN=NAMPT PE=1 SV=1	17085.1	22572.7	23013.3	15865.5	31688.4	18792.2	21224.5	18136.9	20039.4	20135.2	9409.5	15002.8	10462.4	10072.8	14318.1	11058.9	10354.3	12766.9	9320.8	12670.4	29489.7	14071.3	27742.6	24856.1	33248.4	25459.9	29796	24428.6	27589.5	21064.1	14147	9251.7	17979.7	12298.7	20925.7	12450	15837.7	10990.7	9577.1	6851.8	14841.3	11702.5	32637.9	15988.1	15571.4	17746.1	24505.2	16050.8
Q96B97-2	Isoform 2 of SH3 domain-containing kinase-binding protein 1 OS=Homo sapiens GN=SH3KBP1	27725.9	10484.5	26776.2	21260.8	10655.7	15997	21021.6	16324.3	12822.5	18736.2	13359.8	8748.6	12045	24003.1	10992.4	18921.4	16104.3	12563.4	16078.5	13597.1	5768.9	6319.9	9699.5	7987.7	4212.6	6806.5	7242	8073.6	4810.8	5397	3924.2	5856.4	6935.9	5035.4	2623.2	4494.4	11473.4	6151.6	3574.5	2685.2
O00148	ATP-dependent RNA helicase DDX39A OS=Homo sapiens GN=DDX39A PE=1 SV=2	3458.6	3451.5	4330.6	2600.1	4121.1	2006.4	2272.8	1879.9	4637.9	2987.7	2950.4	3437	2997.5	4302.9	4492.6	3683.3	3519.8	5964.7	3921.2	3952.5	5003.3	4384.2	4372.9	2951.9	3291.1	2436	3296.9	2925.7	1754.9	1687.9	9507.1	8791	10039.3	7991.3	6287.5	8146.7	8938.9	8534.9	4448.3	5205.4	25099.8	15969.2	20307.5	16671.1	21013	19398	34371.4	19094.2
Q13409-2	Isoform 2B of Cytoplasmic dynein 1 intermediate chain 2 OS=Homo sapiens GN=DYNC1I2	3969.9	3197.8	3660.3	4812.4	3075.1	3414.7	4040	4332.4	3098.4	3353	7442.6	7403.9	8089.6	8469.3	8204.7	6034	8756.3	6278.9	9015.7	7413.3	7130	10579.8	8478.1	15025.3	6481.8	14731.3	8831.8	11616.8	7096.4	6475.2	2436.1	3815.5	2628.2	3186.7	2162.9	3231	2567.4	2788.8	1955.9	2786.8	7964.4	4393.1	3270.3	2405.4	5873.2	5878.8	3735.3	4711.5
G3V1V0	Myosin light polypeptide 6 OS=Homo sapiens GN=MYL6 PE=1 SV=1	44058.1	41219.1	51969.4	74428.7	38866.4	35034	39147.6	37420.7	37701.2	43197.8	50422.5	48841.9	66063.2	84238.5	57258.1	46153.5	40127.3	44922.5	41926.7	62434.3	47057.5	72504.2	63901.4	57098.7	39140.7	192966	74118.9	105312	71766	210527	47984.7	72468.9	75107.9	68431.4	43248.6	195036	88213.3	181612	168887	363359
P07148	Fatty acid-binding protein, liver OS=Homo sapiens GN=FABP1 PE=1 SV=1	24016.5	145658	10964.2	63429.3	23606.3	38871.8	29032.5	29521.5	41706.6	45216.3	20299.8	7298.8	131194	20407.1	92436.4	33471.3	27663.1	24817.8	27296.8	43086.2	10008.6	45016.9	74187.4	25958.9	6045.9	13425.5	3516.3	18384.6	11114.7	19968.6	17309.2	28864.7	122554	45947.8	17952	47696.5	7738	55923.5	28583.2	31878.8	4335.6	8252.9	5260.8	47555.3	2226.9	29059.7	4954	8897.6
Q9UQ35	Serine/arginine repetitive matrix protein 2 OS=Homo sapiens GN=SRRM2 PE=1 SV=2	10527.1	9444.5	10723.2	9062.3	9957.9	8937.9	12710.8	13146.5	10302.5	10158.1	7729.6	8141.3	5735.6	7154.6	6504.6	7241.6	9104.2	7928.4	9467.5	6939.5	2445.8	3520.1	3317.8	2938.7	1639.2	2322.6	2420.4	2662	961.2	1345.3	1338.4	2834.8	1567.4	2056.5	1143.7	1666.9	1631.6	1983.7	1313.1	1086.6	11041.2	8866.4	12146	3755.1	7130.1	8197.3	8771.9	8803.4
Q7L1Q6-3	Isoform 3 of Basic leucine zipper and W2 domain-containing protein 1 OS=Homo sapiens GN=BZW1	20643.3	28267.4	28271	25223.1	23101.6	21354.9	30474.8	20655.8	31334.1	26252.1	9945.8	15820.2	10371.9	11435.9	20057.4	18354.3	17939.1	18493.9	16613.7	14267.9	28250.5	15921.6	18417.3	15083	24722.8	13804.5	17498.3	14406.3	10595.6	11191.3	35124.5	24460.9	19791.1	20966.9	27133.3	19751.9	18442.1	17234.9	17588.8	16270.9	14770	9862	17936.7	13756.8	22863.8	23813.3	29120.3	11298.4
Q9UIG0	Tyrosine-protein kinase BAZ1B OS=Homo sapiens GN=BAZ1B PE=1 SV=2	6680.2	6103.7	7155	6542.4	8207.6	7456.3	8243.8	8697.2	6998	7208.4	15591.2	9659.6	8837.4	10330.6	10529.4	17757.6	13948.2	11543.8	16457.6	10581.2	3952.3	7267.3	3547.6	4351.9	2512.7	3369.4	3886.7	3416	1772.6	2067	6541.2	7035.7	9094.6	7958.1	6088.6	7303.3	9793.8	7716.3	6023.8	6117.4	7865	8505.4	5799.3	4349.6	6425.8	7778.4	9380.6	9641.3
A0A087WUT6	Eukaryotic translation initiation factor 5B OS=Homo sapiens GN=EIF5B PE=1 SV=1	9344.3	10827.6	12589.6	9848.9	10135.8	10580.3	14237.3	13991.1	12125.5	11099.9	5452.6	5089.5	4856.9	5369.8	5550.8	8022.4	6902.7	4635.4	6344.2	5049.2	4068.4	5601.7	4963.9	4627.9	2342.6	3642.1	3818	4024.6	1270.9	1561.5	1011.1	2069.9	650.1	1310.3	559	1034.3	723.5	813.3	797.3	694.7	7992	6256.5	5245.7	3644.6	9501.2	10153.2	7747.5	12736.9
O75489	NADH dehydrogenase [ubiquinone] iron-sulfur protein 3, mitochondrial OS=Homo sapiens GN=NDUFS3 PE=1 SV=1	20875.8	22704.1	25193.7	23123.9	28982.4	25980.4	26791.8	23940.1	28000.5	26195.2	35952.8	24573.2	37356.2	26369.6	36952.3	36583.2	35903.6	37730.9	37849.4	29838.4	15417	20469.4	15926.3	16595.9	16466.6	13865.5	13689.9	15226.4	15738.7	18782	15551.2	17412.2	20317.1	23927.3	18391.1	20327.4	15419	19759	22274.4	25055.8	12010.8	21159.2	11405.5	12304.6	24431.7	39482.6	14177.4	11972.7
Q08257	Quinone oxidoreductase OS=Homo sapiens GN=CRYZ PE=1 SV=1	12216.1	10289.1	15313.9	15046.8	9442	10612.1	12040.1	14911.1	7921.6	10654.9	12131.7	8450.8	10509.8	11415.5	12397.9	12125.9	11947.5	8728	11767.1	10099.8	18651	24980	22401.2	25800.2	14654.2	23919.4	18492.7	18925.3	16725.4	16018.5	10753.5	11313.7	10973.8	9873.9	4969.7	5536.5	6154.2	7099.6	6666.2	5238.1	3420.5	3886.8	4380.7	3436.4	5806.4	4094.6	4271.4	4652.1
Q8NC51-3	Isoform 3 of Plasminogen activator inhibitor 1 RNA-binding protein OS=Homo sapiens GN=SERBP1	183.2	363.5	404.4	235.5	348.2	188	386.3	461.4	575.4	306.6
Q32MZ4-3	Isoform 3 of Leucine-rich repeat flightless-interacting protein 1 OS=Homo sapiens GN=LRRFIP1	18426.2	15076.4	18832.1	13770.9	12771.1	12140.7	15737.9	16658.3	12794.7	13654.1	10195.6	9993.6	9709.2	13793.2	10613.3	12092.1	15174.5	11615.6	14188.8	11728.2	9879	17319.4	11126.9	16079.8	5747.3	13825.1	12883.2	16545.4	3760.2	4330.6	1524.1	2513.2	1410.3	2563.2	1470.3	2810.8	1840.6	2295.2	1832.2	1703.5	7721.3	3219.3	2364.4	1268.5	5875.9	4377.1	4011.1	6397.1
P07686	Beta-hexosaminidase subunit beta OS=Homo sapiens GN=HEXB PE=1 SV=3	45836.7	21754.3	36325	36214.4	15120.3	15462.7	19117	21601.9	18419.5	22849.5	41666	23744.8	28760.7	52759.6	33019.1	44446.8	36321.9	31432.9	36983.5	40240.5	32078	35485.3	42101.4	34583	28632.6	29164.9	30207.2	49683.4	29156.4	31237.6	37950.5	33734.9	51880.7	34376.7	35181.6	29551.3	34731.2	45954.3	35427.2	26560.4	16837.4	17073.7	27763	20511.9	17688.6	15434.1	20852.7	15775.3
P50552	Vasodilator-stimulated phosphoprotein OS=Homo sapiens GN=VASP PE=1 SV=3	15754.8	14909.4	15926.5	14082.5	15330.7	15058.4	16858.9	14815.3	15442	15647.2	9551.8	13682.2	13683.6	15644.5	11870.5	10754.6	11857.8	10204	10394.7	12163.7	11126.4	11829.3	10842.8	9426.9	6565.8	9032.9	11312.2	9738.6	6183.7	6219.4	15451.4	15264.7	17338.1	16198	12529.3	14769	19834.2	17140.6	14015.7	13083.4	12341.7	6545.3	11764.8	6286.3	13419.6	11650.1	9334.4	7557.5
Q7Z2W4	Zinc finger CCCH-type antiviral protein 1 OS=Homo sapiens GN=ZC3HAV1 PE=1 SV=3	12307.8	9710.6	9249	10760.7	10577.8	9134.7	14009.4	13621.1	10498.8	10190.5	7638.2	10346.1	6705.6	8765.6	10386	14337.5	12659.5	11402	12311.7	9687.5	6776.5	7315.2	5198.6	6221.4	5443	5653.9	5780.7	6419.1	1968.1	3028.6	9362	6719.9	6611.8	5789.1	8150.1	5594.3	7411.8	6306	4572.6	4189.9	4883.8	4355	4238	4642.5	4373.5	4591.4	6662.1	5190.2
P49915	GMP synthase [glutamine-hydrolyzing] OS=Homo sapiens GN=GMPS PE=1 SV=1	15795.5	15505.4	19488.8	14803	16493.3	13977.3	16431.2	16986.6	16201.2	14921.8	4319.5	3952.2	3123.4	4287	5031.1	6581.8	6030.2	4445.6	5884.5	4278.1	2913.1	2596.2	2448.8	4110.1	2187.7	4071.6	2142.7	2635.5	1664.4	2206	4236.1	6560.1	2517.4	2824.7	3537.9	3875.4	2581	2513.4	3068.8	2388.1	3138.8	4274.9	3185.5	2444.3	4417.3	6047.9	3354.4	3042.2
P62753	40S ribosomal protein S6 OS=Homo sapiens GN=RPS6 PE=1 SV=1	37383.2	38030.1	36335.7	35996.1	33455.7	30461.1	46270.8	38608.9	41732.2	37728.7	37056.3	60645.5	25427.9	39098	39316.5	29818.5	41717.8	41901.8	39797.4	40756.8	23406.2	23486.1	28440.7	22479.6	17953.5	19642.6	22785.1	19717.3	9099.6	10554.7	33062.2	37226.1	33620.1	28090.2	20605.6	18300.8	25159.8	25850.2	16620	17449	27006.2	18822.8	13409.2	10456.8	20001.3	17106.8	21665.2	15503.3
Q9UGI8	Testin OS=Homo sapiens GN=TES PE=1 SV=1	8595.8	6716.6	8076.9	7161.4	6428.5	5875.3	6945.8	8458.8	5329.5	6436.8	3325	4457.2	3326.3	4233.8	4792.9	3515.8	5475.6	3968.2	5063.3	4082.8	15277.5	20445.4	18702.5	13040.9	10412	13611.2	15033.3	15287.8	4351.8	4349.8	15640.8	19439.1	12771.2	13861.6	8589.9	11281.9	14178.2	12863.9	10869.2	10052.9	4369.9	2901.6	3013	1782.8	6842.9	4269.8	8039.8	8933.6
Q9NQC3-2	Isoform 2 of Reticulon-4 OS=Homo sapiens GN=RTN4																					766.5	378.5	622.5	453.3	1011.4	634.3	745.3	514	1644.1	942.3
Q13561-2	Isoform 2 of Dynactin subunit 2 OS=Homo sapiens GN=DCTN2	18088	14767.8	16367.7	17502.3	13689.4	17376.9	19460.7	18016.9	10694.5	14644.2	9745.3	8487.7	12074	10804	8902	15517.7	13970.8	9042	13253.8	10142.5	6308.3	8568.3	7800.8	19131.1	6337.4	19835	8744.2	15255.2	8909.4	9911.4	480.3	697.6	639.2	651	336.6	778	731	999.3	705.4	643.7	7822.9	5462.7	18531.9	14621.4	7325.7	7173.4	8000.8	8109.9
Q13724	Mannosyl-oligosaccharide glucosidase OS=Homo sapiens GN=MOGS PE=1 SV=5	14660.5	14981	15869.7	17382	21158.8	20131.6	22952.4	21341.1	18192.1	18869.6	11582.5	13223.4	9513.3	9361	12576.2	11682.7	14425.2	13713.9	13612.1	10929.4	13781.1	13346.9	13738.4	15493.6	18161.8	15641.7	13918.5	14233.4	15740.8	17219.8	15741.2	14740.9	17749.1	19723.9	24150.3	20652.5	16176.1	18639.1	22231.2	20997.9	29292.4	31157.8	37171.1	45615.3	20389.3	23066.7	33720.4	92469
P16188	HLA class I histocompatibility antigen, A-30 alpha chain OS=Homo sapiens GN=HLA-A PE=1 SV=2	5808.4	5863.9	1800.1	3033.8	2068.9	3113	4024.5	4925.9	1388	3816.2	1733.7	4333.3	4842.2	3095.4	3034.3	6713.9	5248	2469.9	4435.1	2613.8	243.9	422.9	222	556.5	4141.3	1640.3	471.2	559.5	267.2	482.4	353.2	625.4	165.7	496.9	5418.9	1579.9	339.9	604.4	802.9	639.5	323.3	476.9	1889.9	3732.5	546.3	842.8	1879.5	1756.7
M0R2M1	Alpha-soluble NSF attachment protein (Fragment) OS=Homo sapiens GN=NAPA PE=1 SV=1	290.8	87.5	133	266.5	77.6	96.2	123	134.6	64.2	94.5
Q9BZF1	Oxysterol-binding protein-related protein 8 OS=Homo sapiens GN=OSBPL8 PE=1 SV=3	7715.2	8585.5	8111.7	7762.7	10472.2	7903.3	11524.4	10755.2	8457	8513	9396	8384.9	7920	8985.8	9413.1	12228.8	13177.2	10996.9	12814.1	9039.3	3913.3	2721.3	4014.3	3420.8	4634.9	3495.8	3523.6	3101.6	7633.3	4863.6	1998	1883.2	2555.1	3503.7	3263.6	3421.5	2041.7	2374.6	2895.5	2348.1	4749.3	6211.3	5771.9	4403.6	7290	11949.3	3456.1	4127.1
A0A0A0MT83	Isovaleryl-CoA dehydrogenase, mitochondrial OS=Homo sapiens GN=IVD PE=1 SV=1	12538.6	13748.7	12134.5	12637.3	13052.1	14858.4	13265.8	16224.6	13805.3	14409.8	22418.2	12242.8	20000.6	14132.3	20150.7	17696.4	19174.6	15063.1	20149.6	14629.3	17048.8	21072	17405.1	29445.5	26668	23532.8	23344.4	19876.3	37593.6	52049.2	12878.6	12649.5	17584.1	37112.5	25472.1	37050.6	21497.1	28127.7	44455.6	42939.7	13259.5	18945.4	17014.8	15744.1	16188.8	20432.1	19372.5	17963.6
Q9UIJ7	GTP:AMP phosphotransferase AK3, mitochondrial OS=Homo sapiens GN=AK3 PE=1 SV=4	30458.6	28445.6	29456.1	30390.1	37607.3	51128.5	28386.4	32617.6	32905.7	37760.4	40378.2	25257.9	45730.8	33978.1	34127	34910.7	32322	27103.1	33470.3	32159.3	18533.8	25747.2	17504.8	21577.4	21695.6	18976.1	19600.8	23754.6	18450.5	20757.3	20559.6	17122.5	18869.3	20215.8	24391.1	16236.2	17419.1	22805.5	23192.6	23035.5	17499.7	23050.6	20442.7	16908.2	14687.6	14378.7	20779.8	15592.1
Q13310-3	Isoform 3 of Polyadenylate-binding protein 4 OS=Homo sapiens GN=PABPC4	6554.5	7313.7	7464.3	7150.1	7263.5	4587.5	5815.4	6807.8	10047	6362.1	3715.9	5462.9	3464.9	3722.9	5705.8	7396.9	8191	6607	7550.5	4943.8	1552.8	1897.1	2075.9	1500.3	1673.8	1288	1678.5	1462.9	2445.6	1863.1	518.8	551.5	566.8	1225.7	712.6	1042.1	609.2	1048.2	1044.7	944.2	1534.2	2328	2283.1	1950.3	2376.9	2265.7	2019.6	1749.1
Q9Y394	Dehydrogenase/reductase SDR family member 7 OS=Homo sapiens GN=DHRS7 PE=1 SV=1	18429.2	21923.3	17265.4	20000.2	18500.4	16492.7	15415.9	14190.8	28532.5	19957.3	15682.1	15870.2	16501.9	15241.1	17577.6	12436.7	14154.3	20292.2	15581	15156.4	20999.6	13611.5	14001.5	15451.3	41805.3	15228.3	19280.7	16125.6	35110.1	22197.6	10787.5	9130.9	10438.9	12287.2	29645.6	9701.9	13738.7	12499.4	16153.8	11643.1	8708.4	8488.3	20274.9	21284.9	7475.7	9136.6	17573.5	12105.6
P16402	Histone H1.3 OS=Homo sapiens GN=HIST1H1D PE=1 SV=2	32293.7	11995.6	1622.8	11779.6	13451.9	3157.8	10757.3	7595.1	15929.9	10000.9	6378.7	18408.9	2716.1	6708	8573.9	1955	11648.4	47552.7	10132.1	18231.5	14495.5	17197.4	36628.9	36910.2	9575.3	13925.1	65608.5	70930.8	1705.5	4962.4	21213.9	23790.1	56951.6	57883.3	26741.2	34387.4	142915	93251.3	31871.4	30782.1	35780.3	8689.4	4988.7	720.6	5068	3832.1	10482.7	9171.4
Q07021	Complement component 1 Q subcomponent-binding protein, mitochondrial OS=Homo sapiens GN=C1QBP PE=1 SV=1	23681.7	36621.8	36601.3	25310.6	66957.5	47652.7	30932.4	28822.9	47202.7	42007.3	63449.1	75677.6	68223.6	39631.1	59185.2	48538.1	49769.1	55385.7	52670.1	54768.8	10247.2	13543.4	10227.1	9243.2	9239.3	6537.1	11617.3	8083.7	4309.8	6822.8	30177.9	15798.7	21937.7	19684.2	20390.1	13774.1	19303.8	18754.7	18970.5	21255.8	9047.6	12987.6	7307.1	4104	6826.3	5894	9300.2	6275.1
P08123	Collagen alpha-2(I) chain OS=Homo sapiens GN=COL1A2 PE=1 SV=7	21295.8	24826.7	7099	90332.2	7070.3	42752.4	7947.2	37422.8	4830.3	19277	75021	13485.4	11065.2	8356.7	16544.8	6525	12779.3	7824.4	18332.6	36047	13650.4	155510	11056.4	109475	6985.8	93190.4	19676.4	29313.2	4417.7	11371.6	11475.6	27981.9	7684.7	22916.4	3001.2	26017.8	8764.6	14002.7	19494.8	16254.9	18019.5	15634.7	6687.7	6105.5	7349.8	10529.5	10042.9	11386.2
O94776	Metastasis-associated protein MTA2 OS=Homo sapiens GN=MTA2 PE=1 SV=1	19125.8	14586.8	15461.2	15017	19276.6	15298.3	18707.1	20618.8	14486.5	15654.8	15093.6	11841.5	9932.9	15003.4	12459.4	16471.8	15941.1	14438.3	16309.3	13419.6	18221.7	21572.5	19041.2	19220.4	11932.7	16632	19018.3	18999.3	14067.2	15364.8	5553.2	5933.8	7130.8	4747	3102.1	3181.5	9599.1	6716.2	3422.2	3558.1	10300.3	10439	8632.4	11622.5	8244.2	6230.4	7447.2	6074.5
Q8NC51	Plasminogen activator inhibitor 1 RNA-binding protein OS=Homo sapiens GN=SERBP1 PE=1 SV=2	17117.8	15020.8	16442.5	17111.4	12888	13619.2	13881.4	13761.4	17799	14446.5	13356.6	24039	12634.5	16595.2	13611.1	7787.1	12509.8	12073.8	11377.2	14395.7	11620.2	12022.3	15889.6	19163.3	8389.1	9886.2	10440.6	11129.9	3714.2	4525.4	13708.4	13246	16877.4	16851	9481.3	14031.8	12874.8	13727	9603.4	9430.8	16123.8	7666.9	5771.2	3750.6	11824	10858.9	5745.9	6450.2
P13861	cAMP-dependent protein kinase type II-alpha regulatory subunit OS=Homo sapiens GN=PRKAR2A PE=1 SV=2	15897.7	17068.4	14597.7	17937.6	14058.6	17912.7	18935.4	19545.6	13264.7	15984.9	12850.2	16277.2	16845.9	12708.3	16959.9	15313.2	16822.6	12791.1	16238.2	14001.6	13408	17693.4	20878.1	12978.3	13150.5	11707.2	13812.4	14965.7	12863.1	13012.7	11177.5	13075.5	14587.8	11135.5	10148.9	9882.6	9286.7	12011.6	9920.4	8497.3	10990.9	10042.4	12072.5	14450.5	10114.9	10230.9	12240.5	10193.3
Q8WWP7	GTPase IMAP family member 1 OS=Homo sapiens GN=GIMAP1 PE=1 SV=1	18383.3	6939.2	13338.7	11111.8	4462.1	11343.1	11470.4	10540.2	9651.6	12867.4	20513.8	10814.1	18806.6	22356.9	11696	23027.1	23000.3	21586.7	23820.5	17227.3	1704	3655.5	1557.2	2356.6	869.5	1582.9	2090.7	2490.5	273.4	445	5450.4	6995.1	1653.5	2304.7	1887.4	2671.3	2619	3352.4	1902.1	2151.3	4571.4	6569.4	3301.8	1788.8	4702.3	4125.3	2378.9	4375.2
P18031	Tyrosine-protein phosphatase non-receptor type 1 OS=Homo sapiens GN=PTPN1 PE=1 SV=1	15783.7	11771.3	14405.1	13276.5	15011	12368.9	20132.8	14646.3	16240.6	15849.4	8685.2	7589.8	8126.4	10864.2	8275	20345	15924.6	12682.9	15319.9	10140.9	4207	5007	5763.4	4623.8	3894.7	4481	6282.8	4456.7	4176.2	4841.5	5135.1	6537.3	7406.4	8341	4592	6228	8385.3	7219.6	4789.4	4915.4	6161.1	8289.9	8662.8	4714	7265.2	7717.2	9427.7	7616.7
P08195-4	Isoform 4 of 4F2 cell-surface antigen heavy chain OS=Homo sapiens GN=SLC3A2	8190.5	12988.4	16310.6	8897.7	11548.2	10956	23857.7	16659.1	14861.2	13419.8	12974.7	12399.4	7830.6	7393.8	13180	14967.6	12741.8	13687.3	13364.5	10500.9	16375.4	11588.4	11109	9074.1	16224.7	9116.7	12404.5	9091.9	10722.7	11145.6	4869.2	3116.1	4038.4	4005.4	6348	4118.7	4100.5	3467.7	3362.7	2885.2	8236.3	10855	13105.7	12942.5	9391	8829.9	8803.2	9830.6
O00160	Unconventional myosin-If OS=Homo sapiens GN=MYO1F PE=1 SV=3	19447.1	10858.8	11184.5	15067.4	9140	9381.2	17453	13726.3	8459.4	13507.8	3659.8	3559.5	2415.8	7224.4	3992.5	4702.3	9282.5	5958.5	11771.4	5202.4	10338.5	11687.1	11889.6	9479.5	8297.6	10701.6	20707.5	14810.6	11156	11404	5702.3	7137.3	6155.3	8100.4	5075.8	6776.7	12741.4	9617.5	5621.7	5076.3	9572.7	9600.7	16776.6	9817.5	10725.6	9715.7	15330.1	17229.3
E9PI68	Signal peptidase complex subunit 2 OS=Homo sapiens GN=SPCS2 PE=1 SV=1	19722.8	22465.6	17114.1	23600.1	44518.3	24616.4	22497.9	31968.8	26081.6	24410.5	34006.6	42123	27007.9	31696.5	38839.7	38255.1	37587.5	46155.2	36138.6	35616.3	39924.5	23179.6	14072.6	13045.5	25999.7	12358.9	17298.9	13647.9	18221.8	13062.7	79431.7	40879.2	27756.7	27092.2	49433.1	26222	30582.6	26688.5	49117	32193.6	16798.2	19031.2	16330.8	33242.3	10410.3	10516.8	20758.6	24929
Q7L0Y3	Mitochondrial ribonuclease P protein 1 OS=Homo sapiens GN=TRMT10C PE=1 SV=2	8329.3	11259.1	13974.9	9776.5	13001.7	8944.3	15988.2	10435.2	15907.1	13115.5	9607.7	8656.8	8793.8	6824	12012.2	10724.9	10397.9	9490	10482.4	8127.4	10036.8	9260.1	11406.9	9011.3	13963.4	7897.9	8686.2	7697.7	14811.6	13957.1	4292.2	3014.3	5905.5	5380.4	6473.3	5737.8	4293.5	4641	5191.8	4756.2	9408.9	12027.9	16441.6	13844.7	12698.2	9505.8	14820.7	8394.2
P24928	DNA-directed RNA polymerase II subunit RPB1 OS=Homo sapiens GN=POLR2A PE=1 SV=2	9460.2	7828.3	9820	9328.4	11008.6	12078.1	15213.3	14901.8	7329.1	9851	11171.8	6972.6	8727.2	9848.1	8917.9	14541.6	12824.4	10364.3	13502.3	8811	2197.1	1440.8	1541.6	1313.7	1497.1	1174.7	1739.3	1595.1	1433.8	1470.8	5082.2	8136.3	5855.1	7516.3	4984.9	5813.6	6325.3	7226.6	4677.6	5054.9	11839.7	12024.9	11835.8	9761	11416.7	9964.1	9053.9	8914.2
Q04695	Keratin, type I cytoskeletal 17 OS=Homo sapiens GN=KRT17 PE=1 SV=2	1005.1	1250.5	1059.7	976	1130.6	2449.3	2417.1	2345.5	2009.8	1616.9	815.1	1679.2	622.6	898.3	999.6	1708.8	3981.2	2000.7	2252.5	1136.8	2112.1	2592.4	3092.4	1512.1	835.5	1347.1	2099.6	2100.9	311.7	282.2	3083.9	1454.4	2242.3	1157.5	649.1	1342	580.9	948.5	1023.6	1106.3	21139.2	30685.3	7600.6	5203.5	11277.9	18565.4	8163	20138.2
Q8NFW8	N-acylneuraminate cytidylyltransferase OS=Homo sapiens GN=CMAS PE=1 SV=2	31273.4	40109.3	25489.6	29691.5	44587.5	34640.5	24624.2	22876.7	53373.9	35932.2	30254.5	43771.8	29531.7	28539.8	39167.2	31859.3	31056.6	39407.8	32053.8	32354.8	22311.3	18364.2	19447.3	28572.4	42080.1	29311.7	19544.3	25253.6	29006.6	30937.7	18696.6	14962.9	21706.4	18888.6	48279.6	19465.1	16100.2	18798.4	18221.5	19334.8	10735.4	10010.5	10138.9	21998.5	8885.4	10110.5	13378.2	16216.1
P78347	General transcription factor II-I OS=Homo sapiens GN=GTF2I PE=1 SV=2	12413.1	15965.9	14841.7	15067.7	15317.4	15716.9	15033	14939.2	14762	15385.4	13395.8	12478	11005.7	14774.3	11520.9	22835.3	20734	15904.5	19060.5	13135.4	8952.1	7896.4	8361.1	17002.1	8391.6	14952.7	9507.8	11039.8	7105.4	8654.1	8753.4	10016.4	7423.9	8821.2	7147	7417.2	8524.1	8086.3	6550.1	7660.9	7235.7	8964.4	10955.6	8753.1	8163.7	8649.3	12713.1	12039.2
P30501	HLA class I histocompatibility antigen, Cw-2 alpha chain OS=Homo sapiens GN=HLA-C PE=1 SV=1	521.8	568.7	619.4	653.2	710.2	1314.2	1836.5	1765.5	338.6	882.7
Q12965	Unconventional myosin-Ie OS=Homo sapiens GN=MYO1E PE=1 SV=2	6285.3	10757.3	8913.1	6868.9	9244.9	9526.7	10414.3	8649.4	6251.7	8331.5	1356.6	941.6	1457.3	1278.8	2102.3	2096.3	1735.1	977	1647.2	1161	3882	3591.7	3822.6	4398.2	3316.4	4127.3	3914.5	3497.8	4040.5	6034.1	1847	2116.9	2057.6	1820.8	1138.9	1787.1	1566.4	2189.9	2210.1	1537.8	2951.2	4108.8	5101.2	4345.3	3126.5	4619.3	3905.9	5153.2
Q969V3-2	Isoform 2 of Nicalin OS=Homo sapiens GN=NCLN	11794.9	18213.5	12932.6	13446.7	21077.7	16955.3	19319.8	20351.3	19921	16948.2	20322.4	27357	22283.4	18935	31011.7	34161.6	29979.5	34897.4	30914.8	22921.7	25878	35949	11597.7	16357.6	22297.8	16711.1	15842.1	13080.6	14757.7	11954.9	18467.3	24506.4	6636.5	10553.7	10564.8	10557.7	6835.1	7982.9	9461	7760.7	12355.3	15048.7	11153	13051.2	10527.9	13389	12824.6	14508
Q08380	Galectin-3-binding protein OS=Homo sapiens GN=LGALS3BP PE=1 SV=1	16454.4	18737.1	15995.4	17374	12689.9	8727.7	12207.7	11833	11507.1	12373.8	15427.4	15924.1	16211	12184.1	28257.5	19160.5	19388.5	15864.3	19054.3	17451.2	17014	12442.1	21851.4	15260.6	13219.2	12258.6	14731.3	12837.5	6436.4	8220.4	13818.4	10417.4	14074.5	11469.6	10350.3	9606.6	8283.2	8648	9306.1	9277.8	14589.6	8616.4	11254.1	5368.9	13857.8	11021.5	17217.5	12193.4
A0A087WTJ2	GIMAP1-GIMAP5 readthrough OS=Homo sapiens GN=GIMAP1-GIMAP5 PE=1 SV=1	21627	12041.8	20781.8	18087.2	15339.4	18057	20693.5	19865.2	13456.5	17789.5	15942.8	7230	14279	17289.6	10043.6	13748	14704.9	14356.1	16827.7	11319.5	8306.5	15648.3	6894	10030.1	4840.3	11556.7	10916.3	15216.3	3501.1	5195.7	6983.9	23338.4	5002.9	5998.4	3269.5	7553.8	12241.9	12870.2	4278.4	4776.1	12890.1	12423.4	5078.2	5940.8	10134.7	10408.3	6323.3	13320.9
Q02790	Peptidyl-prolyl cis-trans isomerase FKBP4 OS=Homo sapiens GN=FKBP4 PE=1 SV=3	15425.5	19014.1	16848.4	14877.6	13858.9	15341	14979.4	13854.2	18574.1	15055.2	6216.6	9083.2	5374	5904.8	10067.4	8465	8305.1	6982.6	7645.3	7253.2	24033.4	15842.2	33669.3	20953	21670.8	21558.4	28188.5	24008.7	35345.6	25761.7	5498.2	5452.3	9272.8	8016.9	7260	7850.2	9509	7392.2	5604.2	6910	10352.1	9864	19086.2	10900.8	14240.1	10991.8	23806.7	8301.8
Q53GQ0	Very-long-chain 3-oxoacyl-CoA reductase OS=Homo sapiens GN=HSD17B12 PE=1 SV=2	24625.4	39741.4	27887	28183.4	47019.6	32506.6	32664.8	23238.1	61495.4	39371.7	32740	58838.3	35132.4	22367.4	52054.6	35983.6	33646.8	59585.3	32455.4	39753.1	33810.3	27772.3	34561	23758	60077	27744.5	27936	25503.9	37347.1	40685.8	19025.1	11697.1	19303.1	15872.5	28543.9	15093.6	12996.3	16485.9	19169.3	17490.4	23301.7	17276.4	19087	18738.9	12672.5	13558	19624.2	21273.3
Q969V3	Nicalin OS=Homo sapiens GN=NCLN PE=1 SV=2
P16190	HLA class I histocompatibility antigen, A-33 alpha chain OS=Homo sapiens GN=HLA-A PE=1 SV=3											317.3	2238.1	308	132.5	611.4	120.3	714.9	299.3	375.2	414.8	447.6	1256.6	247.4	692.2	1242.9	861.5	184.6	224.5	80.8	158.7											1925.4	1900.8	5236.9	10800.4	3677.7	6432.4	6377.4	3354.1
O95810	Caveolae-associated protein 2 OS=Homo sapiens GN=CAVIN2 PE=1 SV=3	19399	16196	15475.6	27088	30846.6	30633.3	20827.1	37871.3	10067.3	21818.1	21901.9	17852.1	48546.6	16357	15232.6	24369.9	25143.4	15166.9	24983.3	22455.6	4428.7	8167.7	4037.6	7749.5	4970.8	18132.4	7135.6	19063.4	10465.9	16018	3984	6308.7	4071.7	5633.5	4261.9	10792.4	3702	13261.7	8007.7	14009.3	12270.3	9608.1	3520.2	7338.6	4622.5	4300.2	4970.3	5322.1
Q07960	Rho GTPase-activating protein 1 OS=Homo sapiens GN=ARHGAP1 PE=1 SV=1	16641.2	11990.4	13906	15270.9	10142.7	15023.9	24759	20718	15639.9	14837.4	8323.6	11637.4	9247.9	11087.5	9638.7	14131.4	14492.1	12498.1	13568	11216.7	8849.2	8527.8	8029.7	8210.5	10020.6	7952.3	7947.7	7476	12530.7	8768.7	9831.3	10896.6	11657.8	12512.9	17558.8	16282.2	10279.5	10338.3	9574.5	9304.3	8107.6	11721.7	10900.3	8768.1	7867.4	8009	9510.1	8451.9
O95466-2	Isoform 2 of Formin-like protein 1 OS=Homo sapiens GN=FMNL1	20116.8	9269	20826	14488.8	9308.4	9451.5	14740.5	13184	9310.9	12448.9	5702.3	3628.6	3945.2	10716.9	5739.5	7012.6	7966.1	6753.4	7574.6	6267.9	3867.8	5405.6	3182.1	3271.6	2435.4	3773.8	6011.7	4588.7	1327.3	1868.2	1820.1	2411.5	1455.8	1884.3	1011.3	2465.5	3186.6	2154.7	1748.4	1511.6
Q15124	Phosphoglucomutase-like protein 5 OS=Homo sapiens GN=PGM5 PE=1 SV=2	14447.6	17473	13370.4	21623.1	13314.6	26947.9	15985.4	29654.6	7290.7	16432.5	11384.8	8710	14375.3	9450	10566.2	15574.6	12674.8	7786.7	11926.8	10452.6	13088.9	20050	12372	20244	13441.4	22519.7	14904.3	27877.1	67229.4	50636.2	4923.9	6163.4	2030.7	4394.5	3518.2	4985	2717.4	5130.5	7637	5981.4	3708	6436.6	2663.2	4373	3403	4734.4	2251.7	6433.3
P01031	Complement C5 OS=Homo sapiens GN=C5 PE=1 SV=4	6519.1	26604.9	8266.6	9340.2	11154.6	10829.2	8195.5	12923.1	5885.7	10129.6	6983.3	6258.7	4314.3	4283.4	11253.3	4822.4	4150.9	5785.1	5295.2	6169.1	20854.6	17496.9	8695.6	13308.7	11484	19616.4	32312.3	13807.9	53166.3	21617.2	3488.2	3497.7	1879.1	2521.4	2094.1	1803.1	8423.4	2992.2	4738.3	1880	15680.6	15582.2	35226.5	13491.1	16336.2	23952.9	45044.7	14919.7
P31937	3-hydroxyisobutyrate dehydrogenase, mitochondrial OS=Homo sapiens GN=HIBADH PE=1 SV=2	15904.6	18399.6	16838.9	17980.6	15313	13865.4	13560.7	12930.9	19906.6	16939	12391.8	15318.4	13083.9	10514.4	17768.7	10084.7	10455	10824.3	10509.2	11412.9	11089.8	12956.2	12858.6	10063.5	12927.4	10555.6	10319.3	11579.3	14172.5	14445.6	6969.7	11291.2	8422.9	9132.7	8031.5	8248.9	6956.4	10212	10497.8	10173	4597	6030	7522.1	5007.5	6296.3	4830.3	8901	4589.3
P30479	HLA class I histocompatibility antigen, B-41 alpha chain OS=Homo sapiens GN=HLA-B PE=1 SV=1	4515.8	3734.4	1914.6	3274	5673.6	2875	6316.5	6127.4	1793.8	2999.2	1879.5	7250.4	7679.5	7048.2	9986	5191.7	7178.4	4556	5613.9	7635.7	13174.3	8289.1	1588.1	3841.9	19327.3	11062.5	5481.5	4824	4078.4	3896.6	5593.8	6369.7	1604.4	5799.1	13309.4	7867.9	4707.9	4918.3	10050.3	7836	2526.2	798.9	666.4	218.6	1377.4	689.3	2262.3	1843.6
P09104	Gamma-enolase OS=Homo sapiens GN=ENO2 PE=1 SV=3	13729.5	10384.4	9547.3	16673.4	4453.5	8282.1	10827.9	12829.8	4697.9	9696	3412	1868.8	3163.8	4834	3242.2	4361.5	3863.1	2591	3494.2	2993.7	1550.3	2159.4	1223.2	1400	1298.5	1680.7	1527.6	2281.7	3135	2725	10125.4	42889	2109.6	6876.8	1852.9	5870.4	2362.9	4740.5	5758	4669.8	167.5	310.6	472.9	302	346.3	462.4	182.3	77
P35556	Fibrillin-2 OS=Homo sapiens GN=FBN2 PE=1 SV=3	3059.1	3032	2644.8	3378.6	3983.8	4680.2	3527	6901.1	2888.7	3256.1	742.9	794.9	377.3	419.7	589.4	120	418.6	735.1	529.1	605.8	3002.6	3447.6	2187.9	3365.5	4704.8	3083.1	1788.4	2734.4	6326.9	4046.3	2016.7	2322.6	832	1021.3	2436.6	1085.9	794.8	1167.4	2646	954	265.1	585.9	613.2	3601	405.5	558.4	288.5	557
Q9UJU6	Drebrin-like protein OS=Homo sapiens GN=DBNL PE=1 SV=1	14907	11992.6	15630.9	13869.3	7498.4	6961.1	10822.1	10492.7	10018.7	10242.3	17894.4	17209.1	15284.7	24044.5	17882.9	16364.7	20653.9	16714.7	21072.5	19653.7	5557.8	7711.8	7889.3	6875.8	4069	7751.7	8164.3	9420.4	1957.9	4153.2	9297.4	11170.2	12015	10485	6541.9	8891.5	14213.5	12383.8	7408.1	7720.3	741.1	417.4	283.3	92.6	771.4	390.7	379.4	401.8
Q9ULV4-3	Isoform 3 of Coronin-1C OS=Homo sapiens GN=CORO1C	27712.6	24746.4	25530.2	27194.2	18620.1	16365	19792.5	19483.3	19143.2	19407.8	5900.3	8337.7	6623.3	6128.5	8801.8	4623.3	6007.6	5833.4	5549.1	8301.5	13644.5	16810.7	19024.5	11691.2	8747.5	12932.5	15717.4	16936.9	9943.2	8166.6	19474.8	22965.8	18595.9	10803.9	8354.5	9889.6	11289.8	13415.9	10499.1	8937.8	28423.9	13020.3	15779.5	13112.3	20352.3	17282.9	14539.8	13358.6
B4DUT8	Calponin OS=Homo sapiens GN=CNN2 PE=1 SV=1	10747.1	9888.6	9298.7	7220.4	6686.8	4561.9	5663.7	6811	6717.4	6808.8	8361.6	8670.8	5524.4	22540.1	6027.5	7253.3	9213.9	9818.4	9490	10783.3	11224.7	8520.5	17206.2	10062	11038.8	11832.2	22314	16158.2	20463.3	15240.4	6176.1	6344.5	8037.6	3702.9	4024.1	3850.3	14806.1	8086.8	5046.9	3586.7	7368	3555.4	10667.1	4968	12721.7	6104.4	12115	3531.6
Q9H0D6	5'-3' exoribonuclease 2 OS=Homo sapiens GN=XRN2 PE=1 SV=1	11106.5	9511	13626.6	11698.8	11395.7	11268.3	18276.1	17147.2	9964	11951.7	4583.5	4108	4232	4640.5	4864.1	8423.5	9542.5	5960.6	9302.7	4791.9	3373.6	3433.3	3940.2	3509.2	2488.4	3682.8	3437	3442.5	2318.3	2485.5	3445.9	1914.2	2840.1	1489.3	2430.1	1216	2687.5	2210.3	1690.6	1724.2	3734.8	2589.5	3259.1	3044.2	3998.3	3451.3	3228.3	3629.9
P68431	Histone H3.1 OS=Homo sapiens GN=HIST1H3A PE=1 SV=2	77030.9	43285	47362.6	68550.5	114201	107842	39347.4	35602.9	82500.8	73777.8	125800	63488.4	66388.4	88965.3	54707.1	40310.7	41906.9	133504	49817	86100.9	131852	191896	131005	79948.3	126471	73460.2	196112	128010	41908.2	98867.2	119108	138668	203619	102337	168609	69271.7	405637	215984	82035.8	78638.5	84294.2	113387	50432.5	34368.4	57032.5	50508.6	38515.9	51755
[truncated: 6,365 more rows]

## Sheet: Batch_ABCD
Protein FDR Confidence: Combined	Accession	Description	Exp. q-value: Combined	Sum PEP Score	Coverage [%]	# Peptides	# PSMs	# Protein Unique Peptides	# Unique Peptides	# AAs	MW [kDa]	calc. pI	Score Sequest HT: Sequest HT	# Razor Peptides	Abundances (Normalized): F1: 126, Sample	Abundances (Normalized): F1: 127N, Sample	Abundances (Normalized): F1: 127C, Sample	Abundances (Normalized): F1: 128N, Sample	Abundances (Normalized): F1: 128C, Sample	Abundances (Normalized): F1: 129N, Sample	Abundances (Normalized): F1: 129C, Sample	Abundances (Normalized): F1: 130N, Sample	Abundances (Normalized): F1: 130C, Sample	Abundances (Normalized): F1: 131, Sample	Abundances (Normalized): F2: 126, Sample	Abundances (Normalized): F2: 127N, Sample	Abundances (Normalized): F2: 127C, Sample	Abundances (Normalized): F2: 128N, Sample	Abundances (Normalized): F2: 128C, Sample	Abundances (Normalized): F2: 129N, Sample	Abundances (Normalized): F2: 129C, Sample	Abundances (Normalized): F2: 130N, Sample	Abundances (Normalized): F2: 130C, Sample	Abundances (Normalized): F2: 131, Sample	Abundances (Normalized): F3: 126, Sample	Abundances (Normalized): F3: 127N, Sample	Abundances (Normalized): F3: 127C, Sample	Abundances (Normalized): F3: 128N, Sample	Abundances (Normalized): F3: 128C, Sample	Abundances (Normalized): F3: 129N, Sample	Abundances (Normalized): F3: 129C, Sample	Abundances (Normalized): F3: 130N, Sample	Abundances (Normalized): F3: 130C, Sample	Abundances (Normalized): F3: 131, Sample	Abundances (Normalized): F4: 126, Sample	Abundances (Normalized): F4: 127N, Sample	Abundances (Normalized): F4: 127C, Sample	Abundances (Normalized): F4: 128N, Sample	Abundances (Normalized): F4: 128C, Sample
[truncated: 7,310 more rows]
[truncated: 45 more columns]

[truncated: 1 more sheets: Batch_E]
