# Supplementary material for: Quantitative Proteomics of Tissue-Infiltrating T Cells From CRC Patients Identified Lipocalin-2 Induces T-Cell Apoptosis and Promotes Tumor Cell Proliferation by Iron Efflux
Source: Mol Cell Proteomics. 2023 Dec 10;23(1):100691. doi: 10.1016/j.mcpro.2023.100691 (PMC10792491; doi:10.1016/j.mcpro.2023.100691)
Supplement: Supplemental Table S6 [file mmc7.xlsx]

## Sheet: CD4 T cell
Accession	Fold change (Log2)	P value
Q13163	0.332787	0.0353118
P02452	0.410752	0.0120762
P00750	0.448436	0.0311126
P00918	0.449039	0.0133144
Q6UWP2	0.470027	0.00163415
P08123	0.474505	0.0068889
K7ER74	0.490539	0.0299498
P02461	0.501592	0.0118539
P20774	0.503912	0.00547882
Q9UNN8	0.514364	0.0382591
P00326	0.518319	0.023393
P35527	0.526663	0.00977145
P17677-2	0.529364	0.0311122
Q3MIR4	0.532849	0.0266351
P34096	0.536582	0.0166779
P51884	0.537271	0.00422751
P35749-3	0.558784	0.0218129
Q07507	0.562874	0.0071085
I3L4C2	0.563256	0.0263453
P04264	0.563675	0.0153976
P17936-2	0.567354	0.0122185
Q9BXN1	0.5683	0.0154836
O76038	0.572242	0.0345355
P02533	0.578602	0.0160262
D3YTG3	0.579374	0.0176569
P41219-2	0.579439	0.0131156
P16671	0.579565	0.00241573
P80365	0.583691	0.0374883
P22748	0.587061	0.0272032
P07585	0.591268	0.0242534
D6R956	0.593108	0.0338511
P00915	0.599104	0.00423175
P10645	0.60382	0.0142681
Q9H2G4	0.605164	0.0472624
Q9C002	0.606088	0.00836402
Q16610-4	0.607685	0.0237358
P13645	0.612634	0.0298769
Q01469	0.616687	0.00270797
P01591	0.621717	0.00446499
O75356	0.622992	0.0183878
P20962	0.623052	0.00911176
Q13361	0.623077	0.0132778
M0R0H3	0.630819	0.0410871
F8VWL3	0.632127	0.00800616
P00480	0.633208	0.0152108
Q9BVC5	0.633364	0.0151703
P35908	0.633916	0.0346743
Q9BSH4	0.636407	0.0440204
O95810	0.636553	0.00763741
P12074	0.642587	0.0425253
G3XAH0	0.643021	0.0266745
P00325	0.643206	0.0164015
Q96C90	0.645079	0.00235039
O60218	0.646046	0.016967
P02511	0.64838	0.0113579
Q8WUH6	0.650073	0.0438184
O94875-10	0.65131	0.00202238
P16219	0.652099	0.0232987
Q03181	0.657897	0.0302281
P49789	0.66079	0.0240078
Q8N465	0.663305	0.015221
Q15124	0.664068	0.0236784
H0Y5B0	0.664953	0.0107529
P02765	0.665141	0.0464336
Q6UWM9	0.669155	0.0270997
Q8IVU3	0.669415	0.0147641
J9JIE6	1.50102	0.0140235
P23396	1.50108	0.0211863
P27449	1.50258	0.0199095
Q9Y221	1.50289	0.0268748
P46781	1.50305	0.00753509
P18085	1.50916	0.016872
Q8NE71	1.51125	0.0256674
Q53F23	1.51281	0.0183047
J3KQE5	1.51323	0.00990182
Q9Y619	1.51416	0.0440407
Q15738	1.51723	0.0438449
J3KQL8	1.52278	0.0425821
O14980	1.5235	0.0247945
Q8IXQ6-2	1.52666	0.0209108
Q92797	1.52873	0.00564576
P49069	1.53337	0.0316802
P30273	1.53869	0.0406341
P16401	1.54203	0.014892
P49662	1.54256	0.0235871
P55160	1.54298	0.0266535
P50914	1.54395	0.0148637
Q9H3H5	1.5444	0.0229583
P78362-2	1.54711	0.00426484
Q86U38	1.55087	0.0390396
P05388	1.55502	0.00183395
P53992	1.55562	0.0250062
O15294	1.55734	0.0077179
P84085	1.55904	0.0417329
Q9HC16	1.56038	0.0358514
P11166	1.56053	0.00872843
M0R2Z9	1.57001	0.0297348
Q15208	1.57336	0.02569
A0A0B4J1V8	1.57365	0.0249758
Q15813-2	1.57396	0.0142245
P62913	1.57778	0.0265653
P33991	1.57889	0.0187811
Q01432-4	1.58472	0.0279998
P56192	1.58913	0.0229148
Q96C36	1.60493	0.0177551
P80217-2	1.60946	0.0207373
Q99471	1.62039	0.0376005
Q96G23	1.62107	0.0164568
P50454	1.63599	0.00150893
A0A087X0R6	1.63838	0.00273742
O15260	1.63919	0.019337
O60488	1.6395	0.0233329
P61289-2	1.64851	0.0125835
O15427	1.66573	0.0287775
Q2TAL8	1.66695	0.0287084
P47813	1.66858	0.0399797
Q99442	1.67	0.0132287
P41218	1.67064	0.0211487
O43299	1.67071	0.0211921
E7EWW0	1.67685	0.0436243
P04839	1.69035	0.0028307
Q9BZH6	1.6907	0.0411699
P35268	1.70172	0.0371213
P62081	1.72186	0.00940113
Q8NFF5	1.72287	0.0462413
P84077	1.73216	0.0091873
A0A0U1RQQ9	1.73348	0.047539
Q8WUK0	1.73844	0.0258981
Q8N1G2	1.74267	0.0422609
P62847-4	1.75211	0.0304122
P62277	1.75487	0.0206864
P15880	1.75936	0.00849353
Q5HYI8	1.7612	0.0129026
O60287	1.77493	0.0246243
Q9UPN9	1.78033	0.00401654
P14174	1.78242	0.0445019
Q08722	1.80755	0.0171972
Q6P4A8	1.81081	0.0489225
Q70CQ2	1.81156	0.0361783
Q8TCT9	1.81157	0.00805462
Q9BXJ9	1.82227	0.0292554
P06731	1.86021	0.0288432
P55957-2	1.8616	0.03093
A0A087X0V5	1.86713	0.00077984
Q16186	1.86865	0.0119433
Q9H9Y6-3	1.87464	0.0339362
P31949	1.88134	0.0263553
Q9H8P0	1.89557	0.0359849
Q13416	1.91703	0.0412777
Q96J01	1.93278	0.0326347
E7EQR8	1.93969	0.0128433
Q9UHK6-5	1.94371	0.0306491
Q5VYY1	1.94694	0.0168326
Q9Y5Q9	1.94995	0.0430881
P61353	1.97562	0.0209138
P62244	1.98005	0.0117855
A0A1B0GW05	1.98341	0.0171535
P62851	1.9916	0.00554576
P57678	2.05007	0.034223
P78346-2	2.07047	0.00718242
Q92793	2.11585	0.0207747
Q15345	2.11586	0.0283608
P05109	2.12306	0.0217874
P40261	2.16858	0.0369272
Q9Y5B6	2.18499	0.0131102
P61088	2.18644	0.00213216
P16104	2.20655	0.00732785
P59666	2.28488	0.0365362
P80188	2.31845	0.0181661
Q99880	2.36937	0.0189295
P51809	2.4152	0.00103708
P06702	2.41548	0.0249917
Q9UBD5-2	2.51236	0.0169518
Q8NBF6	2.62889	0.026028
J3KNB4	2.97836	0.0151552
P40199	3.06761	0.00809398
Q96II5	3.2438	0.0409846
A0A1B0GVU9	3.37205	0.0253852
P32942	3.48962	0.0333475
A0A0G2JK64	4.3195	0.0334869
P25815	5.3587	0.0415807

## Sheet: CD8 T cell
Accession	Fold change (Log2)	P value
Q93070	0.487498	0.00478613
Q03181	0.488021	0.0282225
O76038	0.492951	0.048292
Q9Y5Q6	0.496653	0.0208459
Q96AM1	0.503631	0.0293962
O43866	0.503768	0.0439258
S4R2Z7	0.505206	0.0400154
Q9NQ88	0.518985	0.0156788
Q7Z2K8	0.521261	0.019087
A0A075B6F3	0.539454	0.0374732
P10645	0.539766	0.0462806
P34810	0.548813	0.0153357
Q14314	0.549843	0.0386863
P35749-3	0.554369	0.031589
Q9Y547	0.55951	0.0212143
H7BYY1	0.562075	0.00932244
O95071	0.565127	0.00062147
A0A087WT59	0.566267	0.0246462
P08123	0.570857	0.00709847
Q96NL0	0.571296	0.00186831
P01275	0.577516	0.0382163
Q8WZ82	0.578747	0.0194059
Q86YZ3	0.582015	0.034296
A0A0A0MS93	0.582785	0.0484578
Q92905	0.584959	0.00469167
P02452	0.589698	0.00875505
Q02413	0.601202	0.0153653
Q16610-4	0.605641	0.0374849
Q96D53	0.605825	0.0225536
P02749	0.607663	0.0368726
P02533	0.615307	0.00969828
P04264	0.615794	0.00178901
Q5T749	0.615893	0.00444423
P60510	0.616463	0.0120478
O15121	0.617021	0.0124317
O95049-3	0.617833	0.0185637
Q8TCE6	0.62437	0.0260955
Q9BX66-12	0.624578	0.0169475
P02768	0.627392	0.0439015
Q9NPL8	0.628131	0.0182415
Q6TFL3-4	0.629386	0.0086588
Q86WA8	0.630309	0.0193913
P13647	0.63052	0.00916821
O00165-2	0.631666	0.0057644
Q96GF1	0.631794	0.0204018
P35527	0.632416	0.00471326
A0A0G2JMW3	0.63361	0.017117
Q9BTT6	0.637282	0.0375725
Q96N23	0.639519	0.0279087
P41219-2	0.641399	0.00548222
O15379-2	0.642265	0.0358292
P10153	0.64593	0.0495392
O43508-2	0.646197	0.00838913
P08779	0.648081	0.0282542
Q9BU61	0.650211	0.0155072
Q03135	0.652337	0.025241
Q96P48	0.653593	0.0119438
P05452	0.655192	0.0223834
Q96LW7-2	0.660118	0.0194801
P16671	0.663078	0.0176451
P02461	0.663703	0.0371869
P22692	0.664639	0.00259158
Q5JPH6-2	0.66585	0.0135679
E7ETH0	0.668334	0.0434042
P23396	1.51437	0.0295561
Q6IQ49	1.52088	0.0229867
P30041	1.52616	0.0454999
P05141	1.53206	0.0492065
F5H5D3	1.53269	0.00579254
P61088	1.5562	0.00820878
Q9UP83-2	1.56553	0.0423402
Q9UJA5	1.5663	0.0248664
Q92688	1.57078	0.0204326
Q9BRT3	1.57873	0.0253334
J3KQE5	1.58322	0.0010138
P04626	1.5916	0.0213117
Q14738	1.60354	0.00735942
B4E0Y9	1.61714	0.0476817
V9GYM3	1.63628	0.00402257
P23921	1.66201	0.0460925
P68104	1.67639	0.0119244
P46781	1.68003	0.0222046
Q06830	1.68028	0.00236708
P84095	1.68467	0.0321149
Q06055-2	1.6969	0.0451
P61769	1.6999	0.00383227
P12236	1.75681	0.0240124
P29084	1.79104	0.033253
P78362-2	1.8169	0.0247663
Q5TEC6	1.82777	0.0181256
Q8TCT9	1.83648	0.0477464
B4DUT8	1.85031	0.0385641
Q4G0F5	1.91481	0.0221001
Q01518	1.94529	0.0437687
P31949	1.96055	0.040228
P05109	1.9656	0.0371609
P35268	1.97112	0.044439
Q6UW56-3	2.13873	0.0234917
P80511	2.81469	0.0422568
