# Supplementary material for: Quantitative Proteomics of Tissue-Infiltrating T Cells From CRC Patients Identified Lipocalin-2 Induces T-Cell Apoptosis and Promotes Tumor Cell Proliferation by Iron Efflux
Source: Mol Cell Proteomics. 2023 Dec 10;23(1):100691. doi: 10.1016/j.mcpro.2023.100691 (PMC10792491; doi:10.1016/j.mcpro.2023.100691)
Supplement: Supplemental Table S7 [file mmc8.xlsx]

## Sheet: Sheet1
Protein FDR Confidence: Combined	Accession	Description	Exp. q-value: Combined	Sum PEP Score	Coverage [%]	# Peptides	# PSMs	# Protein Unique Peptides	# Unique Peptides	# AAs	MW [kDa]	calc. pI	Score Sequest HT: Sequest HT	# Razor Peptides	Abundances (Normalized): F1: 126, Sample	Abundances (Normalized): F1: 127N, Sample	Abundances (Normalized): F1: 127C, Sample	Abundances (Normalized): F1: 128N, Sample	Abundances (Normalized): F1: 128C, Sample	Abundances (Normalized): F1: 129N, Sample	Abundances (Normalized): F1: 129C, Sample	Abundances (Normalized): F1: 130N, Sample	Abundances (Normalized): F1: 130C, Sample	Abundances (Normalized): F1: 131, Sample	Abundance: F1: 126, Sample	Abundance: F1: 127N, Sample	Abundance: F1: 127C, Sample	Abundance: F1: 128N, Sample	Abundance: F1: 128C, Sample	Abundance: F1: 129N, Sample	Abundance: F1: 129C, Sample	Abundance: F1: 130N, Sample	Abundance: F1: 130C, Sample	Abundance: F1: 131, Sample
High	P35579	Myosin-9 OS=Homo sapiens OX=9606 GN=MYH9 PE=1 SV=4	0	1274.26	65	143	739	35	116	1960	226.4	5.6	3346.42	8	24515.7	21662.1	23582.7	23260.7	25260.1	21997.6	24683.6	22119.5	24081.1	22011.3	19180.9	19353.5	18718.7	22206	21622	16121.8	24683.6	17509.1	20275.6	21766
High	Q13813	Spectrin alpha chain, non-erythrocytic 1 OS=Homo sapiens OX=9606 GN=SPTAN1 PE=1 SV=3	0	1244.83	75	170	626	0	2	2472	284.4	5.35	2762.46	56	14197.9	16008.2	14295.1	16582	15196.7	21031.3	16523.8	20775.8	17736.3	21689.2	11108.3	14302.2	11346.7	15830.1	13008	15413.6	16523.8	16445.5	14933.4	21447.5
High	Q13813-3	Isoform 3 of Spectrin alpha chain, non-erythrocytic 1 OS=Homo sapiens OX=9606 GN=SPTAN1	0	1235.15	75	169	618	0	0	2452	282.1	5.34	2729.68	0
High	A0A0D9SF54	Spectrin alpha chain, non-erythrocytic 1 OS=Homo sapiens OX=9606 GN=SPTAN1 PE=1 SV=1	0	1233.44	75	169	616	0	1	2457	282.7	5.34	2722.03	0
High	P21333	Filamin-A OS=Homo sapiens OX=9606 GN=FLNA PE=1 SV=4	0	1209.32	66	133	609	0	106	2647	280.6	6.06	2746.21	2	13171.8	9012.9	13232.1	9170	12131.7	8871.5	11406.2	11373.6	15187	11337.8	10305.5	8052.4	10502.9	8754.3	10384.4	6501.8	11406.2	9003	12787	11211.5
High	Q9Y490	Talin-1 OS=Homo sapiens OX=9606 GN=TLN1 PE=1 SV=3	0	1174.35	73	146	426	126	126	2541	269.6	6.07	2001.8	7	11816.7	11516.9	12700.7	11007.2	12003.7	11395.5	11364.6	11548.1	12154.5	10801.2	9245.3	10289.5	10081.2	10508.1	10274.9	8351.6	11364.6	9141.1	10233.7	10680.8
High	Q01082	Spectrin beta chain, non-erythrocytic 1 OS=Homo sapiens OX=9606 GN=SPTBN1 PE=1 SV=2	0	1157.41	70	150	567	0	16	2364	274.4	5.57	2449.73	37	14275.2	14584.3	14063.4	14365	13993.2	15164.7	12759.4	14787.6	13576.8	14395.7	11168.7	13030.1	11162.8	13713.6	11977.8	11114.1	12759.4	11705.4	11431.2	14235.3
High	P78527	DNA-dependent protein kinase catalytic subunit OS=Homo sapiens OX=9606 GN=PRKDC PE=1 SV=3	0	1136.98	53	200	535	3	199	4128	468.8	7.12	2165.08	1	19819.7	27707.8	19455.5	29038.2	21561.1	27820.8	22175.1	26636.1	20284.9	27405.7	15506.8	24755	15442.7	27721.6	18455.8	20389.6	22175.1	21084.4	17079.3	27100.3
High	O75369	Filamin-B OS=Homo sapiens OX=9606 GN=FLNB PE=1 SV=2	0	1108.8	68	134	454	0	1	2602	278	5.73	1994.21	0
High	O75369-8	Isoform 8 of Filamin-B OS=Homo sapiens OX=9606 GN=FLNB	0	1090.16	67	135	452	2	2	2633	281.5	5.71	1964.46	37	12286.9	16182.8	12631.9	17056.1	13122.3	15257.1	12343.3	15203.6	12740.9	15755.8	9613.1	14458.2	10026.5	16282.8	11232.3	11181.8	12343.3	12034.7	10727.5	15580.2
High	Q14204	Cytoplasmic dynein 1 heavy chain 1 OS=Homo sapiens OX=9606 GN=DYNC1H1 PE=1 SV=5	0	1064.84	50	189	379	71	187	4646	532.1	6.4	1501.12	1	11576.3	7929.5	10881.3	8046.5	11618.5	8399.9	10948.4	8225.9	10458.9	7668.5	9057.2	7084.5	8637	7681.6	9945.2	6156.2	10948.4	6511.4	8806.1	7583
High	Q01082-3	Isoform 2 of Spectrin beta chain, non-erythrocytic 1 OS=Homo sapiens OX=9606 GN=SPTBN1	0	1005.8	70	135	511	1	1	2155	251.2	5.53	2188.19	0
High	O75643	U5 small nuclear ribonucleoprotein 200 kDa helicase OS=Homo sapiens OX=9606 GN=SNRNP200 PE=1 SV=2	0	846.364	63	120	389	62	119	2136	244.4	6.06	1689.31	1	10217.6	11030.8	10313.9	10423.7	10381.7	9783.6	10715.9	9797.4	9769.6	9866.8	7994.2	9855.2	8186.7	9951.1	8886.4	7170.3	10715.9	7755.3	8225.7	9756.9
High	Q5T4S7	E3 ubiquitin-protein ligase UBR4 OS=Homo sapiens OX=9606 GN=UBR4 PE=1 SV=1	0	833.504	36	149	275	0	148	5183	573.5	6.04	1110.38	0	5861	6696.1	6349.5	6531.4	6270.8	7059.2	6369	7601.7	7000.3	7883	4585.6	5982.5	5039.9	6235.2	5367.7	5173.6	6369	6017.3	5894	7795.2
High	A0A087WVQ6	Clathrin heavy chain OS=Homo sapiens OX=9606 GN=CLTC PE=1 SV=1	0	831.269	70	98	401	0	98	1679	191.9	5.69	1921.97	0	7845.3	7812.2	7628.2	8758.5	8460.8	9954.1	9869.5	9368.1	9245.1	9952.5	6138.1	6979.6	6054.9	8361.4	7242.3	7295.3	9869.5	7415.5	7784.1	9841.6
High	Q9UPN3	Microtubule-actin cross-linking factor 1, isoforms 1/2/3/5 OS=Homo sapiens OX=9606 GN=MACF1 PE=1 SV=4	0	825.585	31	185	261	0	45	7388	837.8	5.39	931.81	24	4462.9	3749.7	4436.1	3628.7	4414.6	4337.9	4363.9	4376.8	4750.5	4062.5	3491.8	3350.1	3521.1	3464.1	3778.8	3179.2	4363.9	3464.6	3999.8	4017.2
High	A0A0A0MTR7	E3 ubiquitin-protein ligase RNF213 OS=Homo sapiens OX=9606 GN=RNF213 PE=1 SV=1	0	816.796	40	171	275	0	168	5207	591	6.48	1023.16	2	7091.1	7770.8	7021.6	7655.6	7099.3	7342.7	7412.5	7762.7	7473.4	7857.3	5548	6942.6	5573.3	7308.5	6076.8	5381.4	7412.5	6144.7	6292.4	7769.8
High	P35580-3	Isoform 3 of Myosin-10 OS=Homo sapiens OX=9606 GN=MYH10	0	806.263	61	123	373	0	98	1997	231.2	5.53	1583.46	0	7483	6905.9	7349.6	6579.2	6691.4	7069.9	6466.2	6834	6682.5	6207.6	5854.6	6170	5833.8	6280.8	5727.7	5181.5	6466.2	5409.6	5626.4	6138.4
High	P49327	Fatty acid synthase OS=Homo sapiens OX=9606 GN=FASN PE=1 SV=3	0	800.741	56	114	396	1	113	2511	273.3	6.44	1635.54	1	13881.7	15074.6	15024	14773.5	14530.3	14294.2	13963.9	14797	14554.3	14423.8	10860.9	13468.1	11925.2	14103.6	12437.6	10476.1	13963.9	11712.9	12254.3	14263.1
High	P46940	Ras GTPase-activating-like protein IQGAP1 OS=Homo sapiens OX=9606 GN=IQGAP1 PE=1 SV=1	0	747.665	67	92	328	0	88	1657	189.1	6.48	1547.7	1	6474.5	8632.5	6095.4	8764.1	6920	8191.5	6806.8	7804.2	6035.8	8762.4	5065.6	7712.5	4838.2	8366.7	5923.4	6003.5	6806.8	6177.6	5082	8664.8
High	P46013	Proliferation marker protein Ki-67 OS=Homo sapiens OX=9606 GN=MKI67 PE=1 SV=2	0	740.911	53	137	281	10	10	3256	358.5	9.45	1077.41	27	6081.5	6475.4	6634.4	6664.2	6736	7431.9	6741.9	7141.3	7228.7	6829.4	4758.1	5785.4	5266	6362	5765.9	5446.8	6741.9	5652.8	6086.4	6753.3
High	Q14980-2	Isoform 2 of Nuclear mitotic apparatus protein 1 OS=Homo sapiens OX=9606 GN=NUMA1	0	722.515	63	110	276	0	1	2101	236.4	5.8	1163.72	0
High	Q14980	Nuclear mitotic apparatus protein 1 OS=Homo sapiens OX=9606 GN=NUMA1 PE=1 SV=2	0	719.073	63	110	274	0	1	2115	238.1	5.78	1159.53	32	7347.7	9045.2	7571.7	8551.4	7076.5	10091.4	7037.4	9559.3	7537.1	9024.8	5748.8	8081.3	6010	8163.6	6057.3	7395.9	7037.4	7566.8	6346	8924.3
High	Q7Z6Z7	E3 ubiquitin-protein ligase HUWE1 OS=Homo sapiens OX=9606 GN=HUWE1 PE=1 SV=3	0	696.654	39	119	205	0	113	4374	481.6	5.22	857.12	2	6053.8	4845	5813.1	4965.7	5971.7	5036.7	5680.2	4956.1	5672.9	4497.3	4736.5	4328.7	4614.1	4740.6	5111.6	3691.4	5680.2	3923.1	4776.4	4447.1
High	P46013-2	Isoform Short of Proliferation marker protein Ki-67 OS=Homo sapiens OX=9606 GN=MKI67	0	695.694	56	128	271	1	1	2896	319.2	9.51	1037.38	0
High	P13639	Elongation factor 2 OS=Homo sapiens OX=9606 GN=EEF2 PE=1 SV=4	0	690.275	79	66	722	62	65	858	95.3	6.83	3540.95	1	14597.3	13881.7	15198.8	14395.3	12901.6	16758	18303.5	19630.6	22387.6	20093	11420.8	12402.3	12064	13742.5	11043.5	12281.7	18303.5	15539	18849.7	19869.1
High	Q6P2Q9	Pre-mRNA-processing-splicing factor 8 OS=Homo sapiens OX=9606 GN=PRPF8 PE=1 SV=2	0	689.671	57	116	338	57	115	2335	273.4	8.84	1392.87	1	14898.4	14582.9	14330.5	13902.1	14221.4	13647.4	15554.4	12989.4	13867.1	13034	11656.3	13028.8	11374.8	13271.7	12173.2	10002	15554.4	10282	11675.7	12888.8
High	P10809	60 kDa heat shock protein, mitochondrial OS=Homo sapiens OX=9606 GN=HSPD1 PE=1 SV=2	0	667.821	80	48	1148	28	48	573	61	5.87	6276.66	0	22560.1	21410.7	21935.4	20469.2	16985.3	14737.2	16225.9	14012.7	16452.2	13780.2	17650.9	19129	17411.2	19541	14539	10800.7	16225.9	11092.1	13852.3	13626.7
High	P07814	Bifunctional glutamate/proline--tRNA ligase OS=Homo sapiens OX=9606 GN=EPRS PE=1 SV=5	0	661.127	68	89	341	31	87	1512	170.5	7.33	1528.86	2	10237.1	9262.6	10023.5	8894.9	9512.9	9321	8772.5	8810.4	9146.9	8972.5	8009.4	8275.5	7956.2	8491.6	8142.8	6831.3	8772.5	6974	7701.4	8872.5
High	Q9UPN3-3	Isoform 3 of Microtubule-actin cross-linking factor 1, isoforms 1/2/3/5 OS=Homo sapiens OX=9606 GN=MACF1	0	658.27	34	144	209	0	5	5374	613.8	5.36	753.03	0	424	413.2	391.2	399.8	444.5	364.9	441.2	346.9	360.9	400.3	331.8	369.2	310.5	381.6	380.5	267.4	441.2	274.6	303.9	395.8
High	Q14839-2	Isoform 2 of Chromodomain-helicase-DNA-binding protein 4 OS=Homo sapiens OX=9606 GN=CHD4	0	652.442	52	90	240	0	67	1940	220.7	5.97	1043.07	8	5669.4	5388.8	5337.2	5145.2	5266.9	5236.9	5119.2	6431.5	6487.1	6107.3	4435.7	4814.5	4236.4	4911.9	4508.3	3838	5119.2	5091	5462	6039.3
High	Q9NU22	Midasin OS=Homo sapiens OX=9606 GN=MDN1 PE=1 SV=2	0	634.255	31	135	196	96	134	5596	632.4	5.68	740.31	0	4845.5	3978.6	5141.4	3994.5	5042.1	4561.5	5335.7	4662.2	5673.3	4392.3	3791.1	3554.6	4080.9	3813.3	4315.9	3343.1	5335.7	3690.4	4776.8	4343.3
High	P08238	Heat shock protein HSP 90-beta OS=Homo sapiens OX=9606 GN=HSP90AB1 PE=1 SV=4	0	616.584	73	59	1028	19	23	724	83.2	5.03	4666.21	11	15758.4	18115.8	15698.2	17521.6	13421.6	16393.7	14864.5	18413.9	15809.2	18250.5	12329.2	16185.2	12460.4	16727.1	11488.5	12014.8	14864.5	14575.9	13310.9	18047.1
High	P27708	CAD protein OS=Homo sapiens OX=9606 GN=CAD PE=1 SV=3	0	609.538	58	93	236	1	92	2225	242.8	6.46	1060.56	0	7701.6	10928.3	8317.2	10306.6	8008.6	9671.5	7568.7	9033.3	7391.7	9107.9	6025.7	9763.6	6601.8	9839.2	6855.2	7088.2	7568.7	7150.5	6223.6	9006.4
High	Q14008	Cytoskeleton-associated protein 5 OS=Homo sapiens OX=9606 GN=CKAP5 PE=1 SV=3	0	598.039	56	101	253	0	100	2032	225.4	7.8	977	1	8846.8	8349	8707.9	8883.5	9482.2	9036.7	9235	8916.5	9013	8580	6921.6	7459.3	6911.9	8480.7	8116.5	6622.9	9235	7058	7588.7	8484.4
High	P49792	E3 SUMO-protein ligase RanBP2 OS=Homo sapiens OX=9606 GN=RANBP2 PE=1 SV=2	0	596.901	42	116	237	67	83	3224	358	6.2	875.51	14	5529.6	6637	6382.5	6888.7	6205.9	6469.2	6634.7	6315.5	6409.1	6672.4	4326.3	5929.7	5066.1	6576.3	5312.1	4741.2	6634.7	4999.1	5396.2	6598.1
High	P42704	Leucine-rich PPR motif-containing protein, mitochondrial OS=Homo sapiens OX=9606 GN=LRPPRC PE=1 SV=3	0	579.939	70	84	301	55	84	1394	157.8	6.13	1238.15	0	11550	9950.9	10982.7	11145.4	12660.1	12122.2	12318.4	11792.8	12684.5	12827.1	9036.6	8890.4	8717.5	10640	10836.7	8884.2	12318.4	9334.8	10680	12684.2
High	P07900-2	Isoform 2 of Heat shock protein HSP 90-alpha OS=Homo sapiens OX=9606 GN=HSP90AA1	0	574.675	59	56	956	0	35	854	98.1	5.16	4372.22	1	9375.1	9029.5	9170.4	8685.4	9158.8	7801.8	9363.8	7629.3	8070	7895.3	7335	8067.2	7279	8291.6	7839.7	5717.9	9363.8	6039.1	6794.7	7807.4
High	P55072	Transitional endoplasmic reticulum ATPase OS=Homo sapiens OX=9606 GN=VCP PE=1 SV=4	0	564.709	79	62	294	52	61	806	89.3	5.26	1397.97	1	9129.2	9995	10531.2	10558.5	10844	11494.6	9982.5	11002.8	10771	10835.2	7142.6	8929.8	8359.1	10079.8	9282.2	8424.3	9982.5	8709.5	9068.8	10714.5
High	P12270	Nucleoprotein TPR OS=Homo sapiens OX=9606 GN=TPR PE=1 SV=3	0	548.953	46	102	241	57	101	2363	267.1	5.02	903.02	1	7473.2	7486.8	7541.3	7485.5	7768.2	8238	7731.4	7652.5	7973.3	7819.9	5847	6688.9	5985.9	7146.1	6649.4	6037.5	7731.4	6057.5	6713.3	7732.8
High	Q08211	ATP-dependent RNA helicase A OS=Homo sapiens OX=9606 GN=DHX9 PE=1 SV=4	0	546.302	59	57	310	48	57	1270	140.9	6.84	1479.95	0	5452.4	5375	5084.7	9961.7	8495	6972.9	7858.9	6658.4	7044.6	6785.2	4265.9	4802.2	4035.9	9510	7271.5	5110.4	7858.9	5270.6	5931.3	6709.6
High	Q92616	eIF-2-alpha kinase activator GCN1 OS=Homo sapiens OX=9606 GN=GCN1 PE=1 SV=6	0	543.693	48	108	191	108	108	2671	292.6	7.47	732.07	0	4975.1	4993.7	4882.3	4926.1	5046.9	5506	5096.4	5698.3	5535	5423.1	3892.5	4461.5	3875.3	4702.7	4320	4035.3	5096.4	4510.6	4660.3	5362.7
High	P13796	Plastin-2 OS=Homo sapiens OX=9606 GN=LCP1 PE=1 SV=6	0	542.686	84	48	512	16	40	627	70.2	5.43	2237.12	2	17300.6	15761.2	16249.4	15595.9	14049.4	13723.8	16296.8	12837.6	14178.7	13480.5	13535.8	14081.5	12897.9	14888.7	12025.9	10058	16296.8	10161.8	11938.1	13330.3
High	P34932	Heat shock 70 kDa protein 4 OS=Homo sapiens OX=9606 GN=HSPA4 PE=1 SV=4	0	542.099	77	65	287	13	61	840	94.3	5.19	1221.21	1	6935	6496	6206.4	6153.4	6281.3	5479.1	6366	5845.3	6075.8	6075.3	5425.9	5803.7	4926.3	5874.4	5376.6	4015.6	6366	4627	5115.7	6007.6
High	P09874	Poly [ADP-ribose] polymerase 1 OS=Homo sapiens OX=9606 GN=PARP1 PE=1 SV=4	0	536.777	63	66	284	63	66	1014	113	8.88	1233.4	0	5802.9	4492.7	5671.9	4184.9	5043.5	4035.2	4870.3	6110.1	7411.7	5891	4540.2	4013.9	4502.1	3995.1	4317.1	2957.4	4870.3	4836.6	6240.4	5825.3
High	P14618	Pyruvate kinase PKM OS=Homo sapiens OX=9606 GN=PKM PE=1 SV=4	0	531.231	76	42	705	0	5	531	57.9	7.84	3476.79	15	9423.2	9735.2	9721	9347.6	9253.9	9995.2	8987.4	9582.7	8884.5	8872.6	7372.6	8697.7	7716	8923.7	7921.1	7325.3	8987.4	7585.4	7480.5	8773.8
High	P22314	Ubiquitin-like modifier-activating enzyme 1 OS=Homo sapiens OX=9606 GN=UBA1 PE=1 SV=3	0	518.241	72	58	335	0	58	1058	117.8	5.76	1616.07	0	9785.1	10959.1	11646.7	11151.1	11583.8	10778.3	11141.3	10292.4	10847.9	10104.9	7655.8	9791.2	9244.5	10645.5	9915.4	7899.3	11141.3	8147.2	9133.7	9992.3
High	P11142	Heat shock cognate 71 kDa protein OS=Homo sapiens OX=9606 GN=HSPA8 PE=1 SV=1	0	512.141	83	44	816	0	27	646	70.9	5.52	4216.76	8	22954.2	21419	21887.2	20354.4	20641.6	21436.4	21034.9	22423.3	22149.7	21181.8	17959.1	19136.4	17372.9	19431.5	17668.7	15710.6	21034.9	17749.6	18649.4	20945.8
High	P11388-4	Isoform 4 of DNA topoisomerase 2-alpha OS=Homo sapiens OX=9606 GN=TOP2A	0	495.52	51	80	252	0	65	1612	182.6	8.63	994.96	0	7160.5	6310.1	7395.9	5949	7221.3	6270	7064.2	6047.8	6917.7	6421.7	5602.3	5637.7	5870.5	5679.2	6181.2	4595.2	7064.2	4787.3	5824.5	6350.1
High	P11717	Cation-independent mannose-6-phosphate receptor OS=Homo sapiens OX=9606 GN=IGF2R PE=1 SV=3	0	494.397	44	82	175	74	82	2491	274.2	5.94	774.39	0	4140.5	4227.6	3847.3	5375.5	4998.6	4893.4	4876.1	4803.3	4407.5	4947.6	3239.5	3777	3053.8	5131.7	4278.7	3586.3	4876.1	3802.2	3711	4892.4
High	P78371	T-complex protein 1 subunit beta OS=Homo sapiens OX=9606 GN=CCT2 PE=1 SV=4	0	484.424	81	40	375	0	40	535	57.5	6.46	1864.63	0	6587.9	6725.7	6400.4	6379.9	5649.7	6384.8	5687.5	6089.5	5531.5	7206	5154.3	6008.9	5080.3	6090.6	4836	4679.3	5687.5	4820.3	4657.4	7125.7
High	P26038	Moesin OS=Homo sapiens OX=9606 GN=MSN PE=1 SV=3	0	483.409	77	58	504	34	41	577	67.8	6.4	2120.64	8	16326.4	18677.6	15267	18218.6	15044.5	21926.3	18257.4	21790.2	18559	21507.5	12773.6	16687.1	12118.2	17392.5	12877.7	16069.6	18257.4	17248.5	15626.1	21267.8
High	P13010	X-ray repair cross-complementing protein 5 OS=Homo sapiens OX=9606 GN=XRCC5 PE=1 SV=3	0	481.51	73	49	218	40	49	732	82.7	5.81	1036.69	0	10586.7	13917.5	11221	13495.1	9997.6	8943.7	9931.9	9417.7	8829.8	10645.3	8282.9	12434.3	8906.6	12883.2	8557.7	6554.8	9931.9	7454.8	7434.5	10526.7
High	O75533	Splicing factor 3B subunit 1 OS=Homo sapiens OX=9606 GN=SF3B1 PE=1 SV=3	0	478.03	60	63	243	49	63	1304	145.7	7.09	1098.1	0	5725.2	6039.1	5751.6	5991.2	5754.6	6984.2	5995.7	8020.7	7073	7296.8	4479.3	5395.5	4565.3	5719.5	4925.8	5118.7	5995.7	6349	5955.2	7215.5
High	Q15029	116 kDa U5 small nuclear ribonucleoprotein component OS=Homo sapiens OX=9606 GN=EFTUD2 PE=1 SV=1	0	477.205	78	58	246	0	57	972	109.4	5	1153.7	0	5811.1	5979.4	5867.3	5563.1	6145.6	6329.2	7089	5925	6382.9	6016.4	4546.6	5342.1	4657.1	5310.9	5260.5	4638.6	7089	4690	5374.2	5949.3
High	O43707	Alpha-actinin-4 OS=Homo sapiens OX=9606 GN=ACTN4 PE=1 SV=2	0	475.503	67	55	301	3	38	911	104.8	5.44	1316.12	0	4683.6	3958	4231.2	4098	4847.4	3840.7	4657.9	3628.5	4136.8	3714.2	3664.4	3536.2	3358.5	3912.2	4149.2	2814.8	4657.9	2872.2	3483.1	3672.8
High	Q92608	Dedicator of cytokinesis protein 2 OS=Homo sapiens OX=9606 GN=DOCK2 PE=1 SV=2	0	472.949	51	78	189	0	77	1830	211.8	6.87	762.44	0	5129.6	5326.1	5499.4	5253.1	5148.8	5236.6	4872.1	6208.6	5859.6	5563.9	4013.3	4758.5	4365.1	5014.9	4407.2	3837.9	4872.1	4914.5	4933.6	5501.9
High	E9PGC8	Microtubule-associated protein 1A OS=Homo sapiens OX=9606 GN=MAP1A PE=1 SV=1	0	470.951	41	85	155	0	85	3041	331.1	4.93	632.15	0	3641	4423.2	3717.9	4874.6	3645.7	4444.9	3365.4	4299.6	3570.5	4094.2	2848.7	3951.8	2951.1	4653.6	3120.6	3257.6	3365.4	3403.5	3006.3	4048.6
High	P07437	Tubulin beta chain OS=Homo sapiens OX=9606 GN=TUBB PE=1 SV=2	0	470.76	82	30	580	1	4	444	49.6	4.89	2971.03	0
High	P20700	Lamin-B1 OS=Homo sapiens OX=9606 GN=LMNB1 PE=1 SV=2	0	467.218	69	54	300	8	50	586	66.4	5.16	1300.97	4	10928.9	13346.5	12657.5	14814.5	12544.1	14192	11791.5	13353.2	12252.6	12426.3	8550.7	11924.2	10046.9	14142.8	10737.4	10401.2	11791.5	10570	10316.4	12287.8
High	Q86UP2	Kinectin OS=Homo sapiens OX=9606 GN=KTN1 PE=1 SV=1	0	467.066	58	76	181	3	75	1357	156.2	5.64	754.15	0	4172.2	4123	3924.2	4168.3	3918.6	3984.3	3627.3	3832.7	3527.7	3824.8	3264.3	3683.6	3114.8	3979.3	3354.2	2920	3627.3	3033.9	2970.2	3782.2
High	P53396	ATP-citrate synthase OS=Homo sapiens OX=9606 GN=ACLY PE=1 SV=3	0	462.465	61	56	303	1	1	1101	120.8	7.33	1283.27	19	9309.5	10477.6	8489.4	10098.2	8476.4	9049.5	8177.4	9295.9	7889.9	9315.9	7283.7	9361	6738.4	9640.4	7255.6	6632.3	8177.4	7358.4	6643.1	9212.1
High	Q14152	Eukaryotic translation initiation factor 3 subunit A OS=Homo sapiens OX=9606 GN=EIF3A PE=1 SV=1	0	462.238	59	97	238	5	96	1382	166.5	6.79	870.79	0	13355.7	13828.5	12896.9	13464.3	11368.5	10993.3	10810.2	11081.9	10516.3	11287.6	10449.4	12354.7	10236.9	12853.8	9731.2	8056.9	10810.2	8772.1	8854.4	11161.8
High	P14618-2	Isoform M1 of Pyruvate kinase PKM OS=Homo sapiens OX=9606 GN=PKM	0	458.081	70	39	573	0	2	531	58	7.71	2732.02	0	1210.9	1318	1221.3	1235.2	1169.2	1513.1	1014.1	1443.4	1155.6	1276.6	947.4	1177.6	969.4	1179.2	1000.8	1108.9	1014.1	1142.5	973	1262.4
High	P68371	Tubulin beta-4B chain OS=Homo sapiens OX=9606 GN=TUBB4B PE=1 SV=1	0	457.648	82	30	471	1	1	445	49.8	4.89	2472.16	8	8512	8749.4	7555.7	8253.1	8360.4	7352.3	8023	7152.4	6771.6	7579.5	6659.7	7817	5997.3	7878.9	7156.3	5388.4	8023	5661.6	5701.5	7495
High	Q86VP6	Cullin-associated NEDD8-dissociated protein 1 OS=Homo sapiens OX=9606 GN=CAND1 PE=1 SV=2	0	454.33	60	64	223	4	62	1230	136.3	5.78	911.25	2	14799.5	13347	13713.3	13031.4	13205.9	10813.2	13890.9	10993.5	12205.4	11305.1	11579	11924.6	10884.9	12440.5	11303.9	7924.9	13890.9	8702.1	10276.6	11179.1
High	P53396-2	Isoform 2 of ATP-citrate synthase OS=Homo sapiens OX=9606 GN=ACLY	0	453.759	61	56	299	0	1	1091	119.7	7.33	1264.29	0
High	Q02880-2	Isoform Beta-1 of DNA topoisomerase 2-beta OS=Homo sapiens OX=9606 GN=TOP2B	0	447.395	56	81	215	0	65	1621	182.5	8.06	842.52	7	6839.5	4259.7	6595.4	4076.6	6802.9	3980.4	6613	3913.9	5987.5	4336.3	5351.2	3805.7	5235.1	3891.8	5823.1	2917.2	6613	3098.1	5041.3	4288
High	Q15393	Splicing factor 3B subunit 3 OS=Homo sapiens OX=9606 GN=SF3B3 PE=1 SV=4	0	445.843	61	55	254	17	55	1217	135.5	5.26	1136.91	0	9475	8645.3	9049.3	8526.7	8726	8373.1	8914.1	8029.5	8264.2	7797.4	7413.2	7724	7182.8	8140	7469.2	6136.6	8914.1	6355.9	6958.2	7710.5
High	P12814	Alpha-actinin-1 OS=Homo sapiens OX=9606 GN=ACTN1 PE=1 SV=2	0	443.556	77	56	245	1	38	892	103	5.41	1104.92	5	4842.1	4100.9	4907.7	3839.6	4871.4	4275.8	4643.3	4367.6	4965	4345.1	3788.4	3663.9	3895.4	3665.5	4169.8	3133.7	4643.3	3457.3	4180.4	4296.7
High	Q13576	Ras GTPase-activating-like protein IQGAP2 OS=Homo sapiens OX=9606 GN=IQGAP2 PE=1 SV=4	0	441.3	57	75	173	2	71	1575	180.5	5.64	703.57	0	7611.3	7276.8	7033.4	6954.1	6687.2	5987.4	6282.8	5641.8	6137.3	5736.9	5955	6501.3	5582.7	6638.8	5724.1	4388.1	6282.8	4465.9	5167.4	5672.9
High	Q92614	Unconventional myosin-XVIIIa OS=Homo sapiens OX=9606 GN=MYO18A PE=1 SV=3	0	439.722	43	76	153	0	74	2054	233	6.3	641.19	1	3956.9	3165.7	3714.3	3103.7	3873.9	3101.7	3927	3119.3	3697.7	3066.7	3095.9	2828.4	2948.2	2962.9	3315.9	2273.2	3927	2469.1	3113.3	3032.5
High	P53621	Coatomer subunit alpha OS=Homo sapiens OX=9606 GN=COPA PE=1 SV=2	0	432.855	62	67	187	0	67	1224	138.3	7.66	783.39	0	5776.1	5779.9	5245.2	5979.4	5986.2	5543.9	5703.9	5280.6	5123.1	5382.9	4519.2	5163.9	4163.3	5708.3	5124	4063.1	5703.9	4180	4313.5	5322.9
High	P08670	Vimentin OS=Homo sapiens OX=9606 GN=VIM PE=1 SV=4	0	432.814	89	53	556	3	51	466	53.6	5.12	2675.33	2	13119.3	13423.6	12190.4	13528.7	12872.2	16684.9	15748.8	16756.2	15737.5	16814.4	10264.4	11993	9676.1	12915.2	11018.3	12228.2	15748.8	13263.7	13250.5	16627
High	P33991	DNA replication licensing factor MCM4 OS=Homo sapiens OX=9606 GN=MCM4 PE=1 SV=5	0	432.124	67	51	247	0	51	863	96.5	6.74	1155.4	0	5586.5	6276.3	5297.6	6023.3	5421.8	5681	5098.7	5569	4882.1	5616.3	4370.8	5607.4	4204.9	5750.1	4640.9	4163.5	5098.7	4408.3	4110.6	5553.7
High	P25205-2	Isoform 2 of DNA replication licensing factor MCM3 OS=Homo sapiens OX=9606 GN=MCM3	0	430.037	69	56	240	0	56	853	95.8	5.77	1088.75	0	8216	9719.8	8146.2	9340.6	7962.8	10142.7	8372.6	10535.4	8938.3	10236	6428.2	8683.9	6466	8917.1	6816	7433.4	8372.6	8339.5	7525.8	10121.9
High	Q99832	T-complex protein 1 subunit eta OS=Homo sapiens OX=9606 GN=CCT7 PE=1 SV=2	0	426.004	80	38	376	0	38	543	59.3	7.65	1808.31	0	9923.4	10245.6	9059.8	9675.4	9309.6	10006.9	11070.8	9504	9212.2	10877.6	7764	9153.7	7191.2	9236.7	7968.8	7334	11070.8	7523.1	7756.4	10756.4
High	P48643	T-complex protein 1 subunit epsilon OS=Homo sapiens OX=9606 GN=CCT5 PE=1 SV=1	0	424.34	84	46	335	0	44	541	59.6	5.66	1602.75	2	11051.6	12842	11193.3	12610.3	11594	12390.4	11165.6	12404.4	11187.8	12300.1	8646.6	11473.4	8884.6	12038.5	9924.2	9080.8	11165.6	9818.9	9419.8	12163.1
High	P49368	T-complex protein 1 subunit gamma OS=Homo sapiens OX=9606 GN=CCT3 PE=1 SV=4	0	422.503	79	42	282	0	42	545	60.5	6.49	1219.85	0	6889.2	7127.3	6402.8	6871.1	6469.5	6560	6207.7	6200.4	5677.8	9268.4	5390	6367.8	5082.2	6559.5	5537.8	4807.8	6207.7	4908.1	4780.6	9165.1
High	A0A0G2JH68	Protein diaphanous homolog 1 OS=Homo sapiens OX=9606 GN=DIAPH1 PE=1 SV=1	0	420.466	55	60	185	0	60	1272	141.3	5.39	827.33	0	3391.4	4603.7	3830.5	4345.3	3698.3	3777.6	3483.6	3570.1	3170.6	4253.7	2653.4	4113.1	3040.5	4148.3	3165.6	2768.5	3483.6	2826	2669.5	4206.3
High	P06576	ATP synthase subunit beta, mitochondrial OS=Homo sapiens OX=9606 GN=ATP5F1B PE=1 SV=3	0	418.622	78	28	264	4	28	529	56.5	5.4	1318.9	0	3307.6	4910.3	4818	4672.7	4338.8	3870	4013.4	4336.5	4549.5	4463	2587.9	4387	3824.3	4460.8	3713.9	2836.3	4013.4	3432.7	3830.5	4413.3
High	O95347	Structural maintenance of chromosomes protein 2 OS=Homo sapiens OX=9606 GN=SMC2 PE=1 SV=2	0	418.527	58	70	220	2	70	1197	135.6	8.43	851.16	0	6479.6	6518.1	6846.1	6310	6551.6	7136	6850.3	6844.8	6962.5	6477.7	5069.6	5823.4	5434	6023.9	5608	5229.9	6850.3	5418.1	5862.2	6405.5
High	P38646	Stress-70 protein, mitochondrial OS=Homo sapiens OX=9606 GN=HSPA9 PE=1 SV=2	0	418.391	71	49	294	24	49	679	73.6	6.16	1304.2	0	12269.2	11845.8	11916.8	11427.2	11885	12033.4	11468.4	11473.7	11248.7	11203.2	9599.3	10583.3	9459	10909.1	10173.2	8819.1	11468.4	9082.2	9471.1	11078.4
High	P04406	Glyceraldehyde-3-phosphate dehydrogenase OS=Homo sapiens OX=9606 GN=GAPDH PE=1 SV=3	0	416.292	87	24	799	3	24	335	36	8.46	4125.08	0	12628.1	11348.2	12224.2	10994.1	10518.8	10249.6	10408.7	9935.2	10738.7	9472.8	9880.1	10138.8	9703	10495.6	9003.8	7511.8	10408.7	7864.4	9041.7	9367.3
High	Q7KZ85	Transcription elongation factor SPT6 OS=Homo sapiens OX=9606 GN=SUPT6H PE=1 SV=2	0	411.113	53	71	150	28	70	1726	198.9	4.91	623.04	0	2888.6	3036.3	2742.4	3009.1	2646.2	3662.4	2864	3517.9	2939.3	3360.6	2260	2712.7	2176.8	2872.7	2265.1	2684.1	2864	2784.7	2474.8	3323.2
High	Q709C8	Vacuolar protein sorting-associated protein 13C OS=Homo sapiens OX=9606 GN=VPS13C PE=1 SV=1	0	410.639	29	89	130	0	89	3753	422.1	6.83	494.33	0	1745.7	1592.2	1766.4	1565.1	1597.6	1784.5	1455.9	1730.8	1689.2	1618.2	1365.8	1422.5	1402.1	1494.1	1367.5	1307.8	1455.9	1370	1422.2	1600.2
High	Q9Y5B9	FACT complex subunit SPT16 OS=Homo sapiens OX=9606 GN=SUPT16H PE=1 SV=1	0	409.708	61	60	241	58	60	1047	119.8	5.66	1002.95	0	7531.3	8979.7	8115.4	9669.8	9066	8256.3	9927.7	8267.2	8696.5	8687.4	5892.5	8022.7	6441.6	9231.4	7760.2	6051	9927.7	6544.1	7322.2	8590.6
High	P41252	Isoleucine--tRNA ligase, cytoplasmic OS=Homo sapiens OX=9606 GN=IARS PE=1 SV=2	0	408.965	64	68	214	0	68	1262	144.4	6.15	867.1	0	5172.9	6599	6375	6318	6129.5	6366.2	5629	6039.9	5758.8	5738.7	4047.2	5895.8	5060.1	6031.6	5246.7	4665.7	5629	4781	4848.8	5674.7
High	Q12906-7	Isoform 7 of Interleukin enhancer-binding factor 3 OS=Homo sapiens OX=9606 GN=ILF3	0	408.366	62	46	283	0	30	898	95.7	8.81	1269.33	5	5676.5	5579.5	5405.7	7870.1	7958.3	8272.7	8810.2	7841.4	7807.8	8301.1	4441.3	4984.8	4290.8	7513.3	6812.1	6063	8810.2	6207	6573.9	8208.6
High	P11586	C-1-tetrahydrofolate synthase, cytoplasmic OS=Homo sapiens OX=9606 GN=MTHFD1 PE=1 SV=3	0	406.656	71	51	248	2	50	935	101.5	7.3	1064.25	1	8200.1	8422.7	7786.8	8862.6	7467.2	6832.3	7115.4	6739.3	6685.7	6571.9	6415.7	7525.1	6180.8	8460.7	6391.7	5007.3	7115.4	5334.7	5629.2	6498.7
High	P22102	Trifunctional purine biosynthetic protein adenosine-3 OS=Homo sapiens OX=9606 GN=GART PE=1 SV=1	0	404.59	67	54	194	17	54	1010	107.7	6.7	890	0	4829.2	5842.6	6598.3	5760.8	5713.6	6190.8	6175.2	6498.8	6959.7	6134.6	3778.3	5220	5237.4	5499.6	4890.7	4537.2	6175.2	5144.2	5859.9	6066.2
High	Q04637-8	Isoform 8 of Eukaryotic translation initiation factor 4 gamma 1 OS=Homo sapiens OX=9606 GN=EIF4G1	0	404.427	42	60	207	0	53	1600	175.5	5.33	809.92	3	7361.6	8473.3	8998	8101.6	8315	7596.6	8032.5	7457.9	7773.5	7057.8	5759.6	7570.3	7142.1	7734.3	7117.5	5567.4	8032.5	5903.5	6545.1	6979.2
High	P52272	Heterogeneous nuclear ribonucleoprotein M OS=Homo sapiens OX=9606 GN=HNRNPM PE=1 SV=3	0	404.211	74	47	225	0	24	730	77.5	8.7	982.26	7	11059	11392.1	10231.6	11546.5	9004.9	10134.4	10438.9	9540.7	9423.5	9371.9	8652.5	10178	8121.3	11023	7708	7427.4	10438.9	7552.1	7934.3	9267.5
High	P31939	Bifunctional purine biosynthesis protein PURH OS=Homo sapiens OX=9606 GN=ATIC PE=1 SV=3	0	402.621	86	41	218	0	41	592	64.6	6.71	1044.21	0	4965.3	6908	5578.6	6650.7	5615	6200.3	5966.6	5825	5152	6131	3884.8	6171.8	4428	6349.1	4806.3	4544.2	5966.6	4610.9	4337.8	6062.7
High	E7EVA0	Microtubule-associated protein OS=Homo sapiens OX=9606 GN=MAP4 PE=1 SV=1	0	402.272	37	66	180	6	34	2297	245.3	6.23	680.53	11	4737.5	4452.1	4576.8	4347.9	4232.3	4612.3	4214.2	4471.5	4255.1	4313.7	3706.6	3977.6	3632.9	4150.8	3622.7	3380.3	4214.2	3539.5	3582.7	4265.6
High	O15067	Phosphoribosylformylglycinamidine synthase OS=Homo sapiens OX=9606 GN=PFAS PE=1 SV=4	0	401.692	59	53	139	35	53	1338	144.6	5.76	668.29	0	3411.2	3583.6	3274.1	3432.1	3113.5	3657.4	3814.7	3380.4	3420.2	3345.6	2668.9	3201.7	2598.8	3276.4	2665.1	2680.5	3814.7	2675.9	2879.7	3308.3
High	P60709	Actin, cytoplasmic 1 OS=Homo sapiens OX=9606 GN=ACTB PE=1 SV=1	0	400.861	76	29	1371	0	2	375	41.7	5.48	7279.9	10	31977.4	28950.1	30670.3	27852.5	26279.2	26007.6	26910.8	25876.5	26504.8	23872.6	25018.9	25864.8	24344.4	26589.6	22494.3	19060.7	26910.8	20483.1	22316.2	23606.7
High	Q9P2J5	Leucine--tRNA ligase, cytoplasmic OS=Homo sapiens OX=9606 GN=LARS PE=1 SV=2	0	399.561	59	59	161	0	59	1176	134.4	7.3	682.12	0	4286.9	6309.1	4326.2	6166.9	4228.1	5291.2	5179.5	5088.7	4060	5479	3354	5636.7	3433.9	5887.3	3619.2	3877.8	5179.5	4028.1	3418.4	5418
High	P49588	Alanine--tRNA ligase, cytoplasmic OS=Homo sapiens OX=9606 GN=AARS PE=1 SV=2	0	399.187	66	48	189	2	48	968	106.7	5.53	817.73	0	4170.5	4067.5	4034.9	4271.6	4272.2	4236.3	4131.2	4727	4533.7	4449.6	3263	3634	3202.7	4077.9	3656.9	3104.7	4131.2	3741.7	3817.2	4400
High	A0A0C4DG89	Probable ATP-dependent RNA helicase DDX46 OS=Homo sapiens OX=9606 GN=DDX46 PE=1 SV=1	0	395.711	54	60	206	1	1	1032	117.4	9.29	845.49	0
High	P04350	Tubulin beta-4A chain OS=Homo sapiens OX=9606 GN=TUBB4A PE=1 SV=2	0	395.269	83	28	395	2	3	444	49.6	4.88	2082.32	1	125.2	82.5	133.8	80	131.3	113.4	103	111.4	119.8	91	97.9	73.7	106.2	76.4	112.4	83.1	103	88.2	100.9	90
High	P68104	Elongation factor 1-alpha 1 OS=Homo sapiens OX=9606 GN=EEF1A1 PE=1 SV=1	0	394.333	78	29	645	0	17	462	50.1	9.01	3786.49	6	23745.3	24798	22327.3	23458.1	18252.1	20518	20855.2	20256.1	19220.7	20077.9	18578.1	22155.3	17722.2	22394.4	15623.3	15037.4	20855.2	16034.1	16183.2	19854.2
High	P17987	T-complex protein 1 subunit alpha OS=Homo sapiens OX=9606 GN=TCP1 PE=1 SV=1	0	394.025	82	39	333	0	39	556	60.3	6.11	1567.09	0	11643.5	12216.2	10766.9	11575.9	10515.4	10180.8	10163.8	9762	9305.2	9960	9109.8	10914.3	8546.2	11051	9000.9	7461.4	10163.8	7727.3	7834.7	9849
High	P50991	T-complex protein 1 subunit delta OS=Homo sapiens OX=9606 GN=CCT4 PE=1 SV=4	0	393.878	75	37	277	3	36	539	57.9	7.83	1294.32	0	10546.5	11929	9751.1	11916.6	9927.9	10196.7	10683	9878.1	9010.4	10078.5	8251.5	10657.8	7739.9	11376.3	8498	7473	10683	7819.2	7586.5	9966.2
High	P29401-2	Isoform 2 of Transketolase OS=Homo sapiens OX=9606 GN=TKT	0	391.725	75	38	252	1	38	631	68.8	7.52	1421.62	0	8424.1	8065.8	8056.6	7666.1	8181.9	8259.3	8723.2	7790.1	7857.1	7883	6591	7206.2	6394.9	7318.5	7003.5	6053.1	8723.2	6166.4	6615.5	7795.1
High	P60842	Eukaryotic initiation factor 4A-I OS=Homo sapiens OX=9606 GN=EIF4A1 PE=1 SV=1	0	390.886	85	33	312	4	16	406	46.1	5.48	1439.65	8	7911.5	7917.3	7318.6	7431.3	6986.4	6384.7	6593.5	6116.1	6210.5	6011.5	6189.9	7073.5	5809.1	7094.4	5980.2	4679.3	6593.5	4841.3	5229.1	5944.5
High	F5H5D3	Tubulin alpha chain OS=Homo sapiens OX=9606 GN=TUBA1C PE=1 SV=1	0	390.182	61	29	863	0	9	519	57.7	5.07	3882.69	7	18124.4	18488.8	18093.3	17672.5	16993.7	17105.9	16548.7	16975	15973.7	16219.3	14180.4	16518.4	14361.5	16871.1	14546.2	12536.7	16548.7	13436.9	13449.4	16038.6
High	Q9NR30	Nucleolar RNA helicase 2 OS=Homo sapiens OX=9606 GN=DDX21 PE=1 SV=5	0	387.807	56	44	192	5	42	783	87.3	9.28	860.44	1	4748	5043.5	4575.9	4925.6	4287.1	4296.1	4080.8	3899.3	3977.9	3911.7	3714.8	4506	3632.1	4702.2	3669.7	3148.6	4080.8	3086.5	3349.3	3868.1
High	P06733	Alpha-enolase OS=Homo sapiens OX=9606 GN=ENO1 PE=1 SV=2	0	386.773	79	32	921	0	9	434	47.1	7.39	4388.62	5	14953	12810.6	14026.9	10644.3	10748.8	9042.6	11822.9	10114.8	11174	10032	11699.1	11445.4	11133.8	10161.6	9200.7	6627.2	11822.9	8006.6	9408.1	9920.2
High	Q9Y678	Coatomer subunit gamma-1 OS=Homo sapiens OX=9606 GN=COPG1 PE=1 SV=1	0	386.524	71	49	139	34	46	874	97.7	5.47	630.9	1	1895	1834.4	1722.1	2014.7	1974.2	1753.5	1853.5	1589.4	1680.6	1641	1482.6	1638.9	1366.9	1923.4	1689.9	1285.1	1853.5	1258.1	1415	1622.7
High	A0A087WUT6	Eukaryotic translation initiation factor 5B OS=Homo sapiens OX=9606 GN=EIF5B PE=1 SV=1	0	386.474	46	66	177	0	66	1220	138.6	5.58	708.43	0	3055.7	2829.3	2893.8	2670.2	2894	3835	3901.3	3266.6	3651.7	3398.5	2390.7	2527.8	2297	2549.1	2477.2	2810.7	3901.3	2585.7	3074.7	3360.6
High	Q7L014	Probable ATP-dependent RNA helicase DDX46 OS=Homo sapiens OX=9606 GN=DDX46 PE=1 SV=2	0	386.087	54	60	206	1	1	1031	117.3	9.29	843.19	20	8892.6	8167.9	8404.2	8716.7	9716.6	9198.3	8971.6	9442.1	9736.2	9327.1	6957.5	7297.4	6670.8	8321.5	8317.2	6741.4	8971.6	7474.1	8197.6	9223.2
High	P13667	Protein disulfide-isomerase A4 OS=Homo sapiens OX=9606 GN=PDIA4 PE=1 SV=2	0	385.923	69	48	233	44	46	645	72.9	5.07	954.54	0	5069.4	4757.2	4936.3	4504.2	4729.3	4976.8	4832.6	4836	4744.7	4606.7	3966.3	4250.2	3918.2	4299.9	4048.2	3647.4	4832.6	3828.1	3994.9	4555.4
High	Q16531	DNA damage-binding protein 1 OS=Homo sapiens OX=9606 GN=DDB1 PE=1 SV=1	0	385.677	57	53	220	0	53	1140	126.9	5.26	952.05	0	6276.1	6961.8	7092.5	6643.8	6500	8420.8	7789.8	8078.8	8071.5	7794.6	4910.3	6219.8	5629.6	6342.5	5563.9	6171.5	7789.8	6394.9	6796	7707.7
High	Q9Y4L1	Hypoxia up-regulated protein 1 OS=Homo sapiens OX=9606 GN=HYOU1 PE=1 SV=1	0	385.339	57	43	177	1	43	999	111.3	5.22	834.24	0	6746.2	6540.5	6317.4	6246.3	6513.1	6076.5	6266	5897.3	5827.7	5835.2	5278.2	5843.4	5014.4	5963.1	5575	4453.4	6266	4668.1	4906.8	5770.2
High	Q7KZF4	Staphylococcal nuclease domain-containing protein 1 OS=Homo sapiens OX=9606 GN=SND1 PE=1 SV=1	0	384.974	59	50	209	39	50	910	101.9	7.17	954.88	0	7302.2	9621.8	9105.5	9448.2	7595.9	8704.7	8508.1	8706.9	8876.4	8744.6	5713.1	8596.4	7227.5	9019.8	6501.9	6379.6	8508.1	6892.1	7473.6	8647.1
High	P55060	Exportin-2 OS=Homo sapiens OX=9606 GN=CSE1L PE=1 SV=3	0	383.921	58	49	156	0	49	971	110.3	5.77	681.87	0	8672.8	7062.5	8101.2	7460.9	8883.2	7528.3	9052.3	7192.3	8296.9	7155.7	6785.5	6309.8	6430.3	7122.6	7603.8	5517.4	9052.3	5693.2	6985.8	7075.9
High	P26358	DNA (cytosine-5)-methyltransferase 1 OS=Homo sapiens OX=9606 GN=DNMT1 PE=1 SV=2	0	382.949	48	66	155	0	66	1616	183.1	7.75	610.11	0	4605.1	5214.4	4478.8	4969.7	4398.5	4995	4151.2	5175.7	4484.2	5014	3603	4658.7	3555	4744.3	3765	3660.8	4151.2	4097	3775.5	4958.2
High	A5YKK6	CCR4-NOT transcription complex subunit 1 OS=Homo sapiens OX=9606 GN=CNOT1 PE=1 SV=2	0	381.574	40	81	152	0	81	2376	266.8	7.11	551.58	0	3207.1	3625.1	3709.8	3985.4	4017.6	4443.6	3970.2	4784.6	4562.1	4474.7	2509.2	3238.7	2944.7	3804.7	3439	3256.7	3970.2	3787.3	3841.1	4424.8
High	P68366	Tubulin alpha-4A chain OS=Homo sapiens OX=9606 GN=TUBA4A PE=1 SV=1	0	381.237	62	28	968	0	5	448	49.9	5.06	5027.92	0	274.3	317.2	280.5	297.8	262.4	337.6	253.7	280.8	237.5	322.7	214.6	283.4	222.7	284.3	224.6	247.4	253.7	222.3	199.9	319.1
High	P08575	Receptor-type tyrosine-protein phosphatase C OS=Homo sapiens OX=9606 GN=PTPRC PE=1 SV=3	0	380.369	45	52	195	0	52	1306	147.4	6.15	810.33	0	1455.5	4080.5	2167.2	4742.1	2482.2	5068.6	2296.6	5209.1	2730.9	5397.1	1138.8	3645.6	1720.2	4527.1	2124.7	3714.8	2296.6	4123.3	2299.3	5337
High	P53618	Coatomer subunit beta OS=Homo sapiens OX=9606 GN=COPB1 PE=1 SV=3	0	378.492	57	50	175	24	50	953	107.1	6.05	738.34	0	3968.6	4048.2	3769.4	3882.4	3676.5	3752.4	3478.6	4920.7	4750	5328.7	3105	3616.8	2991.9	3706.4	3147	2750.1	3478.6	3895	3999.4	5269.4
High	Q13085-4	Isoform 4 of Acetyl-CoA carboxylase 1 OS=Homo sapiens OX=9606 GN=ACACA	0	378.365	43	76	127	0	76	2383	269.8	6.52	500.63	0	3162.7	3286.4	3167.9	3186.1	3002	3293	2718	3142	3021.2	2974.3	2474.4	2936.1	2514.5	3041.6	2569.6	2413.4	2718	2487.1	2543.8	2941.1
High	Q9NYU2	UDP-glucose:glycoprotein glucosyltransferase 1 OS=Homo sapiens OX=9606 GN=UGGT1 PE=1 SV=3	0	375.45	48	59	134	0	59	1555	177.1	5.63	591.49	0	4361.2	4874.4	4484.2	4920.5	4841.4	4866.6	4703.9	5087.2	4677.2	4977.2	3412.2	4354.9	3559.4	4697.4	4144.1	3566.7	4703.9	4026.8	3938	4921.7
High	P35573	Glycogen debranching enzyme OS=Homo sapiens OX=9606 GN=AGL PE=1 SV=3	0	374.886	62	72	134	1	72	1532	174.7	6.76	501.17	0	1753	1645.8	1659.9	1804.5	1751.4	1774.4	1641.8	1803	1647.2	2928.6	1371.5	1470.4	1317.5	1722.7	1499.2	1300.4	1641.8	1427.2	1386.9	2895.9
High	Q14974	Importin subunit beta-1 OS=Homo sapiens OX=9606 GN=KPNB1 PE=1 SV=2	0	374.545	55	35	150	0	35	876	97.1	4.78	736.83	0	4031.7	3771.4	3712.6	3651.6	3673.3	3114.1	3900.5	3206.3	3228	3259.9	3154.4	3369.5	2946.9	3486	3144.3	2282.3	3900.5	2538	2717.9	3223.5
High	A8MXP9	Matrin-3 OS=Homo sapiens OX=9606 GN=MATR3 PE=1 SV=1	0	373.87	60	48	171	0	2	895	99.9	6.04	810.56	17	5708	5808.9	5345.1	5617.6	5399.1	5028.7	5350.1	4775.5	4576.4	4939.1	4465.9	5189.9	4242.7	5362.9	4621.5	3685.5	5350.1	3780.1	3853.2	4884.1
High	Q9UIG0	Tyrosine-protein kinase BAZ1B OS=Homo sapiens OX=9606 GN=BAZ1B PE=1 SV=2	0	373.615	49	68	152	0	67	1483	170.8	8.48	575.21	1	4144.9	4197.3	4285.7	5108.8	4989.7	4914.3	5071.5	5076.1	4972.6	5321.6	3243	3750	3401.8	4877.1	4271.1	3601.6	5071.5	4018.1	4186.8	5262.3
High	O14497	AT-rich interactive domain-containing protein 1A OS=Homo sapiens OX=9606 GN=ARID1A PE=1 SV=3	0	370.723	38	61	107	0	57	2285	241.9	6.7	484.3	1	2355.1	2710.6	2458.5	2843.3	2652.5	3354.5	2793.1	3191.9	2686.1	3068.3	1842.6	2421.7	1951.4	2714.4	2270.4	2458.5	2793.1	2526.6	2261.6	3034.1
High	P24928	DNA-directed RNA polymerase II subunit RPB1 OS=Homo sapiens OX=9606 GN=POLR2A PE=1 SV=2	0	370.689	43	78	144	50	77	1970	217	7.37	533.04	0	6248.6	6395.6	6234.5	6109	6312.9	7269.2	6750.8	6935.7	6666.6	6442.8	4888.8	5714	4948.6	5832	5403.7	5327.5	6750.8	5490.1	5613.1	6371
High	A0A0R4J2E8	Matrin-3 OS=Homo sapiens OX=9606 GN=MATR3 PE=1 SV=1	0	369.953	60	47	171	0	1	847	94.6	6.25	816.67	0
High	P33176	Kinesin-1 heavy chain OS=Homo sapiens OX=9606 GN=KIF5B PE=1 SV=1	0	369.106	62	51	159	39	51	963	109.6	6.51	678.28	0	2335.4	2555.4	2604.2	3323.4	3079.3	3553.3	3094.6	3452.2	3072.9	3971.1	1827.2	2283.1	2067.1	3172.8	2635.8	2604.2	3094.6	2732.6	2587.3	3926.8
High	P14625	Endoplasmin OS=Homo sapiens OX=9606 GN=HSP90B1 PE=1 SV=1	0	368.377	68	53	321	19	52	803	92.4	4.84	1315.46	0	16478.4	15528.1	16886.6	14960.2	16507.6	14527.8	17430.5	14708.1	15964.9	14695.9	12892.5	13873.2	13403.7	14281.9	14130.1	10647.3	17430.5	11642.5	13442	14532.1
High	P00558	Phosphoglycerate kinase 1 OS=Homo sapiens OX=9606 GN=PGK1 PE=1 SV=3	0	368.129	80	30	380	0	24	417	44.6	8.1	1737.3	5	19093.1	21366.5	22680.5	20379.1	20816.5	19859.3	19946.7	18937.1	19670.6	18310.9	14938.2	19089.5	18002.6	19455.1	17818.4	14554.7	19946.7	14990	16562.1	18106.9
High	P04075-2	Isoform 2 of Fructose-bisphosphate aldolase A OS=Homo sapiens OX=9606 GN=ALDOA	0	367.856	81	31	403	0	25	418	45.2	8.25	2177.68	4	10144.6	5764.1	10210.4	5514.7	8629	5764.6	7918.2	6191.8	9983.3	5798.7	7937	5149.8	8104.5	5264.7	7386.2	4224.8	7918.2	4901.2	8405.7	5734
High	Q14566	DNA replication licensing factor MCM6 OS=Homo sapiens OX=9606 GN=MCM6 PE=1 SV=1	0	367.271	68	53	218	52	53	821	92.8	5.41	889.08	0	9230.5	10647.8	8359.7	10307.9	8032.1	8660.6	7801.5	8395.1	7103.8	8419.3	7221.8	9513	6635.5	9840.5	6875.3	6347.3	7801.5	6645.3	5981.2	8325.5
High	P33993	DNA replication licensing factor MCM7 OS=Homo sapiens OX=9606 GN=MCM7 PE=1 SV=4	0	365.957	79	49	211	0	49	719	81.3	6.46	995.49	0	8320.6	9782.8	8187.3	9363.5	7443.7	7336.2	7217.3	8015.5	7501.3	8240.2	6510	8740.2	6498.7	8938.9	6371.6	5376.6	7217.3	6344.8	6315.9	8148.4
High	Q13200	26S proteasome non-ATPase regulatory subunit 2 OS=Homo sapiens OX=9606 GN=PSMD2 PE=1 SV=3	0	364.724	64	44	171	0	44	908	100.1	5.2	783.74	0	6327.3	5925.3	7071	5675.8	7143.1	5742.5	7123.8	5531.3	6519.7	5413.6	4950.4	5293.8	5612.6	5418.5	6114.3	4208.6	7123.8	4378.4	5489.4	5353.2
High	Q92900	Regulator of nonsense transcripts 1 OS=Homo sapiens OX=9606 GN=UPF1 PE=1 SV=2	0	364.514	57	52	172	0	49	1129	124.3	6.61	722.77	2	7208.5	6253.7	7180.5	6444.9	7461.1	6122.3	7062.1	5906.1	6907.1	6152.5	5639.9	5587.2	5699.5	6152.7	6386.5	4487	7062.1	4675.1	5815.6	6084
High	P50990	T-complex protein 1 subunit theta OS=Homo sapiens OX=9606 GN=CCT8 PE=1 SV=4	0	364.387	76	40	295	1	40	548	59.6	5.6	1269.33	0	7136.3	7199.7	6993.4	6973	6897.5	10858.3	9917.9	10138.3	9827.6	9529.7	5583.4	6432.4	5551	6656.9	5904.1	7957.9	9917.9	8025.2	8274.6	9423.5
High	A0A3B3IUD7	Programmed cell death 11, isoform CRA_a OS=Homo sapiens OX=9606 GN=PDCD11 PE=1 SV=1	0	363.529	45	69	128	0	69	1872	208.7	8.87	466.44	0	3719.5	4286.9	4026.6	4233	3904.6	3702.3	3775.1	3702.3	3506.7	3449.4	2910.1	3830	3196.1	4041.1	3342.2	2713.4	3775.1	2930.7	2952.5	3410.9
High	Q92621	Nuclear pore complex protein Nup205 OS=Homo sapiens OX=9606 GN=NUP205 PE=1 SV=3	0	362.923	43	65	160	48	65	2012	227.8	6.19	629.24	0	5374.4	5435.5	5216.6	5148.4	5349.3	4953	5135.3	4772.2	4831.7	5285.2	4204.8	4856.2	4140.6	4914.9	4578.9	3630	5135.3	3777.6	4068.1	5226.3
High	A6NEM2	Host cell factor 1 OS=Homo sapiens OX=9606 GN=HCFC1 PE=1 SV=2	0	362.148	36	48	115	0	3	2080	213.3	7.33	502.3	14	2733.6	3626.6	3026.6	3475.3	3009.2	3357.1	2915.2	3696	3111.7	3608.7	2138.8	3240.1	2402.3	3317.7	2575.8	2460.4	2915.2	2925.6	2619.9	3568.5
High	P11021	Endoplasmic reticulum chaperone BiP OS=Homo sapiens OX=9606 GN=HSPA5 PE=1 SV=2	0	361.509	62	42	334	38	39	654	72.3	5.16	1471.5	0	4480	4870.2	4334	4607.2	4210	4930.9	3930.9	5617.3	4761.3	5510.9	3505.1	4351.2	3440.1	4398.3	3603.6	3613.8	3930.9	4446.5	4008.9	5449.5
High	Q14683	Structural maintenance of chromosomes protein 1A OS=Homo sapiens OX=9606 GN=SMC1A PE=1 SV=2	0	360.968	59	72	165	1	72	1233	143.1	7.64	582.45	0	3951.5	4614.3	4577.5	4441.2	4216.3	4952.3	4615.8	4729.9	4436.2	4467.3	3091.6	4122.5	3633.4	4239.9	3609.1	3629.5	4615.8	3744	3735.1	4417.6
High	O43143	Pre-mRNA-splicing factor ATP-dependent RNA helicase DHX15 OS=Homo sapiens OX=9606 GN=DHX15 PE=1 SV=2	0	360.883	66	49	203	48	48	795	90.9	7.46	837.83	1	7260.2	6302.5	6711.9	5947.5	5590.2	4445.3	5193	4229.1	4808.6	4235.9	5680.3	5630.8	5327.5	5677.8	4785.1	3257.9	5193	3347.7	4048.7	4188.7
High	P33992	DNA replication licensing factor MCM5 OS=Homo sapiens OX=9606 GN=MCM5 PE=1 SV=5	0	360.696	67	46	211	0	46	734	82.2	8.37	883.73	0	6778.1	7776.7	6263.5	8076.4	7011	7123.2	6743	7557.1	6918	7733.8	5303.1	6947.9	4971.7	7710.1	6001.3	5220.5	6743	5982	5824.7	7647.7
High	Q15149	Plectin OS=Homo sapiens OX=9606 GN=PLEC PE=1 SV=3	0	359.957	24	90	108	0	88	4684	531.5	5.96	370.88	0	1613.7	1937	1602.1	1888.8	1503.7	2147.1	1293.4	2134.9	1676.1	1946.2	1262.6	1730.6	1271.7	1803.1	1287.2	1573.6	1293.4	1690	1411.3	1924.5
High	Q9NTJ3	Structural maintenance of chromosomes protein 4 OS=Homo sapiens OX=9606 GN=SMC4 PE=1 SV=2	0	357.226	49	58	156	0	58	1288	147.1	6.79	597.76	0	3998.3	6064.7	5272.6	5849.7	4906.6	4865.2	4747.9	5131.3	4580.4	5396.2	3128.3	5418.4	4185.1	5584.5	4199.9	3565.6	4747.9	4061.8	3856.5	5336.1
High	A0A2R8Y793	Actin, cytoplasmic 1 (Fragment) OS=Homo sapiens OX=9606 GN=ACTB PE=1 SV=1	0	356.683	86	26	1255	2	2	309	34.1	5.17	6938.86	0
High	Q9HAV4	Exportin-5 OS=Homo sapiens OX=9606 GN=XPO5 PE=1 SV=1	0	355.102	56	56	153	37	56	1204	136.2	5.8	613.07	0	6443.9	6650.5	5918.1	6444.9	6076.8	5853.8	6184.4	5922.2	5480.9	5884.1	5041.6	5941.7	4697.5	6152.7	5201.6	4290.2	6184.4	4687.8	4614.7	5818.6
High	P16615	Sarcoplasmic/endoplasmic reticulum calcium ATPase 2 OS=Homo sapiens OX=9606 GN=ATP2A2 PE=1 SV=1	0	354.394	49	43	153	0	36	1042	114.7	5.34	689.33	2	6613.1	5036.5	6277.7	4718.9	5905.2	5502.3	6611.2	5649	6920.7	5557.2	5174	4499.8	4982.9	4504.9	5054.7	4032.6	6611.2	4471.5	5827	5495.3
High	O75083	WD repeat-containing protein 1 OS=Homo sapiens OX=9606 GN=WDR1 PE=1 SV=4	0	354.364	81	35	284	0	35	606	66.2	6.65	1332.14	0	10367.4	9548.8	9606.4	9308.5	9869.6	10266.1	10630	10314.4	10379.3	13576.4	8111.4	8531.2	7625.1	8886.4	8448.1	7523.9	10630	8164.6	8739.1	13425.2
High	P51610	Host cell factor 1 OS=Homo sapiens OX=9606 GN=HCFC1 PE=1 SV=2	0	353.168	36	46	110	0	1	2035	208.6	7.46	497.04	0
High	P12956	X-ray repair cross-complementing protein 6 OS=Homo sapiens OX=9606 GN=XRCC6 PE=1 SV=2	0	352.422	61	43	278	1	42	609	69.8	6.64	1148.56	1	5712.3	6667.8	5404.4	6381.6	5155.6	8020.4	6665.2	8079.3	7097.5	7809.2	4469.3	5957.2	4289.7	6092.2	4413.1	5878.1	6665.2	6395.3	5975.9	7722.1
High	O14980	Exportin-1 OS=Homo sapiens OX=9606 GN=XPO1 PE=1 SV=1	0	352.263	57	51	191	39	50	1071	123.3	6.06	833.09	0	7004.1	6933.5	6468.6	6637.9	6961.1	8808.7	9481.3	8518.8	8114.4	8561.2	5479.9	6194.6	5134.4	6336.9	5958.5	6455.8	9481.3	6743.2	6832.1	8465.8
High	P49736	DNA replication licensing factor MCM2 OS=Homo sapiens OX=9606 GN=MCM2 PE=1 SV=4	0	351.37	57	44	212	1	44	904	101.8	5.52	920.64	0	5292.3	6041.4	4841.7	5778.7	4560.6	5162.3	4943.2	5054.9	4286.8	5193	4140.6	5397.6	3843	5516.7	3903.7	3783.4	4943.2	4001.3	3609.4	5135.1
High	P63010-2	Isoform 2 of AP-2 complex subunit beta OS=Homo sapiens OX=9606 GN=AP2B1	0	351.241	59	53	150	0	30	951	105.6	5.34	612.7	9	5148	5085.8	5536.4	5144.4	5905.8	5008.6	5705.1	4819.2	5202.9	4730.8	4027.8	4543.8	4394.5	4911.1	5055.2	3670.8	5705.1	3814.8	4380.7	4678.1
High	Q92499	ATP-dependent RNA helicase DDX1 OS=Homo sapiens OX=9606 GN=DDX1 PE=1 SV=2	0	349.728	68	47	200	0	47	740	82.4	7.23	837	0	8912	9191.2	8474.2	8969.5	7402.9	7432.8	7119.9	7097.6	6811.6	7175.9	6972.7	8211.6	6726.4	8562.8	6336.7	5447.4	7119.9	5618.2	5735.2	7095.9
High	Q01813	ATP-dependent 6-phosphofructokinase, platelet type OS=Homo sapiens OX=9606 GN=PFKP PE=1 SV=2	0	347.65	62	38	188	1	34	784	85.5	7.55	793.53	3	5360.2	5613.1	5159.8	6293.7	5382.3	7157.8	6169.6	6677.6	6176	6303.3	4193.7	5014.9	4095.5	6008.3	4607.1	5245.9	6169.6	5285.8	5200	6233
High	Q93009	Ubiquitin carboxyl-terminal hydrolase 7 OS=Homo sapiens OX=9606 GN=USP7 PE=1 SV=2	0	347.515	60	59	149	0	59	1102	128.2	5.55	618.13	0	4051.1	5574.7	5019	5356	5349.2	5049.5	5101.6	5055.2	4813.9	5191	3169.6	4980.6	3983.8	5113.1	4578.8	3700.8	5101.6	4001.6	4053.2	5133.2
High	Q5VZU9	Tripeptidyl-peptidase 2 OS=Homo sapiens OX=9606 GN=TPP2 PE=1 SV=1	0	343.431	52	53	148	1	53	1262	139.7	6.52	598.02	0	5416.7	4875.3	5918.3	5385.4	6607.8	4925.4	6422.4	4871.2	5910.4	4871.7	4238	4355.8	4697.6	5141.2	5656.1	3609.8	6422.4	3855.9	4976.4	4817.4
High	P41250	Glycine--tRNA ligase OS=Homo sapiens OX=9606 GN=GARS PE=1 SV=3	0	343.399	70	44	205	41	44	739	83.1	7.03	857.64	0	8453.9	8979.1	8034.1	8624.6	7884.5	8168.9	7494.3	7921.2	7379	8872.6	6614.2	8022.2	6377.1	8233.5	6748.9	5986.9	7494.3	6270.2	6212.9	8773.8
High	P27797	Calreticulin OS=Homo sapiens OX=9606 GN=CALR PE=1 SV=1	0	342.566	79	27	453	9	27	417	48.1	4.44	2484.17	0	8759.7	7402.1	8211.5	7992.8	9251.5	7500.3	8595.4	7147.7	8428.3	7191	6853.5	6613.2	6517.9	7630.4	7919.1	5496.9	8595.4	5657.9	7096.4	7110.8
High	Q9UQ35	Serine/arginine repetitive matrix protein 2 OS=Homo sapiens OX=9606 GN=SRRM2 PE=1 SV=2	0	340.927	23	45	118	15	45	2752	299.4	12.06	491.5	0	1853.1	1532.2	1882.9	1474.3	1536.2	2368	2553.3	2285.7	2523.1	2168.3	1449.9	1368.9	1494.5	1407.5	1314.9	1735.5	2553.3	1809.3	2124.4	2144.1
High	Q13435	Splicing factor 3B subunit 2 OS=Homo sapiens OX=9606 GN=SF3B2 PE=1 SV=2	0	340.34	54	46	156	0	26	895	100.2	5.67	702.5	7	5607.6	6196.2	5361.1	6106.3	5546.4	6780.9	5635.6	6867.7	5913.5	6619.1	4387.3	5535.8	4255.4	5829.5	4747.5	4969.6	5635.6	5436.3	4979	6545.4
High	P49915	GMP synthase [glutamine-hydrolyzing] OS=Homo sapiens OX=9606 GN=GMPS PE=1 SV=1	0	339.855	70	48	179	2	48	693	76.7	6.87	709.67	0	5459.7	5633.2	7437.3	5393.7	6993.3	5498.7	6614.5	5429.5	6860.9	5267.3	4271.6	5032.9	5903.3	5149.1	5986.1	4029.9	6614.5	4297.8	5776.6	5208.6
High	Q00839	Heterogeneous nuclear ribonucleoprotein U OS=Homo sapiens OX=9606 GN=HNRNPU PE=1 SV=6	0	338.947	50	37	335	3	3	825	90.5	6	1520.4	12	10922.9	10723.1	10749.9	11950	11064.4	10256.3	11201.2	9931.6	9892.3	9679.7	8545.9	9580.3	8532.7	11408.1	9470.9	7516.7	11201.2	7861.6	8329.1	9571.8
High	P56192	Methionine--tRNA ligase, cytoplasmic OS=Homo sapiens OX=9606 GN=MARS PE=1 SV=2	0	338.768	56	37	124	5	37	900	101.1	6.16	581.58	0	3324.2	3031.3	2992.5	2955.6	2539.6	2000.1	2711.4	1932.2	2107.9	2006.5	2600.9	2708.3	2375.3	2821.6	2173.8	1465.9	2711.4	1529.5	1774.8	1984.2
High	E7EX90	Dynactin subunit 1 OS=Homo sapiens OX=9606 GN=DCTN1 PE=1 SV=1	0	337.689	52	53	113	0	52	1256	139	5.67	479.39	0	2412.9	2054.1	2313.8	1946.1	2168.9	2601.5	2297	2520.8	2438.4	2272.1	1887.8	1835.2	1836.6	1857.8	1856.5	1906.6	2297	1995.4	2053	2246.7
High	Q13885	Tubulin beta-2A chain OS=Homo sapiens OX=9606 GN=TUBB2A PE=1 SV=1	0	336.859	69	25	320	1	4	445	49.9	4.89	1409.73	0
High	D3DQV9	Eukaryotic translation initiation factor 4 gamma 2 (Fragment) OS=Homo sapiens OX=9606 GN=EIF4G2 PE=1 SV=1	0	335.839	62	53	192	0	3	907	102.3	7.14	748.55	22	11447.3	10533.4	10802.5	10205.2	10647.7	10004.4	10146.4	9971.3	10378.6	9946.3	8956.2	9410.9	8574.4	9742.5	9114.2	7332.1	10146.4	7893	8738.5	9835.5
High	Q99460	26S proteasome non-ATPase regulatory subunit 1 OS=Homo sapiens OX=9606 GN=PSMD1 PE=1 SV=2	0	334.507	57	48	152	0	48	953	105.8	5.39	634.04	0	7889.9	7528.1	7406.6	7043	7549.4	7072.5	7267.1	6918	7134.4	7155.8	6173	6725.9	5879	6723.6	6462.1	5183.4	7267.1	5476.1	6006.9	7076.1
High	P42166	Lamina-associated polypeptide 2, isoform alpha OS=Homo sapiens OX=9606 GN=TMPO PE=1 SV=2	0	333.907	80	39	138	29	29	694	75.4	7.66	647.95	1	2282.1	2449.3	2105.8	2307.9	2260.8	1988.2	2369.2	2481.3	2256.4	2395.7	1785.5	2188.3	1671.4	2203.3	1935.2	1457.1	2369.2	1964.1	1899.9	2369
High	Q99798	Aconitate hydratase, mitochondrial OS=Homo sapiens OX=9606 GN=ACO2 PE=1 SV=2	0	333.617	62	41	129	1	41	780	85.4	7.61	581.39	0	1237.1	1178.1	1168.2	1133.4	1081.2	1010.8	1082.9	972.8	961	1133.3	967.9	1052.6	927.3	1082	925.5	740.8	1082.9	770	809.1	1120.6
High	H0YFD6	Trifunctional enzyme subunit alpha, mitochondrial OS=Homo sapiens OX=9606 GN=HADHA PE=1 SV=2	0	333.382	71	42	127	1	42	792	86.3	9.1	575.44	0	2794.7	4348.2	4174	4279.2	3806.5	4213	4010.8	3956.7	3827.9	3995	2186.6	3884.8	3313.1	4085.1	3258.2	3087.7	4010.8	3132	3223	3950.5
High	Q16891-2	Isoform 2 of MICOS complex subunit MIC60 OS=Homo sapiens OX=9606 GN=IMMT	0	332.428	68	48	164	0	3	747	82.6	6.57	697.17	14	4510.9	4526.8	4320.7	4431.4	4183.1	4358.2	3806.4	3966.9	3818.7	4076.1	3529.3	4044.4	3429.5	4230.4	3580.7	3194.1	3806.4	3140.1	3215.3	4030.6
High	O00410-3	Isoform 3 of Importin-5 OS=Homo sapiens OX=9606 GN=IPO5	0	330.15	57	42	119	0	39	1115	125.5	4.92	542.64	1	3482.8	2817.1	3264.9	2727.4	3461.8	2333.2	3357.2	2362.9	2792.7	2435	2724.9	2516.9	2591.5	2603.8	2963.2	1710	3357.2	1870.4	2351.4	2407.8
High	Q92598	Heat shock protein 105 kDa OS=Homo sapiens OX=9606 GN=HSPH1 PE=1 SV=1	0	330.15	60	42	156	0	37	858	96.8	5.39	633.08	0	1125	1808.5	1036.3	1742.4	1019.8	3289.1	1754.3	3325.2	2098.3	3207.7	880.2	1615.8	822.5	1663.4	872.9	2410.6	1754.3	2632.1	1766.7	3172
High	E7EQR4	Ezrin OS=Homo sapiens OX=9606 GN=EZR PE=1 SV=3	0	330.126	67	51	309	0	37	586	69.3	6.16	1290.61	2	11590.7	9528.5	11362.8	9055.9	10653.1	9551.3	9863.6	10370.8	11890.1	10311.3	9068.4	8513.1	9019.2	8645.2	9118.8	7000	9863.6	8209.2	10011.2	10196.4
High	Q9H583	HEAT repeat-containing protein 1 OS=Homo sapiens OX=9606 GN=HEATR1 PE=1 SV=3	0	329.309	37	66	117	5	66	2144	242.2	6.54	445.1	0	4344.9	5023.4	4073.2	4714.9	4450.8	4342.1	4175.4	4232.3	3789.3	4362.9	3399.4	4488.1	3233.1	4501.1	3809.8	3182.3	4175.4	3350.1	3190.5	4314.2
High	O75691	Small subunit processome component 20 homolog OS=Homo sapiens OX=9606 GN=UTP20 PE=1 SV=3	0	328.186	30	68	112	68	68	2785	318.2	7.39	442.56	0	3319.5	2657.8	3167.1	2520	3280.2	2315.3	3195.4	2247.3	2804	2258.2	2597.2	2374.6	2513.9	2405.8	2807.8	1696.9	3195.4	1778.9	2360.9	2233.1
High	Q9UQE7	Structural maintenance of chromosomes protein 3 OS=Homo sapiens OX=9606 GN=SMC3 PE=1 SV=2	0	327.794	48	61	135	61	61	1217	141.5	7.18	538.7	0	3145.5	4179.4	3730.2	3950.3	3762.1	3810	3719.9	3561.3	3374.7	3873.5	2461	3734	2960.8	3771.2	3220.3	2792.3	3719.9	2819	2841.4	3830.3
High	O95757	Heat shock 70 kDa protein 4L OS=Homo sapiens OX=9606 GN=HSPA4L PE=1 SV=3	0	327.011	69	50	138	0	45	839	94.5	5.88	584.63	1	2192.8	1691	2001.2	2199.4	2492.9	2319.7	2687.2	2532.7	3155.6	3162.5	1715.6	1510.8	1588.5	2099.7	2133.9	1700.1	2687.2	2004.8	2656.9	3127.3
High	P50395	Rab GDP dissociation inhibitor beta OS=Homo sapiens OX=9606 GN=GDI2 PE=1 SV=2	0	326.897	73	30	195	0	21	445	50.6	6.47	855.01	2	2698.6	5006.7	4896.4	4729.1	4519.3	3732.2	4209.4	3562.1	3809.1	4173.6	2111.4	4473.2	3886.5	4514.7	3868.4	2735.3	4209.4	2819.7	3207.2	4127.1
High	Q9Y520-7	Isoform 7 of Protein PRRC2C OS=Homo sapiens OX=9606 GN=PRRC2C	0	325.914	29	64	98	0	61	2898	316.9	9.13	380.97	2	2144	2170.9	2388.5	2067.8	2204.3	1844.2	2170	1730.8	1877.3	1935.4	1677.4	1939.5	1895.9	1974.1	1886.9	1351.6	2170	1370	1580.7	1913.8
High	Q00839-2	Isoform 2 of Heterogeneous nuclear ribonucleoprotein U OS=Homo sapiens OX=9606 GN=HNRNPU	0	325.321	49	35	330	0	1	806	88.9	5.78	1505.52	0						199.9	115.7	175.4	172.4	119.7						146.5	115.7	138.8	145.1	118.3
High	A0A024R4E5	High density lipoprotein binding protein (Vigilin), isoform CRA_a OS=Homo sapiens OX=9606 GN=HDLBP PE=1 SV=1	0	323.402	55	60	153	0	59	1268	141.4	6.87	567.9	0	6308.9	5832.6	6093.3	5461.3	5847.1	5164.6	5607.9	5212	5396.1	5307.6	4936.1	5211	4836.6	5213.7	5005	3785.1	5607.9	4125.7	4543.3	5248.5
High	A0A2R8Y4P4	Transcription activator BRG1 OS=Homo sapiens OX=9606 GN=SMARCA4 PE=1 SV=1	0	323.292	33	52	142	0	32	1649	185.1	8.34	584.46	5	3290.6	3772.2	3644.4	3602.3	3440.7	3864.2	3271.2	4104.1	3641.7	3776.2	2574.5	3370.2	2892.7	3439	2945.2	2832	3271.2	3248.7	3066.2	3734.2
High	Q14697	Neutral alpha-glucosidase AB OS=Homo sapiens OX=9606 GN=GANAB PE=1 SV=3	0	322.473	65	49	165	0	2	944	106.8	6.14	752.25	0
High	Q14697-2	Isoform 2 of Neutral alpha-glucosidase AB OS=Homo sapiens OX=9606 GN=GANAB	0	321.806	65	50	164	0	3	966	109.4	6.24	736.29	15	7448.9	8025.1	7381.7	7842.2	6831.4	7965.2	6435.4	7654	6551.7	8006	5827.9	7169.9	5859.2	7486.6	5847.5	5837.6	6435.4	6058.7	5516.3	7916.8
High	P40227	T-complex protein 1 subunit zeta OS=Homo sapiens OX=9606 GN=CCT6A PE=1 SV=3	0	320.936	78	34	325	2	28	531	58	6.68	1505.86	5	8251.4	9178.1	8387.7	8828.5	7342.4	12953.3	10861.5	11887	11070.3	11283.8	6455.8	8199.9	6657.7	8428.2	6284.9	9493.3	10861.5	9409.4	9320.8	11158.1
High	Q92945	Far upstream element-binding protein 2 OS=Homo sapiens OX=9606 GN=KHSRP PE=1 SV=4	0	319.566	65	42	180	0	37	711	73.1	7.3	753.93	4	10700.5	11821.2	10320.1	11270	9360.5	10549.7	8830.9	10120.6	8828.8	9533.5	8371.9	10561.4	8191.5	10759	8012.4	7731.8	8830.9	8011.1	7433.6	9427.3
High	P55265-4	Isoform 4 of Double-stranded RNA-specific adenosine deaminase OS=Homo sapiens OX=9606 GN=ADAR	0	319.029	49	54	142	0	54	1269	140.7	8.56	518.1	0	5752	5644.3	5981.2	5846	5678.7	5443.9	5147.8	5263.5	5547.6	5067.8	4500.3	5042.7	4747.5	5581	4860.8	3989.8	5147.8	4166.4	4670.9	5011.4
High	Q92922	SWI/SNF complex subunit SMARCC1 OS=Homo sapiens OX=9606 GN=SMARCC1 PE=1 SV=3	0	318.969	49	47	129	30	35	1105	122.8	5.76	544.36	5	4723.9	4888	4585.2	4656.8	4339.1	4893.8	4226	4757.2	4141.8	4438	3695.9	4367.1	3639.5	4445.6	3714.1	3586.6	4226	3765.7	3487.2	4388.6
High	P08133	Annexin A6 OS=Homo sapiens OX=9606 GN=ANXA6 PE=1 SV=3	0	317.923	77	51	170	0	18	673	75.8	5.6	707.81	16	15259.1	8818.6	14512.5	8466.9	14529.6	9321.6	14111.2	9784.3	14086.9	10390	11938.6	7878.8	11519.3	8083	12437	6831.7	14111.2	7745	11860.8	10274.2
High	Q8N163	Cell cycle and apoptosis regulator protein 2 OS=Homo sapiens OX=9606 GN=CCAR2 PE=1 SV=2	0	317.893	60	49	119	0	40	923	102.8	5.22	543.17	4	4597.6	4894.5	4146.8	4787	4518.7	4773.4	4307.2	4620.9	3883.9	4512.2	3597.1	4372.9	3291.5	4569.9	3867.9	3498.4	4307.2	3657.8	3270.2	4461.9
High	Q15424-3	Isoform 3 of Scaffold attachment factor B1 OS=Homo sapiens OX=9606 GN=SAFB	0	316.474	41	53	147	0	34	917	102.8	5.49	610.81	9	4793.6	4721.1	5005.7	4511	4427	4034.6	4134.8	5177.2	5472.9	5229	3750.5	4218	3973.2	4306.5	3789.4	2956.9	4134.8	4098.1	4608.1	5170.8
High	Q8N1F7	Nuclear pore complex protein Nup93 OS=Homo sapiens OX=9606 GN=NUP93 PE=1 SV=2	0	316.171	65	50	180	0	50	819	93.4	5.72	697.74	0	8806.2	9356.7	9795.1	9499.7	10129.5	10498.7	11031.7	10302.4	10353.7	9991.6	6889.9	8359.6	7774.8	9069	8670.6	7694.4	11031.7	8155.1	8717.5	9880.2
High	P35606	Coatomer subunit beta' OS=Homo sapiens OX=9606 GN=COPB2 PE=1 SV=2	0	314.909	62	43	137	0	43	906	102.4	5.27	586.67	0	6588	6011.9	6293.2	5809.9	6162.6	5437	5800.1	5738.9	5967.5	5821.5	5154.4	5371.2	4995.2	5546.5	5275	3984.7	5800.1	4542.7	5024.5	5756.7
High	Q6P2E9	Enhancer of mRNA-decapping protein 4 OS=Homo sapiens OX=9606 GN=EDC4 PE=1 SV=1	0	314.591	45	42	138	14	42	1401	151.6	5.86	631.78	0	4899.7	4966	4751.8	4824.8	3915.7	3654.6	3728.3	3577.4	3734.4	3385.1	3833.5	4436.7	3771.7	4606	3351.7	2678.4	3728.3	2831.7	3144.3	3347.4
High	Q08J23	tRNA (cytosine(34)-C(5))-methyltransferase OS=Homo sapiens OX=9606 GN=NSUN2 PE=1 SV=2	0	314.527	72	47	149	0	4	767	86.4	6.77	608.1	10	2622.9	2904.8	2745.2	2793.8	2619.7	2773.2	2539.3	2557.2	2470.3	2912	2052.1	2595.2	2179	2667.1	2242.4	2032.4	2539.3	2024.2	2079.9	2879.6
High	P05023	Sodium/potassium-transporting ATPase subunit alpha-1 OS=Homo sapiens OX=9606 GN=ATP1A1 PE=1 SV=1	0	314.141	46	44	150	0	29	1023	112.8	5.49	630.03	5	3970.2	3897.9	4406.2	3649.7	4208.5	3259.9	4248.6	3096.2	3642.8	3491.6	3106.2	3482.5	3497.4	3484.2	3602.4	2389.1	4248.6	2450.9	3067.1	3452.7
High	P26640	Valine--tRNA ligase OS=Homo sapiens OX=9606 GN=VARS PE=1 SV=4	0	313.977	50	47	135	0	47	1264	140.4	7.59	557.77	0	4572	4335.7	4318.6	4121	4118.7	3982.8	3833.3	3909.2	3952.1	3812.6	3577.1	3873.7	3427.9	3934.2	3525.5	2918.9	3833.3	3094.4	3327.6	3770.1
High	Q99459	Cell division cycle 5-like protein OS=Homo sapiens OX=9606 GN=CDC5L PE=1 SV=2	0	313.881	67	48	131	48	48	802	92.2	8.18	590.92	0	6229.2	7505.5	5851.5	7475.4	5811.3	6985.3	5508	6888.5	5386.9	6585	4873.6	6705.6	4644.6	7136.4	4974.4	5119.4	5508	5452.7	4535.6	6511.6
High	P54136	Arginine--tRNA ligase, cytoplasmic OS=Homo sapiens OX=9606 GN=RARS PE=1 SV=2	0	312.735	68	42	136	0	42	660	75.3	6.68	566.99	0	3657.6	3295.4	3613.8	3059.8	3289.7	3436.2	3099.1	4044.5	4168.5	3957.8	2861.7	2944.2	2868.5	2921	2815.9	2518.3	3099.1	3201.5	3509.7	3913.7
High	Q9H0A0	RNA cytidine acetyltransferase OS=Homo sapiens OX=9606 GN=NAT10 PE=1 SV=2	0	312.501	61	52	143	0	51	1025	115.7	8.27	549.64	1	5703.6	6360.9	5889.6	6537.7	6118.8	6764.7	6218.6	7156.4	6558.3	6861.2	4462.4	5683	4674.9	6241.3	5237.5	4957.8	6218.6	5664.8	5521.9	6784.8
High	O00267	Transcription elongation factor SPT5 OS=Homo sapiens OX=9606 GN=SUPT5H PE=1 SV=1	0	311.879	49	46	138	0	46	1087	120.9	5.06	553.82	0	4426.9	4259	4197.9	4181.4	4132.8	4353.4	3665	4183.4	3879.4	4111.2	3463.6	3805.1	3332.1	3991.8	3537.6	3190.5	3665	3311.4	3266.3	4065.4
High	Q15459	Splicing factor 3A subunit 1 OS=Homo sapiens OX=9606 GN=SF3A1 PE=1 SV=1	0	311.805	58	40	153	5	5	793	88.8	5.22	688.59	9	3936.4	3900.6	3885.3	4593.2	4485.6	4720.4	4263.4	4413.9	4322	5060.5	3079.8	3484.9	3083.9	4385	3839.5	3459.5	4263.4	3493.9	3639	5004.1
High	Q5UIP0	Telomere-associated protein RIF1 OS=Homo sapiens OX=9606 GN=RIF1 PE=1 SV=2	0	310.685	33	64	107	0	64	2472	274.3	5.52	410.58	0	2076.3	2208.1	1945.4	2324.7	2130.1	2165.1	1992.1	2344.6	2132.2	2355.5	1624.5	1972.8	1544.1	2219.3	1823.3	1586.8	1992.1	1855.9	1795.2	2329.2
High	Q9H0D6	5'-3' exoribonuclease 2 OS=Homo sapiens OX=9606 GN=XRN2 PE=1 SV=1	0	309.025	58	48	116	3	48	950	108.5	7.47	524.14	0	1332.7	1438.2	1231.9	1338.3	1251.4	1267	1416.5	2572.2	2340.9	2462.4	1042.7	1284.9	977.8	1277.6	1071.2	928.6	1416.5	2036	1971	2434.9
High	Q16891-4	Isoform 4 of MICOS complex subunit MIC60 OS=Homo sapiens OX=9606 GN=IMMT	0	308.953	69	47	157	0	2	757	83.5	6.57	656.06	0
High	Q9BSJ8	Extended synaptotagmin-1 OS=Homo sapiens OX=9606 GN=ESYT1 PE=1 SV=1	0	308.894	48	43	133	2	2	1104	122.8	5.83	549.12	11	2819.8	2823.4	2638.7	2717.8	2613.1	2661	2524.6	3227.5	2848.8	3091.1	2206.2	2522.5	2094.4	2594.6	2236.7	1950.2	2524.6	2554.8	2398.6	3056.7
High	Q9BSJ8-2	Isoform 2 of Extended synaptotagmin-1 OS=Homo sapiens OX=9606 GN=ESYT1	0	308.05	49	42	130	1	1	1114	123.9	5.78	544.92	0
High	P14866	Heterogeneous nuclear ribonucleoprotein L OS=Homo sapiens OX=9606 GN=HNRNPL PE=1 SV=2	0	307.813	73	27	181	3	3	589	64.1	8.22	898.47	9	6654.5	7360.2	5973.7	7203.9	6191.3	6841.3	6170.3	6555.3	5475.6	6854.8	5206.4	6575.8	4741.6	6877.3	5299.6	5013.9	6170.3	5189	4610.3	6778.4
High	O60264	SWI/SNF-related matrix-associated actin-dependent regulator of chromatin subfamily A member 5 OS=Homo sapiens OX=9606 GN=SMARCA5 PE=1 SV=1	0	307.51	54	54	151	40	40	1052	121.8	8.09	580.54	8	8998.5	8191.3	8248.5	8556.3	9212.3	8796.8	9661.1	8229.4	8747	8399.5	7040.4	7318.3	6547.2	8168.4	7885.5	6447.1	9661.1	6514.2	7364.7	8305.9
High	A0A0D9SF53	ATP-dependent RNA helicase DDX3X OS=Homo sapiens OX=9606 GN=DDX3X PE=1 SV=1	0	306.666	58	42	202	0	14	733	81.4	8.07	758.72	13	7351.1	6470.8	6954.7	6058.4	6427.2	6718.6	7137.8	8411.9	9170.7	9255.5	5751.4	5781.2	5520.3	5783.7	5501.5	4924	7137.8	6658.6	7721.4	9152.4
High	P36776	Lon protease homolog, mitochondrial OS=Homo sapiens OX=9606 GN=LONP1 PE=1 SV=2	0	306.639	56	39	125	0	39	959	106.4	6.39	573.51	0	5297.9	5616.5	5710.9	5363.2	5790.6	5193.2	5556.8	4941.8	5217.9	4847.3	4145.1	5017.9	4533	5120	4956.6	3806	5556.8	3911.8	4393.3	4793.3
High	H0Y3P2	Eukaryotic translation initiation factor 4 gamma 2 OS=Homo sapiens OX=9606 GN=EIF4G2 PE=1 SV=1	0	306.587	62	51	184	0	1	869	98.1	6.99	707.02	0
High	Q7L2E3-2	Isoform 2 of ATP-dependent RNA helicase DHX30 OS=Homo sapiens OX=9606 GN=DHX30	0	305.698	55	56	121	1	56	1222	136	8.6	484.97	0	4790.5	5455.4	5126.1	5879.8	5771.9	5732.7	5703.6	5512	5313	5693.3	3748	4874	4068.8	5613.2	4940.6	4201.4	5703.6	4363.1	4473.4	5629.8
High	P31948-2	Isoform 2 of Stress-induced-phosphoprotein 1 OS=Homo sapiens OX=9606 GN=STIP1	0	302.367	64	44	225	0	44	590	68	7.74	796.52	0	20679.6	18349.8	21023.3	17813.8	18209.9	20047.1	18299.8	19363.2	19137.7	17103.4	16179.5	16394.3	16687.2	17006.1	15587.2	14692.3	18299.8	15327.3	16113.4	16912.8
High	P18583-5	Isoform D of Protein SON OS=Homo sapiens OX=9606 GN=SON	0	302.288	27	46	110	0	45	2459	266.9	5.73	484	1	3687.9	3768.5	3777.2	3604.6	3357.2	3962	3412.2	4351.6	4104.2	3968.7	2885.4	3366.9	2998.1	3441.2	2873.7	2903.7	3412.2	3444.6	3455.6	3924.4
High	O43290	U4/U6.U5 tri-snRNP-associated protein 1 OS=Homo sapiens OX=9606 GN=SART1 PE=1 SV=1	0	301.912	60	42	113	35	40	800	90.2	6.13	501.64	1	3530.6	3729.5	3518.9	3587.7	3570.4	3592.2	3455.5	3419.9	3207.8	3339.1	2762.3	3332	2793.1	3425.1	3056.2	2632.7	3455.5	2707.1	2700.9	3301.9
High	Q15021	Condensin complex subunit 1 OS=Homo sapiens OX=9606 GN=NCAPD2 PE=1 SV=3	0	301.775	45	50	112	20	50	1401	157.1	6.61	447.96	0	1908.9	2552	2122.5	2478.5	2269.5	1993.7	2138.3	3296.2	2977.6	3126.4	1493.5	2280.1	1684.7	2366.1	1942.6	1461.1	2138.3	2609.2	2507.1	3091.6
High	Q8WUM4	Programmed cell death 6-interacting protein OS=Homo sapiens OX=9606 GN=PDCD6IP PE=1 SV=1	0	299.347	58	48	140	0	47	868	96	6.52	532.82	1	3815.4	5680.3	5150.7	5748.2	5409.9	6155.4	5389.1	5801.1	5254.1	5652.9	2985.2	5075	4088.3	5487.5	4630.8	4511.2	5389.1	4591.9	4423.8	5589.9
High	Q9Y4A5	Transformation/transcription domain-associated protein OS=Homo sapiens OX=9606 GN=TRRAP PE=1 SV=3	0	298.884	24	76	106	0	75	3859	437.3	8.19	351.45	1	2685.7	2861.3	2494.6	2747.5	2640.1	2656.8	2443.6	2548.1	2313.3	2693.6	2101.3	2556.4	1980.1	2622.9	2259.9	1947.2	2443.6	2017	1947.8	2663.6
High	P61978-2	Isoform 2 of Heterogeneous nuclear ribonucleoprotein K OS=Homo sapiens OX=9606 GN=HNRNPK	0	297.894	67	30	274	0	2	464	51	5.33	1061.84	0
High	P46060	Ran GTPase-activating protein 1 OS=Homo sapiens OX=9606 GN=RANGAP1 PE=1 SV=1	0	297.022	67	36	124	15	36	587	63.5	4.68	584.8	0	2938.8	3020.9	2899	2939.2	2844.5	3190.6	2653.1	3102.2	2700.9	3130	2299.3	2699	2301.1	2805.9	2434.8	2338.4	2653.1	2455.6	2274.1	3095.1
High	P23246	Splicing factor, proline- and glutamine-rich OS=Homo sapiens OX=9606 GN=SFPQ PE=1 SV=2	0	296.346	52	33	183	4	32	707	76.1	9.44	871	1	8435.6	8065.4	8511.8	7813.6	7737.1	8680.6	7260.5	8342	7925.3	7428.6	6599.9	7205.8	6756.2	7459.3	6622.8	6362	7260.5	6603.2	6672.9	7345.9
High	Q13263	Transcription intermediary factor 1-beta OS=Homo sapiens OX=9606 GN=TRIM28 PE=1 SV=5	0	295.389	67	37	148	1	37	835	88.5	5.77	695.27	0	7641.7	5866.6	7122.2	5607	6937.2	5148.1	6694.2	5048	6340.3	4891.2	5978.8	5241.4	5653.2	5352.7	5938.1	3773	6694.2	3995.8	5338.3	4836.7
High	O75534-4	Isoform 4 of Cold shock domain-containing protein E1 OS=Homo sapiens OX=9606 GN=CSDE1	0	294.711	55	45	179	0	45	844	93.7	6.52	702.63	0	9055.1	7616.7	8498.3	7989.5	9282.4	8774.3	10540.3	8349.6	9200.1	8329.6	7084.6	6804.9	6745.5	7627.2	7945.5	6430.6	10540.3	6609.3	7746.2	8236.8
High	P52209	6-phosphogluconate dehydrogenase, decarboxylating OS=Homo sapiens OX=9606 GN=PGD PE=1 SV=3	0	294.242	65	31	185	0	31	483	53.1	7.23	811.36	0	9146.8	8962.7	8423.9	8639.7	8981.3	8145.7	8692.4	8022.7	7753.5	8155.9	7156.4	8007.5	6686.4	8247.9	7687.8	5969.9	8692.4	6350.5	6528.2	8065
High	P02786	Transferrin receptor protein 1 OS=Homo sapiens OX=9606 GN=TFRC PE=1 SV=2	0	294.111	58	39	183	0	39	760	84.8	6.61	741.38	0	7992.9	5246.8	7417.1	5085.5	6924.9	4031.7	6751.4	5693.4	8751.3	6264.5	6253.6	4687.6	5887.3	4854.9	5927.5	2954.8	6751.4	4506.7	7368.4	6194.7
High	P18858	DNA ligase 1 OS=Homo sapiens OX=9606 GN=LIG1 PE=1 SV=1	0	293.973	65	45	111	0	45	919	101.7	5.62	438.02	0	2659.8	2526.9	2617.1	2370.3	2279.3	2412.3	2109.2	2352.9	2399.8	2177.3	2081	2257.6	2077.3	2262.8	1951	1767.9	2109.2	1862.5	2020.6	2153
High	P19174-2	Isoform 2 of 1-phosphatidylinositol 4,5-bisphosphate phosphodiesterase gamma-1 OS=Homo sapiens OX=9606 GN=PLCG1	0	293.953	52	46	120	1	46	1291	148.6	6.05	535.01	0	2885.9	2557.3	2679	2639.1	3201.6	2536.6	3030.3	2668.1	3012.8	2710.8	2257.9	2284.8	2126.5	2519.4	2740.5	1859.1	3030.3	2112	2536.7	2680.6
High	P06733-2	Isoform MBP-1 of Alpha-enolase OS=Homo sapiens OX=9606 GN=ENO1	0	293.909	82	23	661	1	1	341	36.9	6.28	3198.5	0
High	P11940	Polyadenylate-binding protein 1 OS=Homo sapiens OX=9606 GN=PABPC1 PE=1 SV=2	0	293.831	73	37	169	0	6	636	70.6	9.5	753.68	13	10449.6	10033.8	10300.7	9632.7	8971.2	7703.9	8747.9	8288.6	9182.6	8045.3	8175.7	8964.5	8176.1	9196	7679.2	5646.1	8747.9	6561	7731.5	7955.6
High	Q08378	Golgin subfamily A member 3 OS=Homo sapiens OX=9606 GN=GOLGA3 PE=1 SV=2	0	293.132	47	58	95	1	57	1498	167.3	5.44	375.04	1	1560.5	2094.5	1652.3	1934.2	1477.6	2070.9	1361.6	2153.5	1639.2	1907.9	1220.9	1871.3	1311.5	1846.5	1264.8	1517.7	1361.6	1704.7	1380.1	1886.7
High	Q15233	Non-POU domain-containing octamer-binding protein OS=Homo sapiens OX=9606 GN=NONO PE=1 SV=4	0	292.319	64	28	225	0	26	471	54.2	8.95	974.38	1	8962.4	8449.6	8620.9	8183.7	8322.9	8743.8	8114.2	8652.2	8404.7	8045.4	7012.1	7549.2	6842.8	7812.6	7124.2	6408.2	8114.2	6848.8	7076.5	7955.8
High	P26641-2	Isoform 2 of Elongation factor 1-gamma OS=Homo sapiens OX=9606 GN=EEF1G	0	292.109	69	33	246	0	33	487	56.1	7.72	1202.46	0	11113.3	12510.2	10574.7	12063.4	9105.6	11110.1	9885.4	13798	12573.8	14062	8695	11177	8393.6	11516.4	7794.1	8142.5	9885.4	10922.1	10586.7	13905.3
High	P49321	Nuclear autoantigenic sperm protein OS=Homo sapiens OX=9606 GN=NASP PE=1 SV=2	0	291.455	61	34	223	0	34	788	85.2	4.3	1152.18	0	4197.1	8004.2	6597.3	7779.6	5930.2	6886.9	6081.7	6638.1	5663.5	6663.2	3283.7	7151.2	5236.6	7426.8	5076.1	5047.3	6081.7	5254.6	4768.5	6588.9
High	Q9BXJ9	N-alpha-acetyltransferase 15, NatA auxiliary subunit OS=Homo sapiens OX=9606 GN=NAA15 PE=1 SV=1	0	290.212	58	54	181	1	1	866	101.2	7.42	670.45	0
High	Q9BQG0-2	Isoform 2 of Myb-binding protein 1A OS=Homo sapiens OX=9606 GN=MYBBP1A	0	289.733	45	50	108	0	50	1332	149.3	9.28	455.17	0	3498.6	3096.8	3436	2960	3465.7	2971.4	3301	2987.9	3172.9	3431.6	2737.3	2766.8	2727.3	2825.8	2966.6	2177.7	3301	2365.1	2671.5	3393.4
High	A0A0B4J1W3	N-alpha-acetyltransferase 15, NatA auxiliary subunit OS=Homo sapiens OX=9606 GN=NAA15 PE=1 SV=1	0	289.73	58	54	180	1	1	865	101.1	7.42	666.41	20	10572.4	10500.8	11128.1	10150.1	11145.3	9568	10653.2	9045.7	9877.9	9321.1	8271.7	9381.7	8832.9	9689.8	9540.1	7012.3	10653.2	7160.3	8316.9	9217.2
High	P00813	Adenosine deaminase OS=Homo sapiens OX=9606 GN=ADA PE=1 SV=3	0	287.063	90	30	205	0	30	363	40.7	5.95	877.22	0	9011.6	6416.1	9023.7	6380.2	8081	6072.7	7368	5784.3	8227.4	5358.5	7050.6	5732.4	7162.6	6090.9	6917.1	4450.6	7368	4578.7	6927.2	5298.8
High	P25705	ATP synthase subunit alpha, mitochondrial OS=Homo sapiens OX=9606 GN=ATP5F1A PE=1 SV=1	0	287.036	69	35	321	0	34	553	59.7	9.13	1383.75	1	11310.8	11248.9	10619	10882.5	9879.3	9590.8	9693.9	9053.6	9298.8	9319.9	8849.5	10050.1	8428.8	10389.1	8456.4	7029	9693.9	7166.6	7829.3	9216.1
High	Q5JPE7	Nodal modulator 2 OS=Homo sapiens OX=9606 GN=NOMO2 PE=1 SV=1	0	286.006	49	42	109	0	2	1267	139.4	5.76	440.21	7	3522.9	3500.9	3495.5	3274	3630.6	3223.7	3859.8	3100.3	3239.2	3084	2756.3	3127.8	2774.5	3125.5	3107.7	2362.6	3859.8	2454.1	2727.3	3049.7
High	O95202	Mitochondrial proton/calcium exchanger protein OS=Homo sapiens OX=9606 GN=LETM1 PE=1 SV=1	0	285.982	56	40	124	29	39	739	83.3	6.7	550.85	1	3019.7	2672.1	2995.4	2575.4	2873.5	2705.2	2717.4	2623	2761.6	2444.2	2362.5	2387.4	2377.6	2458.6	2459.7	1982.6	2717.4	2076.3	2325.2	2417
High	C9J6P4	Zinc finger CCCH-type antiviral protein 1 OS=Homo sapiens OX=9606 GN=ZC3HAV1 PE=1 SV=1	0	285.716	55	44	106	0	2	1024	114	8.56	477.13	11	2889.2	2759.3	2564.5	2736.5	3000.5	2600.3	2893.4	2550.2	2433.9	2570.7	2260.5	2465.3	2035.6	2612.4	2568.4	1905.8	2893.4	2018.7	2049.2	2542
High	P55884-2	Isoform 2 of Eukaryotic translation initiation factor 3 subunit B OS=Homo sapiens OX=9606 GN=EIF3B	0	285.142	51	36	157	0	36	873	99	5.08	651.59	0	2315.2	2539	2315.8	3021	2636.3	2882.3	2495.3	2946.9	2587.8	5414.2	1811.4	2268.4	1838.2	2884	2256.6	2112.4	2495.3	2332.7	2178.8	5353.9
High	Q08J23-2	Isoform 2 of tRNA (cytosine(34)-C(5))-methyltransferase OS=Homo sapiens OX=9606 GN=NSUN2	0	285.139	72	44	130	1	1	732	82.3	7.01	544.36	0
High	Q29RF7	Sister chromatid cohesion protein PDS5 homolog A OS=Homo sapiens OX=9606 GN=PDS5A PE=1 SV=1	0	284.918	44	52	129	23	46	1337	150.7	7.91	489.02	3	7061.1	6993	6670.8	6712.6	6663.9	6357.1	6194.9	6216.9	5898.5	6075.5	5524.5	6247.8	5294.9	6408.3	5704.1	4659.1	6194.9	4921.1	4966.4	6007.8
High	P30876	DNA-directed RNA polymerase II subunit RPB2 OS=Homo sapiens OX=9606 GN=POLR2B PE=1 SV=1	0	284.502	46	47	95	0	47	1174	133.8	6.87	383.74	0	3131.9	2961.7	3005.9	2861.7	2919.5	2995.6	3004	2940.5	2872.6	2840.8	2450.3	2646.1	2385.9	2732	2499	2195.4	3004	2327.6	2418.6	2809.2
High	P26639	Threonine--tRNA ligase, cytoplasmic OS=Homo sapiens OX=9606 GN=TARS PE=1 SV=3	0	284.5	60	41	152	0	37	723	83.4	6.67	612.04	2	6167.6	6275	5927.4	6009.2	5864	5664.2	5628.8	5277.6	5277.2	5430.8	4825.5	5606.3	4704.8	5736.7	5019.4	4151.2	5628.8	4177.6	4443.2	5370.3
High	Q9NVP1	ATP-dependent RNA helicase DDX18 OS=Homo sapiens OX=9606 GN=DDX18 PE=1 SV=2	0	284.453	61	35	116	22	35	670	75.4	9.5	493.45	0	1731	2087.7	1566.9	2781.3	2322.3	2194	2416.4	2068.7	1806.9	2347	1354.3	1865.2	1243.7	2655.2	1987.9	1608	2416.4	1637.5	1521.4	2320.9
High	Q5JTH9	RRP12-like protein OS=Homo sapiens OX=9606 GN=RRP12 PE=1 SV=2	0	284.182	48	50	111	2	49	1297	143.6	8.75	444	0	5128	5209	4955.1	4978.8	5206.5	5805.6	5777.9	5517.3	5315.7	5502.1	4012.1	4653.9	3933.1	4753.1	4456.6	4254.9	5777.9	4367.3	4475.6	5440.8
High	P09651-2	Isoform A1-A of Heterogeneous nuclear ribonucleoprotein A1 OS=Homo sapiens OX=9606 GN=HNRNPA1	0	283.896	77	27	505	0	20	320	34.2	9.23	2313.56	0	3643.5	3249.2	3538.6	7415.3	7755.6	7391.9	6915.3	6979.2	7164.6	6607.6	2850.6	2902.9	2808.8	7079.1	6638.6	5417.4	6915.3	5524.6	6032.4	6534
High	Q02790	Peptidyl-prolyl cis-trans isomerase FKBP4 OS=Homo sapiens OX=9606 GN=FKBP4 PE=1 SV=3	0	283.646	83	35	182	23	35	459	51.8	5.43	760.58	0	6786.2	5630.9	6163.4	5336.2	6401.1	4595.2	6223.1	4434	5208.9	4623.1	5309.5	5030.8	4892.2	5094.2	5479.2	3367.8	6223.1	3509.9	4385.7	4571.6
High	P12268	Inosine-5'-monophosphate dehydrogenase 2 OS=Homo sapiens OX=9606 GN=IMPDH2 PE=1 SV=2	0	283.082	66	31	132	2	2	514	55.8	6.9	651.7	12	3511.7	5583.4	4390.8	5374.7	4257.3	5450.6	4036.5	5136.4	3981.8	4970.8	2747.5	4988.4	3485.2	5130.9	3644.2	3994.7	4036.5	4065.8	3352.5	4915.4
High	Q7Z2W4	Zinc finger CCCH-type antiviral protein 1 OS=Homo sapiens OX=9606 GN=ZC3HAV1 PE=1 SV=3	0	282.866	58	43	108	0	1	902	101.4	8.4	486.92	0
High	P18206	Vinculin OS=Homo sapiens OX=9606 GN=VCL PE=1 SV=4	0	282.436	53	49	84	0	49	1134	123.7	5.66	310.36	0	2298.3	2655.5	2181.9	2593.1	2253.4	2518.3	2152.9	2801.9	2321.7	2772.1	1798.1	2372.5	1731.9	2475.5	1928.8	1845.7	2152.9	2217.9	1954.8	2741.3
High	P23921	Ribonucleoside-diphosphate reductase large subunit OS=Homo sapiens OX=9606 GN=RRM1 PE=1 SV=1	0	282.175	58	38	119	13	38	792	90	7.15	556.6	0	4289.7	3664.9	4033.5	3556.4	3841.6	3995.3	4784	3812.6	4451.9	3824.1	3356.2	3274.4	3201.6	3395.1	3288.3	2928.1	4784	3018	3748.3	3781.5
High	P17844	Probable ATP-dependent RNA helicase DDX5 OS=Homo sapiens OX=9606 GN=DDX5 PE=1 SV=1	0	282.037	67	42	254	0	34	614	69.1	8.92	959.94	4	15053.9	15147.6	14872.2	16867.6	16343.7	18027.8	16298.2	19778.7	18609.1	21497	11778	13533.3	11804.7	16102.8	13989.8	13212.4	16298.2	15656.2	15668.3	21257.4
High	A0A0U1RRM4	Polypyrimidine tract-binding protein 1 OS=Homo sapiens OX=9606 GN=PTBP1 PE=1 SV=1	0	281.858	67	24	155	2	2	588	62.4	9.1	791.95	9	4621.4	4645.1	4225.7	4513.7	4985.8	4117.7	5026.8	3931.9	4034.3	6114.3	3615.8	4150.1	3354.1	4309	4267.7	3017.8	5026.8	3112.4	3396.8	6046.1
High	A0A1C7CYX9	Dihydropyrimidinase-related protein 2 OS=Homo sapiens OX=9606 GN=DPYSL2 PE=1 SV=1	0	281.006	75	36	135	6	35	677	73.5	6.35	602.87	0	2091.9	2003.7	1809.5	1904.3	1862.5	1636.8	1872.9	2275.5	2175.5	2192	1636.7	1790.1	1436.3	1818	1594.3	1199.6	1872.9	1801.2	1831.7	2167.6
High	P19338	Nucleolin OS=Homo sapiens OX=9606 GN=NCL PE=1 SV=3	0	280.982	48	48	436	12	29	710	76.6	4.7	1796.81	9	31005.6	31749.7	28393.7	30171.6	24012.6	23905.8	25460.4	25552.1	24159.9	24903.4	24258.5	28366.1	22537.4	28803.5	20554.2	17520.3	25460.4	20226.3	20341.9	24625.9
High	Q8TEM1	Nuclear pore membrane glycoprotein 210 OS=Homo sapiens OX=9606 GN=NUP210 PE=1 SV=3	0	280.761	32	46	120	22	46	1887	205	6.81	482.85	0	5081.6	3439.2	4897.3	3842.8	5146.6	4316.5	4690	4204.7	5104.3	3647	3975.8	3072.7	3887.2	3668.5	4405.4	3163.5	4690	3328.3	4297.7	3606.3
High	Q8NI27	THO complex subunit 2 OS=Homo sapiens OX=9606 GN=THOC2 PE=1 SV=2	0	280.188	42	60	115	0	60	1593	182.7	8.44	412.54	0	5343.4	5197.9	5144.6	5098.3	5015.1	4363.7	4565.9	4131	4411.5	4603	4180.6	4644	4083.5	4867.1	4292.8	3198.1	4565.9	3270	3714.4	4551.7
High	M0R2B7	DNA polymerase OS=Homo sapiens OX=9606 GN=POLD1 PE=1 SV=1	0	279.504	63	54	88	0	53	1133	126.3	7.21	385.96	0	2550.2	2920.3	2705.1	3179.1	2898	3507.8	3015.4	3317.2	2952.8	3170.9	1995.2	2609.1	2147.2	3034.9	2480.6	2570.9	3015.4	2625.8	2486.2	3135.6
High	Q86U86	Protein polybromo-1 OS=Homo sapiens OX=9606 GN=PBRM1 PE=1 SV=1	0	279.109	42	57	101	0	57	1689	192.8	6.89	398.49	0	2823.6	2830.4	2948.8	2726.6	2779.3	3088	2882.5	3388.6	3252.6	3129.4	2209.2	2528.8	2340.6	2603	2379	2263.2	2882.5	2682.3	2738.6	3094.5
High	P61221	ATP-binding cassette sub-family E member 1 OS=Homo sapiens OX=9606 GN=ABCE1 PE=1 SV=1	0	277.956	70	38	149	13	29	599	67.3	8.34	660.42	4	7411.5	7138.9	6942.1	8016.3	7936.2	7113.7	7513.9	7701.7	7782.1	7830.9	5798.7	6378.1	5510.3	7652.8	6793.2	5213.6	7513.9	6096.5	6552.3	7743.6
High	Q9BXP5	Serrate RNA effector molecule homolog OS=Homo sapiens OX=9606 GN=SRRT PE=1 SV=1	0	277.902	48	44	138	0	44	876	100.6	5.96	559.72	0	7615.4	8083.6	7549.8	7808.7	7116	7393.2	6675.1	7133.6	6627.1	7002.7	5958.2	7222.1	5992.6	7454.6	6091.1	5418.4	6675.1	5646.7	5579.8	6924.7
High	Q86UX7	Fermitin family homolog 3 OS=Homo sapiens OX=9606 GN=FERMT3 PE=1 SV=1	0	276.676	72	35	144	0	35	667	75.9	6.98	609.18	0	3374.9	4828.9	4572.6	4598	3913.5	3512.8	3949.7	3373.8	3466.4	3769.3	2640.5	4314.3	3629.5	4389.5	3349.9	2574.5	3949.7	2670.6	2918.6	3727.3
High	Q92974-2	Isoform 2 of Rho guanine nucleotide exchange factor 2 OS=Homo sapiens OX=9606 GN=ARHGEF2	0	276.292	57	51	99	0	39	985	111.4	7.27	438.25	6	4715.6	5329.5	4290.4	4998.4	4537.9	4509.3	4514.2	4366.1	3730.8	4737.3	3689.5	4761.5	3405.5	4771.8	3884.3	3304.8	4514.2	3456.1	3141.2	4684.5
High	P22626	Heterogeneous nuclear ribonucleoproteins A2/B1 OS=Homo sapiens OX=9606 GN=HNRNPA2B1 PE=1 SV=2	0	274.598	73	30	443	0	25	353	37.4	8.95	1829.16	2	10521.7	10223.3	9741	13051.1	10281.8	9124.2	9793.6	13519.5	13369.7	14905	8232	9133.8	7731.9	12459.3	8801	6687	9793.6	10701.7	11256.9	14739
High	A0A1W2PQ51	Probable ATP-dependent RNA helicase DDX17 OS=Homo sapiens OX=9606 GN=DDX17 PE=1 SV=1	0	274.409	51	39	186	0	31	731	80.4	8.37	679.56	0	6348.6	6315.1	6217.7	6094.5	5863.8	6382.5	5324.7	6017.1	5822.7	5632.1	4967.1	5642.1	4935.3	5818.2	5019.3	4677.7	5324.7	4762.9	4902.5	5569.4
High	Q86XP3	ATP-dependent RNA helicase DDX42 OS=Homo sapiens OX=9606 GN=DDX42 PE=1 SV=1	0	274	53	40	99	0	40	938	102.9	7.02	427.45	0	3545	3636.6	3570.7	3466.9	3477.4	4168.8	3291	4062.3	3713.6	3915.4	2773.5	3249	2834.3	3309.7	2976.6	3055.3	3291	3215.6	3126.7	3871.8
High	P54578	Ubiquitin carboxyl-terminal hydrolase 14 OS=Homo sapiens OX=9606 GN=USP14 PE=1 SV=3	0	273.995	72	32	168	1	32	494	56	5.3	768.21	0	4810.2	4561.1	4670.2	4363.8	4543.1	5127	4470	4693.7	4793.6	4671.7	3763.5	4075	3706.9	4165.9	3888.8	3757.6	4470	3715.4	4036.1	4619.7
High	Q10567-3	Isoform C of AP-1 complex subunit beta-1 OS=Homo sapiens OX=9606 GN=AP1B1	0	273.051	45	43	116	0	1	939	103.5	5.16	446.4	0
High	Q9BQ52-4	Isoform 4 of Zinc phosphodiesterase ELAC protein 2 OS=Homo sapiens OX=9606 GN=ELAC2	0	272.671	71	37	90	0	1	786	87.5	7.97	409.43	0
High	Q12931	Heat shock protein 75 kDa, mitochondrial OS=Homo sapiens OX=9606 GN=TRAP1 PE=1 SV=3	0	272.357	62	41	141	0	40	704	80.1	8.21	603.88	0	7426.3	5737.5	6968	5986	7202.7	5752.3	7742.6	5623.2	7287.7	5640.1	5810.3	5126.1	5530.8	5714.5	6165.3	4215.8	7742.6	4451.1	6136	5577.2
High	P42285	Exosome RNA helicase MTR4 OS=Homo sapiens OX=9606 GN=MTREX PE=1 SV=3	0	272.163	46	43	116	36	41	1042	117.7	6.52	467.49	2	2600.8	2574	2736.4	2724.5	2943.6	2989.5	3126.5	2985.4	3034.3	3307.9	2034.8	2299.7	2172	2601	2519.6	2190.9	3126.5	2363.1	2554.8	3271.1
High	O95239	Chromosome-associated kinesin KIF4A OS=Homo sapiens OX=9606 GN=KIF4A PE=1 SV=3	0	272.103	47	48	99	4	47	1232	139.8	6.27	374.96	1	1709.3	1667.4	1701	2446.3	2238.9	2181.9	2041	2109.4	2063	2550.8	1337.3	1489.7	1350.2	2335.4	1916.5	1599.1	2041	1669.7	1737	2522.4
High	Q9BQ52	Zinc phosphodiesterase ELAC protein 2 OS=Homo sapiens OX=9606 GN=ELAC2 PE=1 SV=2	0	271.954	68	37	90	0	1	826	92.2	7.9	415.24	7	1586.3	1421.6	1430.4	1372.6	1249.1	1151.5	1433.5	1119.8	1241.8	1241.3	1241.1	1270.1	1135.4	1310.4	1069.2	843.9	1433.5	886.4	1045.6	1227.5
High	P26599-3	Isoform 3 of Polypyrimidine tract-binding protein 1 OS=Homo sapiens OX=9606 GN=PTBP1	0	271.791	66	23	154	0	1	557	59.6	9.16	784.92	0	27.8	30.7	22.9	22.9	21.2	8.2	17	6.5	8.8	9.8	21.8	27.4	18.2	21.9	18.1	6	17	5.1	7.4	9.7
High	A0A087X117	Nodal modulator 1 OS=Homo sapiens OX=9606 GN=NOMO1 PE=1 SV=1	0	271.56	47	41	106	0	1	1267	139.4	5.85	421.26	0
High	A0A3B3ITJ4	Heterogeneous nuclear ribonucleoprotein L (Fragment) OS=Homo sapiens OX=9606 GN=HNRNPL PE=1 SV=1	0	271.48	74	26	175	2	2	537	59.2	7.11	850.66	0	168.9	155.8	175.5	142.4	144.7	171.5	135.7	159.5	156.4	133	132.2	139.2	139.3	136	123.8	125.7	135.7	126.3	131.6	131.6
High	Q16666	Gamma-interferon-inducible protein 16 OS=Homo sapiens OX=9606 GN=IFI16 PE=1 SV=3	0	271.017	56	42	165	0	41	785	88.2	9.28	665.13	1	9120.3	7774.3	8403.1	7692.8	7594.5	7216.9	8870.4	7411.8	8637.4	7480.7	7135.7	6945.7	6669.9	7343.9	6500.7	5289.2	8870.4	5867	7272.4	7397.4
High	Q06210	Glutamine--fructose-6-phosphate aminotransferase [isomerizing] 1 OS=Homo sapiens OX=9606 GN=GFPT1 PE=1 SV=3	0	270.826	64	38	140	0	38	699	78.8	7.11	529.3	0	4338.6	4844.2	4374	4779.8	4200.5	4835.1	3995.2	4734.6	3914	4526.8	3394.5	4328	3471.8	4563	3595.5	3543.6	3995.2	3747.8	3295.4	4476.3
High	P78347	General transcription factor II-I OS=Homo sapiens OX=9606 GN=GTF2I PE=1 SV=2	0	270.815	56	46	100	0	46	998	112.3	6.39	371.44	0	1474.9	2236.4	1825.7	2128.8	1794.3	2643.9	1880.2	3445.9	2515.6	3433.9	1153.9	1998.1	1449.1	2032.3	1535.8	1937.7	1880.2	2727.7	2118.1	3395.7
High	Q9UBT2	SUMO-activating enzyme subunit 2 OS=Homo sapiens OX=9606 GN=UBA2 PE=1 SV=2	0	270.507	66	34	95	0	34	640	71.2	5.29	433.68	0	3501	3006.4	3515.6	2875.4	3175.7	2690.6	2995	2639	3028.1	3025.5	2739.1	2686	2790.5	2745	2718.3	1971.9	2995	2088.9	2549.5	2991.8
High	P54886	Delta-1-pyrroline-5-carboxylate synthase OS=Homo sapiens OX=9606 GN=ALDH18A1 PE=1 SV=2	0	269.081	58	40	92	1	1	795	87.2	7.12	405.05	0
High	P52732	Kinesin-like protein KIF11 OS=Homo sapiens OX=9606 GN=KIF11 PE=1 SV=2	0	268.848	52	48	118	48	48	1056	119.1	5.64	453.09	0	3610.8	2860.5	3347.3	2766.9	3221.2	2825.6	3135.5	2772.6	3060.6	2640.8	2825.1	2555.6	2656.9	2641.4	2757.3	2070.9	3135.5	2194.7	2577	2611.3
High	P04844	Dolichyl-diphosphooligosaccharide--protein glycosyltransferase subunit 2 OS=Homo sapiens OX=9606 GN=RPN2 PE=1 SV=3	0	268.599	61	27	106	0	27	631	69.2	5.69	526.64	0	3489	2904.3	3176.9	2747.8	3209.7	2472.2	3118.8	2391	2714	2424	2729.7	2594.8	2521.6	2623.3	2747.4	1811.9	3118.8	1892.6	2285.1	2397
High	G3V180	Dipeptidyl peptidase 3 OS=Homo sapiens OX=9606 GN=DPP3 PE=1 SV=1	0	268.267	65	34	135	0	34	757	84.3	5.03	617.96	0	4827.9	5913.5	4670.4	5597.4	4490.1	6064.4	4559.4	6017.2	4455.3	6062.2	3777.3	5283.3	3707.1	5343.6	3843.4	4444.5	4559.4	4763	3751.3	5994.7
High	O60506	Heterogeneous nuclear ribonucleoprotein Q OS=Homo sapiens OX=9606 GN=SYNCRIP PE=1 SV=2	0	267.445	59	32	192	0	2	623	69.6	8.59	879.56	13	8123.5	9226.7	9087.5	8801.6	8031.1	8043.8	7800.5	9151.4	8755.6	8645.4	6355.8	8243.4	7213.2	8402.5	6874.4	5895.2	7800.5	7244	7371.9	8549.1
High	Q10567	AP-1 complex subunit beta-1 OS=Homo sapiens OX=9606 GN=AP1B1 PE=1 SV=2	0	267.378	45	43	115	0	1	949	104.6	5.06	439.98	4	1826.8	1635.4	1728.6	1595.6	1703.5	1575.8	1542.8	1531.2	1512.3	1433.1	1429.3	1461.1	1372.1	1523.3	1458.1	1154.9	1542.8	1212.1	1273.3	1417.1
High	P49750	YLP motif-containing protein 1 OS=Homo sapiens OX=9606 GN=YLPM1 PE=1 SV=4	0	266.759	31	54	92	0	53	2146	241.5	6.55	357.59	0	1268.7	1237.3	1357.7	1637.8	1823.2	1743.8	1792.6	1973.5	1993.6	1848.3	992.7	1105.4	1077.7	1563.5	1560.6	1278	1792.6	1562.2	1678.6	1827.7
High	Q92896-2	Isoform 2 of Golgi apparatus protein 1 OS=Homo sapiens OX=9606 GN=GLG1	0	266.729	48	48	116	0	48	1203	137.1	6.9	468.63	0	4435.1	3593.4	4835.9	3438.7	4510.5	3641.7	4292.4	3785.8	4615.2	3565.3	3470	3210.5	3838.5	3282.8	3860.8	2669	4292.4	2996.7	3885.9	3525.6
High	Q6PKG0	La-related protein 1 OS=Homo sapiens OX=9606 GN=LARP1 PE=1 SV=2	0	265.553	53	44	105	0	30	1096	123.4	8.82	462.93	2	2346.5	2467.8	2732.5	2307	2693	2276.5	2442.6	2261.8	2462.6	2115.9	1835.9	2204.8	2168.9	2202.4	2305.1	1668.4	2442.6	1790.4	2073.4	2092.3
High	Q15459-2	Isoform 2 of Splicing factor 3A subunit 1 OS=Homo sapiens OX=9606 GN=SF3A1	0	265.433	54	36	132	1	1	728	81.6	5.34	592.48	0
High	P22234	Multifunctional protein ADE2 OS=Homo sapiens OX=9606 GN=PAICS PE=1 SV=3	0	265.207	74	30	192	0	30	425	47	7.23	815.56	0	6687.8	7280.2	5881.6	7012.1	5081.1	4760.4	6367.4	4639.7	4766.9	7235	5232.5	6504.3	4668.5	6694.1	4349.3	3488.8	6367.4	3672.6	4013.6	7154.4
High	P30101	Protein disulfide-isomerase A3 OS=Homo sapiens OX=9606 GN=PDIA3 PE=1 SV=4	0	265.074	65	32	196	26	26	505	56.7	6.35	830.84	4	6480.4	5594.7	6785.2	5311.2	6578.2	5781.9	6197.8	5838.5	6788.7	5490.7	5070.2	4998.5	5385.7	5070.3	5630.8	4237.5	6197.8	4621.6	5715.9	5429.5
High	P07237	Protein disulfide-isomerase OS=Homo sapiens OX=9606 GN=P4HB PE=1 SV=3	0	264.832	73	35	214	0	35	508	57.1	4.87	854.22	0	11988.1	13464.6	13691.3	13138.2	12727.4	10703.7	12577.5	10073.3	10925.1	10726	9379.4	12029.7	10867.4	12542.5	10894.3	7844.6	12577.5	7973.7	9198.6	10606.5
High	Q9NVI1	Fanconi anemia group I protein OS=Homo sapiens OX=9606 GN=FANCI PE=1 SV=4	0	264.105	41	50	100	3	50	1328	149.2	6.74	369.68	0	4399.4	4264.8	4334.9	4492.2	4911.4	4224.8	4692.5	3974.8	4160.1	4155.5	3442	3810.3	3440.8	4288.5	4204	3096.3	4692.5	3146.4	3502.7	4109.2
High	P61978-3	Isoform 3 of Heterogeneous nuclear ribonucleoprotein K OS=Homo sapiens OX=9606 GN=HNRNPK	0	263.633	65	30	267	0	2	440	48.5	5.54	993.2	17	8832.3	8116.6	8217.2	7926.1	8733.3	7581.1	8458	7234.5	7570.3	7170.9	6910.3	7251.6	6522.4	7566.7	7475.5	5556.1	8458	5726.6	6373.9	7091
High	A0A2U3TZU2	Glucose-6-phosphate isomerase OS=Homo sapiens OX=9606 GN=GPI PE=1 SV=1	0	263.341	56	28	126	0	28	597	67.2	8.97	559.52	0	7088.5	8000	8185	7628	8252.3	7095.5	8072	6704.8	7108.8	7017	5545.9	7147.4	6496.8	7282.2	7063.8	5200.2	8072	5307.3	5985.4	6938.8
High	P27694	Replication protein A 70 kDa DNA-binding subunit OS=Homo sapiens OX=9606 GN=RPA1 PE=1 SV=2	0	262.894	75	34	125	10	34	616	68.1	7.21	599.17	0	3584.1	3381.6	3252.7	3293.6	3345.3	2827.1	3276.6	2738.1	2683.2	3766.9	2804.1	3021.3	2581.8	3144.3	2863.5	2071.9	3276.6	2167.4	2259.2	3725
High	O43390	Heterogeneous nuclear ribonucleoprotein R OS=Homo sapiens OX=9606 GN=HNRNPR PE=1 SV=1	0	262.209	53	30	187	0	2	633	70.9	8.13	796.33	6	1933.8	2845.9	2779	2737.7	2553.4	3924.4	3405.7	3700.3	3408.2	4593.2	1513	2542.6	2205.9	2613.5	2185.7	2876.2	3405.7	2929.1	2869.6	4542.1
High	P54577	Tyrosine--tRNA ligase, cytoplasmic OS=Homo sapiens OX=9606 GN=YARS PE=1 SV=4	0	261.279	79	44	166	13	44	528	59.1	7.05	616.02	0	10876.2	8964	10165	8493.8	10120.1	7625.1	9990.3	7255.4	8908.3	7570.2	8509.4	8008.7	8068.4	8108.6	8662.5	5588.3	9990.3	5743.1	7500.5	7485.8
High	Q8IY81	pre-rRNA processing protein FTSJ3 OS=Homo sapiens OX=9606 GN=FTSJ3 PE=1 SV=2	0	261.214	52	35	111	30	35	847	96.5	8.4	485.38	0	4568.4	4366.8	4436	4312.7	4678	5286.5	5314.2	5049.9	5268.6	4729	3574.3	3901.4	3521.1	4117.2	4004.3	3874.4	5314.2	3997.3	4436	4676.3
High	Q15075	Early endosome antigen 1 OS=Homo sapiens OX=9606 GN=EEA1 PE=1 SV=2	0	261.136	42	54	79	54	54	1411	162.4	5.68	277.35	0	750.7	767.5	821.8	1032.2	1087.2	1154.6	1132.8	1150.6	1139	1104	587.3	685.7	652.3	985.4	930.6	846.2	1132.8	910.8	959	1091.7
High	O15371	Eukaryotic translation initiation factor 3 subunit D OS=Homo sapiens OX=9606 GN=EIF3D PE=1 SV=1	0	261.012	55	29	150	0	29	548	63.9	6.05	717.72	0	2071.7	1888.2	2193.7	1861.6	1638.2	1527.7	1521	1388.9	1557.7	2031.9	1620.9	1687	1741.2	1777.1	1402.3	1119.6	1521	1099.4	1311.6	2009.3
High	P47897	Glutamine--tRNA ligase OS=Homo sapiens OX=9606 GN=QARS PE=1 SV=1	0	259.866	61	44	117	0	3	775	87.7	7.15	495.41	13	4950.8	4960.4	4807.9	4772.9	4587.8	5438.9	4773.3	5142	4970.1	4822.3	3873.5	4431.8	3816.2	4556.4	3927	3986.1	4773.3	4070.3	4184.7	4768.6
High	O95163	Elongator complex protein 1 OS=Homo sapiens OX=9606 GN=ELP1 PE=1 SV=3	0	259.052	46	41	79	7	41	1332	150.2	5.94	336.7	0	1471.8	1304.4	1272.6	1270.8	1146.6	1050.3	1210.9	1032.4	1049.8	1088.3	1151.5	1165.4	1010.1	1213.2	981.5	769.7	1210.9	817.2	883.9	1076.2
High	P28838	Cytosol aminopeptidase OS=Homo sapiens OX=9606 GN=LAP3 PE=1 SV=3	0	259.034	67	31	121	0	31	519	56.1	7.93	514.57	0	4544.6	3781.9	4398	3582.2	4283.8	3952.5	3922.1	4752.6	5199.9	4629.5	3555.6	3378.9	3490.9	3419.8	3666.8	2896.7	3922.1	3762.1	4378.2	4577.9
High	Q9BUJ2	Heterogeneous nuclear ribonucleoprotein U-like protein 1 OS=Homo sapiens OX=9606 GN=HNRNPUL1 PE=1 SV=2	0	258.681	49	37	101	0	35	856	95.7	6.92	436.83	1	3491.7	3217.5	3153.6	3396.4	3157.1	2717	3063.4	2716.5	2734.1	2707.7	2731.9	2874.6	2503.2	3242.4	2702.4	1991.3	3063.4	2150.3	2302	2677.5
High	Q13177	Serine/threonine-protein kinase PAK 2 OS=Homo sapiens OX=9606 GN=PAK2 PE=1 SV=3	0	258.596	68	25	126	12	19	524	58	5.96	627.75	2	2946.1	2561	2709.5	2339.8	2838.4	2273	2779.2	3946.3	4216.8	3916.4	2305	2288	2150.7	2233.7	2429.6	1665.9	2779.2	3123.8	3550.4	3872.8
High	O75150	E3 ubiquitin-protein ligase BRE1B OS=Homo sapiens OX=9606 GN=RNF40 PE=1 SV=5	0	257.785	49	47	84	0	40	1001	113.6	6.29	357.56	0	1107.5	1093.6	1103.4	1243.8	1303.5	1312.9	1244.1	1255.6	1222.9	1212	866.5	977	875.8	1187.4	1115.8	962.2	1244.1	993.9	1029.6	1198.5
High	O60341	Lysine-specific histone demethylase 1A OS=Homo sapiens OX=9606 GN=KDM1A PE=1 SV=2	0	257.23	67	37	89	0	37	852	92.8	6.52	403.38	0	1013.6	2423.4	2442.2	2302.3	2364.9	2852.5	2718.4	2852.1	2743.2	2778.6	793	2165.1	1938.5	2197.9	2024.3	2090.6	2718.4	2257.6	2309.7	2747.6
High	P54886-2	Isoform Short of Delta-1-pyrroline-5-carboxylate synthase OS=Homo sapiens OX=9606 GN=ALDH18A1	0	255.334	58	40	89	1	1	793	87	7.12	383.25	11	3801.8	2737.2	3557.6	2657.9	3419.8	2354	3219.9	2313.6	3004	2259.7	2974.5	2445.5	2823.9	2537.4	2927.3	1725.2	3219.9	1831.4	2529.3	2234.5
High	P35251	Replication factor C subunit 1 OS=Homo sapiens OX=9606 GN=RFC1 PE=1 SV=4	0	254.889	46	43	76	0	43	1148	128.2	9.36	324.27	0	669.7	767.3	716.9	872.3	763.1	1277.8	1254	1348.3	1319.7	1470.6	524	685.6	569	832.7	653.2	936.5	1254	1067.3	1111.2	1454.2
High	Q8WWM7	Ataxin-2-like protein OS=Homo sapiens OX=9606 GN=ATXN2L PE=1 SV=2	0	254.44	41	35	98	0	34	1075	113.3	8.59	417.31	1	3775.6	4327.3	3704.7	4091.6	3433.9	4355.3	3664.2	4027	3538.8	4615.9	2954	3866.2	2940.6	3906.1	2939.3	3192	3664.2	3187.6	2979.6	4564.5
High	P11387	DNA topoisomerase 1 OS=Homo sapiens OX=9606 GN=TOP1 PE=1 SV=2	0	253.318	50	42	153	37	41	765	90.7	9.31	567.51	0	6862.1	7536.6	6733.2	7338.5	6946.5	6388.5	7164.6	6046.7	5956	6958.1	5368.9	6733.4	5344.4	7005.8	5946	4682.1	7164.6	4786.4	5014.8	6880.6
High	P28331-2	Isoform 2 of NADH-ubiquinone oxidoreductase 75 kDa subunit, mitochondrial OS=Homo sapiens OX=9606 GN=NDUFS1	0	253.307	65	36	89	0	36	741	80.9	6.64	422.51	0	2651.9	2466.8	2448.9	2331.1	2461.1	2349.5	2316.8	2782.2	2782.7	2906.5	2074.8	2203.9	1943.8	2225.4	2106.6	1721.9	2316.8	2202.3	2342.9	2874.2
High	Q15154	Pericentriolar material 1 protein OS=Homo sapiens OX=9606 GN=PCM1 PE=1 SV=5	0	253.127	30	50	80	0	1	2024	228.4	5.02	297.45	0
High	O00567	Nucleolar protein 56 OS=Homo sapiens OX=9606 GN=NOP56 PE=1 SV=4	0	252.995	64	32	118	6	32	594	66	9.19	506.25	0	5520.6	5723.1	5347.5	5406.8	5046.2	5298.4	4904.9	5389.7	5023.5	5578.3	4319.3	5113.1	4244.6	5161.6	4319.4	3883.1	4904.9	4266.3	4229.6	5516.1
High	A0FGR8-6	Isoform 6 of Extended synaptotagmin-2 OS=Homo sapiens OX=9606 GN=ESYT2	0	252.268	48	38	113	0	38	942	104.6	9.33	478.97	0	3348.3	3352	3152	3222.6	3114.2	3180.3	3066.6	3156.9	2752.8	2831.6	2619.7	2994.8	2501.9	3076.5	2665.7	2330.8	3066.6	2498.9	2317.8	2800.1
High	Q96AE4-2	Isoform 2 of Far upstream element-binding protein 1 OS=Homo sapiens OX=9606 GN=FUBP1	0	252.029	54	32	127	0	2	653	68.6	7.31	543.02	12	4622.9	4523.7	4441.5	4265.3	4228.1	3598.1	4093	3451.3	3668.3	3832.8	3616.9	4041.6	3525.5	4071.9	3619.1	2637	4093	2731.9	3088.6	3790.1
High	O95782	AP-2 complex subunit alpha-1 OS=Homo sapiens OX=9606 GN=AP2A1 PE=1 SV=3	0	251.498	55	43	100	0	30	977	107.5	7.03	396.79	7	3714.9	4196.8	4507.6	4018.9	4402.5	4462.1	4541.7	4341.9	4477	4125.8	2906.5	3749.6	3577.9	3836.7	3768.4	3270.2	4541.7	3436.9	3769.5	4079.8
High	P07954	Fumarate hydratase, mitochondrial OS=Homo sapiens OX=9606 GN=FH PE=1 SV=3	0	251.148	64	23	115	0	23	510	54.6	8.76	543.12	0	2586.1	3219.6	2570.3	3062.5	2303.7	2875.1	2090.8	2881.9	2227.8	2660.8	2023.3	2876.5	2040.2	2923.7	1971.9	2107.1	2090.8	2281.2	1875.7	2631.1
High	H0Y4R1	Inosine-5'-monophosphate dehydrogenase 2 (Fragment) OS=Homo sapiens OX=9606 GN=IMPDH2 PE=1 SV=1	0	250.943	61	30	129	1	1	470	51	8.18	615.87	0
High	O76094	Signal recognition particle subunit SRP72 OS=Homo sapiens OX=9606 GN=SRP72 PE=1 SV=3	0	250.402	61	32	96	1	13	671	74.6	9.26	424.11	5	2224.3	2380.5	2134.3	2258.9	1996.3	2244.2	1859.7	2146.9	1961.4	2467.9	1740.3	2126.8	1694.1	2156.5	1708.8	1644.8	1859.7	1699.5	1651.4	2440.4
High	Q15154-5	Isoform 5 of Pericentriolar material 1 protein OS=Homo sapiens OX=9606 GN=PCM1	0	250.124	30	50	80	1	1	2016	227.6	5.03	295.88	10	1118.2	1062.5	1052.2	1036.8	976.5	910.1	958.7	1344.7	1358.8	1241.7	874.9	949.2	835.2	989.8	835.9	667	958.7	1064.4	1144.1	1227.9
High	O43390-2	Isoform 2 of Heterogeneous nuclear ribonucleoprotein R OS=Homo sapiens OX=9606 GN=HNRNPR	0	249.876	53	29	172	0	1	636	71.2	8.13	723.03	0
High	P36578	60S ribosomal protein L4 OS=Homo sapiens OX=9606 GN=RPL4 PE=1 SV=5	0	249.7	58	35	143	0	34	427	47.7	11.06	606.47	0	10560.4	10495.2	10198.9	9994.7	9722.1	9415.6	9653.9	9367.1	9495.2	10443.5	8262.4	9376.7	8095.4	9541.5	8321.9	6900.6	9653.9	7414.8	7994.7	10327.1
High	E9PHY5	Band 4.1-like protein 2 OS=Homo sapiens OX=9606 GN=EPB41L2 PE=1 SV=1	0	249.309	47	38	107	0	38	935	104.3	5.39	473.52	0	3929	3136.1	3923.1	2963.9	3592.9	2778.8	3466.4	2758.8	3450.2	2794.5	3074	2801.9	3113.9	2829.5	3075.5	2036.6	3466.4	2183.8	2905	2763.4
High	Q14676	Mediator of DNA damage checkpoint protein 1 OS=Homo sapiens OX=9606 GN=MDC1 PE=1 SV=3	0	248.86	37	43	72	0	43	2089	226.5	5.47	343.7	0	2343.6	1959.3	2235.3	1820	2145.3	1768.3	1985.9	1734.3	1959.3	1570.4	1833.6	1750.5	1774.3	1737.5	1836.3	1295.9	1985.9	1372.8	1649.7	1552.9
High	P46087-4	Isoform 4 of Probable 28S rRNA (cytosine(4447)-C(5))-methyltransferase OS=Homo sapiens OX=9606 GN=NOP2	0	248.093	53	38	111	0	1	845	92.8	9.19	427.1	15	4347.4	4589.8	4177.3	4565.3	4329.3	5180.2	5000.2	4882.4	4631.2	4698.1	3401.4	4100.6	3315.7	4358.3	3705.8	3796.5	5000.2	3864.8	3899.3	4645.8
High	O15042	U2 snRNP-associated SURP motif-containing protein OS=Homo sapiens OX=9606 GN=U2SURP PE=1 SV=2	0	247.907	51	42	105	0	1	1029	118.2	8.47	401.8	0
High	A2RRP1	Neuroblastoma-amplified sequence OS=Homo sapiens OX=9606 GN=NBAS PE=1 SV=2	0	246.846	31	57	75	2	57	2371	268.4	5.96	266.83	0	2562.5	2651.5	2342.4	2502.1	2579.8	2254.4	2555.5	2095	2042.5	2203.5	2004.8	2368.9	1859.3	2388.7	2208.2	1652.3	2555.5	1658.3	1719.7	2179
High	Q14789	Golgin subfamily B member 1 OS=Homo sapiens OX=9606 GN=GOLGB1 PE=1 SV=2	0	246.843	23	60	71	0	57	3259	375.8	5	252.35	1	747.2	723.4	839.5	693.2	686	979.7	561.6	1233.2	1075.5	953.8	584.6	646.3	666.4	661.8	587.2	718	561.6	976.2	905.5	943.2
High	Q96AE4	Far upstream element-binding protein 1 OS=Homo sapiens OX=9606 GN=FUBP1 PE=1 SV=3	0	246.16	58	32	121	1	2	644	67.5	7.61	508.18	0
High	O15042-2	Isoform 2 of U2 snRNP-associated SURP motif-containing protein OS=Homo sapiens OX=9606 GN=U2SURP	0	246.035	51	42	105	0	1	1028	118.2	8.47	396.23	14	5365.3	5611.9	4976.6	6151.8	6071.9	5654.5	5882	5362.4	5113.9	6094.2	4197.7	5013.9	3950.2	5872.9	5197.4	4144.2	5882	4244.7	4305.8	6026.3
High	P43403	Tyrosine-protein kinase ZAP-70 OS=Homo sapiens OX=9606 GN=ZAP70 PE=1 SV=1	0	245.975	69	38	105	10	38	619	69.8	7.69	416.55	0	2949.9	3498	2893.6	3946.5	3470	5023.7	4651.3	4559	4229.3	4655.5	2308	3125.2	2296.8	3767.6	2970.3	3681.8	4651.3	3608.8	3560.9	4603.6
High	K7EIG1	Clustered mitochondria protein homolog (Fragment) OS=Homo sapiens OX=9606 GN=CLUH PE=1 SV=2	0	245.702	44	43	94	0	7	1251	140.5	6.4	367.18	14	2812	3210.9	3306.2	3162.8	3137.5	3272.2	3401.6	3350.8	3448.9	3181.7	2200	2868.7	2624.3	3019.4	2685.6	2398.2	3401.6	2652.4	2903.8	3146.2
High	M0QZR4	Rho guanine nucleotide exchange factor 1 OS=Homo sapiens OX=9606 GN=ARHGEF1 PE=1 SV=1	0	245.398	49	42	97	0	41	968	108.3	6.15	380.14	0	1623.3	1687.6	1573.4	1617	1496.4	2137.3	1818.6	1937.8	1764.4	1892.5	1270	1507.7	1248.9	1543.7	1280.9	1566.4	1818.6	1533.9	1485.6	1871.4
High	Q12888-2	Isoform 2 of TP53-binding protein 1 OS=Homo sapiens OX=9606 GN=TP53BP1	0	244.489	35	43	60	0	43	1977	214	4.7	260.84	0	535.7	664.3	561.7	648	604.5	670.6	551.9	767.4	653.3	756.5	419.1	593.5	445.8	618.6	517.4	491.5	551.9	607.5	550.1	748.1
High	A0A1B0GVU9	Glutamine--tRNA ligase (Fragment) OS=Homo sapiens OX=9606 GN=QARS PE=1 SV=1	0	244.162	60	42	119	0	1	736	83.7	7.44	477.64	0	1171.3	1261.6	1028.2	1212.2	987.4	767.6	981.6	706.9	712.3	825.1	916.4	1127.2	816.1	1157.3	845.2	562.5	981.6	559.5	599.8	815.9
High	Q9BPX3	Condensin complex subunit 3 OS=Homo sapiens OX=9606 GN=NCAPG PE=1 SV=1	0	243.069	46	39	85	19	39	1015	114.3	5.59	366.06	0	1443.9	1674.2	1714.6	2063.7	2120.8	1875.8	1937.2	1802.6	1872.4	1764	1129.7	1495.8	1361	1970.1	1815.3	1374.7	1937.2	1426.9	1576.5	1744.4
High	Q8WUM0	Nuclear pore complex protein Nup133 OS=Homo sapiens OX=9606 GN=NUP133 PE=1 SV=2	0	243.042	49	42	93	42	42	1156	128.9	5.1	392.6	0	3200.1	2810.9	2986.7	2935.5	3386	2564.8	3332.9	2487.4	2712	2886	2503.7	2511.4	2370.7	2802.4	2898.3	1879.7	3332.9	1969	2283.4	2853.9
High	P39023	60S ribosomal protein L3 OS=Homo sapiens OX=9606 GN=RPL3 PE=1 SV=2	0	242.613	64	29	226	0	29	403	46.1	10.18	1254.35	0	13037.9	12090.4	12224.4	11516.6	10301.6	10415.9	11427.3	10072.6	10737.5	10327.2	10200.7	10801.9	9703.1	10994.4	8817.9	7633.7	11427.3	7973.1	9040.6	10212.1
High	Q16643-3	Isoform 3 of Drebrin OS=Homo sapiens OX=9606 GN=DBN1	0	242.445	52	24	111	0	24	695	76.3	4.51	525.2	0	118.8	126.4	111.5	107.1	97.1	1380.6	831.5	2200.6	1890.2	1935.5	93	112.9	88.5	102.3	83.1	1011.8	831.5	1741.9	1591.5	1913.9
High	P50570-4	Isoform 4 of Dynamin-2 OS=Homo sapiens OX=9606 GN=DNM2	0	242.344	58	46	105	0	45	870	97.9	7.46	421.68	1	1932.8	2118.7	1885.4	2461.2	2177.6	2262.4	1993.1	2264.2	1947.3	2384.6	1512.2	1892.9	1496.6	2349.6	1864	1658.1	1993.1	1792.2	1639.6	2358.1
High	O94906	Pre-mRNA-processing factor 6 OS=Homo sapiens OX=9606 GN=PRPF6 PE=1 SV=1	0	241.197	51	45	110	0	45	941	106.9	8.25	401.56	0	6368.5	6209.4	6041.9	6376.9	6362.9	6547	6012.3	6227.2	5922.2	6683.9	4982.6	5547.7	4795.8	6087.7	5446.5	4798.2	6012.3	4929.3	4986.3	6609.4
High	O75165	DnaJ homolog subfamily C member 13 OS=Homo sapiens OX=9606 GN=DNAJC13 PE=1 SV=5	0	240.432	28	54	82	35	54	2243	254.3	6.74	280.02	0	1450.2	2170.7	2256.7	2093.3	2296.1	2181.5	2148.4	2066.1	2050.8	1961.1	1134.6	1939.4	1791.2	1998.4	1965.4	1598.8	2148.4	1635.4	1726.7	1939.3
High	P35998	26S proteasome regulatory subunit 7 OS=Homo sapiens OX=9606 GN=PSMC2 PE=1 SV=3	0	240.339	76	33	142	0	33	433	48.6	5.95	589.28	0	7956.5	6500.3	7521.2	6651.6	8050.2	6821	7611.6	6576.9	7441.9	7663.7	6225.1	5807.5	5969.9	6349.9	6890.8	4999	7611.6	5206.1	6265.9	7578.3
High	Q8TAQ2	SWI/SNF complex subunit SMARCC2 OS=Homo sapiens OX=9606 GN=SMARCC2 PE=1 SV=1	0	239.245	42	44	98	1	32	1214	132.8	5.69	352.54	0	1258.4	1225.5	1258.8	1171.4	1022.9	977.4	937.5	953.1	976.3	844.6	984.6	1094.9	999.1	1118.3	875.5	716.3	937.5	754.4	822	835.2
High	P31150	Rab GDP dissociation inhibitor alpha OS=Homo sapiens OX=9606 GN=GDI1 PE=1 SV=2	0	238.945	71	28	100	15	19	447	50.6	5.14	434.75	0	1465.4	1751.9	1536	1675.2	1189.8	1342	1146.8	1267.6	1178.8	1205.9	1146.5	1565.2	1219.2	1599.3	1018.4	983.6	1146.8	1003.4	992.5	1192.4
High	P46087-2	Isoform 2 of Probable 28S rRNA (cytosine(4447)-C(5))-methyltransferase OS=Homo sapiens OX=9606 GN=NOP2	0	238.874	55	38	110	0	1	808	88.9	9.23	419.77	0
High	P30153	Serine/threonine-protein phosphatase 2A 65 kDa regulatory subunit A alpha isoform OS=Homo sapiens OX=9606 GN=PPP2R1A PE=1 SV=4	0	238.319	66	34	116	0	24	589	65.3	5.11	494.38	4	5094.5	4897.8	5019.5	4673.5	4968.2	5223.1	5237.8	4970.4	5004.4	4906.9	3985.9	4375.8	3984.3	4461.6	4252.7	3827.9	5237.8	3934.4	4213.6	4852.3
High	Q03252	Lamin-B2 OS=Homo sapiens OX=9606 GN=LMNB2 PE=1 SV=4	0	238.197	60	46	132	42	42	620	69.9	5.59	482.23	0	7018.6	6581.6	6940.3	6265.7	6297.2	6481.4	5923.6	6357.4	6616.2	5697	5491.3	5880.2	5508.8	5981.6	5390.2	4750.2	5923.6	5032.3	5570.6	5633.5
High	P43686	26S proteasome regulatory subunit 6B OS=Homo sapiens OX=9606 GN=PSMC4 PE=1 SV=2	0	238.184	68	27	91	5	27	418	47.3	5.21	453.75	0	2161.7	1868.5	2115.8	1737.3	2033.9	1875.6	1971.5	1732.4	1909.6	1704.8	1691.3	1669.3	1679.4	1658.6	1740.9	1374.6	1971.5	1371.4	1607.8	1685.8
High	P20042	Eukaryotic translation initiation factor 2 subunit 2 OS=Homo sapiens OX=9606 GN=EIF2S2 PE=1 SV=2	0	237.891	68	29	118	29	29	333	38.4	5.8	523.48	0	3245.5	3384.4	2904.8	3247.2	2333.9	1827.9	2445	3090.5	3151.6	2744.1	2539.2	3023.8	2305.6	3099.9	1997.8	1339.7	2445	2446.4	2653.6	2713.6
High	O43175	D-3-phosphoglycerate dehydrogenase OS=Homo sapiens OX=9606 GN=PHGDH PE=1 SV=4	0	237.85	56	27	161	0	27	533	56.6	6.71	746.17	0	3524.4	3868	3271.5	3660.5	3510.3	4816.6	4450.6	4402.7	4120.4	4601.1	2757.4	3455.8	2596.7	3494.5	3004.7	3530	4450.6	3485	3469.2	4549.8
High	P50851-2	Isoform 2 of Lipopolysaccharide-responsive and beige-like anchor protein OS=Homo sapiens OX=9606 GN=LRBA	0	237.651	23	55	76	0	21	2851	317.5	5.57	259.84	9	2299.2	2199.2	2194.3	2130.6	2052.3	2016.4	1860.4	2243	2085.4	2020.9	1798.9	1964.9	1741.7	2034	1756.7	1477.8	1860.4	1775.5	1755.8	1998.4
High	E7EQT4	Apoptotic chromatin condensation inducer in the nucleus OS=Homo sapiens OX=9606 GN=ACIN1 PE=1 SV=2	0	237.535	35	43	127	1	43	1301	147.3	6.73	461.21	0	7684.9	7747.7	7867.1	7585.6	7779.4	7369	7145	7011.5	7001.5	6748.7	6012.6	6922	6244.5	7241.6	6659	5400.6	7145	5550.1	5895.1	6673.5
High	Q96K76	Ubiquitin carboxyl-terminal hydrolase 47 OS=Homo sapiens OX=9606 GN=USP47 PE=1 SV=3	0	237.138	42	49	88	0	49	1375	157.2	5.08	328.83	0	2209.3	1993.9	2036.2	1928.6	2140	2101.1	1913.9	2228.5	2214.2	2134.3	1728.6	1781.4	1616.3	1841.1	1831.8	1539.9	1913.9	1764	1864.3	2110.5
High	B0I1T2	Unconventional myosin-Ig OS=Homo sapiens OX=9606 GN=MYO1G PE=1 SV=2	0	237.113	49	37	74	3	35	1018	116.4	8.73	328.53	0	1133.2	943.3	1060.7	915.2	985.1	767.4	976.4	804.5	982	801.8	886.6	842.8	841.9	873.7	843.2	562.4	976.4	636.8	826.8	792.8
High	P49411	Elongation factor Tu, mitochondrial OS=Homo sapiens OX=9606 GN=TUFM PE=1 SV=2	0	236.939	63	26	140	25	26	452	49.5	7.61	638.19	0	5058.2	5370.5	4927.4	5181.4	5025.9	5095.4	4986.8	4776.9	4606.3	5929.1	3957.5	4798.1	3911.1	4946.5	4302	3734.4	4986.8	3781.2	3878.4	5863.1
High	P17812	CTP synthase 1 OS=Homo sapiens OX=9606 GN=CTPS1 PE=1 SV=2	0	236.898	64	32	115	0	32	591	66.6	6.46	501.6	0	2598.9	3090.5	3430.7	3601.4	4153.6	3055.6	4055	2924.8	3418.4	3647.9	2033.3	2761.1	2723.1	3438.1	3555.4	2239.4	4055	2315.2	2878.2	3607.2
High	O75717	WD repeat and HMG-box DNA-binding protein 1 OS=Homo sapiens OX=9606 GN=WDHD1 PE=1 SV=1	0	236.525	42	39	80	0	39	1129	125.9	5.62	331.78	0	1990.2	2159	2045.3	2235	2012	2195.1	1923.7	2510	2267	2477.2	1557.1	1928.9	1623.5	2133.6	1722.2	1608.7	1923.7	1986.8	1908.7	2449.6
High	O95071	E3 ubiquitin-protein ligase UBR5 OS=Homo sapiens OX=9606 GN=UBR5 PE=1 SV=2	0	236.386	27	55	75	0	55	2799	309.2	5.85	274.44	0	1676.3	1663.9	1516.1	1527.1	1855.1	1494.8	2276.6	1506	1666.2	1650.6	1311.6	1486.6	1203.4	1457.9	1587.9	1095.5	2276.6	1192.1	1402.9	1632.3
High	Q05086-3	Isoform III of Ubiquitin-protein ligase E3A OS=Homo sapiens OX=9606 GN=UBE3A	0	236.275	48	38	90	0	38	872	100	5.21	363.28	0	1383.2	1218.1	1314.3	1136.1	1278.4	1135	1213.5	1385.4	1405	1241.7	1082.2	1088.3	1043.2	1084.6	1094.3	831.8	1213.5	1096.7	1183	1227.9
High	Q9Y230	RuvB-like 2 OS=Homo sapiens OX=9606 GN=RUVBL2 PE=1 SV=3	0	235.738	73	29	125	0	29	463	51.1	5.64	546.82	0	2952.5	2633.7	2735.5	2561.7	2850.7	2405.7	2878	2297	2492.8	3593	2310	2353	2171.3	2445.5	2440.1	1763.1	2878	1818.2	2098.8	3553
High	Q15020	Squamous cell carcinoma antigen recognized by T-cells 3 OS=Homo sapiens OX=9606 GN=SART3 PE=1 SV=1	0	235.582	56	44	104	0	42	963	109.9	5.57	382.88	0	1655.5	1592.4	1601.2	2274.8	2235.9	2480.4	2341.9	2338.4	2335.3	2159.1	1295.2	1422.7	1270.9	2171.6	1913.9	1817.9	2341.9	1851	1966.2	2135.1
High	Q13045	Protein flightless-1 homolog OS=Homo sapiens OX=9606 GN=FLII PE=1 SV=2	0	235.376	47	46	88	0	46	1269	144.7	6.05	350.11	0	2258.8	2172.5	2155.4	2384.2	2469.2	2497.8	2297.1	2399.3	2317.3	2260.1	1767.2	1941	1710.9	2276.1	2113.6	1830.6	2297.1	1899.2	1951.1	2234.9
High	A0A024R571	EH domain-containing protein 1 OS=Homo sapiens OX=9606 GN=EHD1 PE=1 SV=1	0	235.239	76	36	101	0	34	548	61.9	6.71	444.35	1	1011.8	967	984.8	985.2	990.2	1341.8	1165.3	1225.7	1186.1	1161.7	791.6	863.9	781.7	940.5	847.6	983.4	1165.3	970.2	998.7	1148.8
High	Q9GZR7	ATP-dependent RNA helicase DDX24 OS=Homo sapiens OX=9606 GN=DDX24 PE=1 SV=1	0	234.937	53	39	78	0	38	859	96.3	9.06	315.26	1	3232.2	2928.6	3376.7	2771.4	3342.6	2739.1	3252.2	2828.5	3079.4	2817.5	2528.8	2616.5	2680.2	2645.7	2861.1	2007.5	3252.2	2239	2592.7	2786.1
High	Q9Y3I0	tRNA-splicing ligase RtcB homolog OS=Homo sapiens OX=9606 GN=RTCB PE=1 SV=1	0	234.772	72	29	120	29	29	505	55.2	7.23	522.1	0	4090.8	4108.1	3965.9	3921.5	4187.4	4754.9	4615.5	4796.2	4830	4659.5	3200.6	3670.3	3147.9	3743.6	3584.3	3484.8	4615.5	3796.5	4066.7	4607.6
High	O43719	HIV Tat-specific factor 1 OS=Homo sapiens OX=9606 GN=HTATSF1 PE=1 SV=1	0	234.734	54	43	111	24	43	755	85.8	4.4	442.34	0	2862.6	3565.7	3938.6	4089	4113.3	3558.7	3848	5644.7	6018.7	5391.6	2239.6	3185.7	3126.3	3903.6	3520.8	2608.1	3848	4468.2	5067.6	5331.5
High	Q8WWQ0	PH-interacting protein OS=Homo sapiens OX=9606 GN=PHIP PE=1 SV=2	0	234.479	39	52	77	47	52	1821	206.6	8.85	306.64	0	1954.1	1716	1748.4	1648.9	1873.3	1741.2	2146.3	1608.7	1800.5	1670.6	1528.9	1533.1	1387.8	1574.1	1603.5	1276.1	2146.3	1273.4	1516	1652
High	Q99615	DnaJ homolog subfamily C member 7 OS=Homo sapiens OX=9606 GN=DNAJC7 PE=1 SV=2	0	233.872	59	35	127	0	35	494	56.4	6.96	481.69	0	5011.6	4392.4	4940.3	4165.9	4467	4301.7	4024.7	4131.4	4370.2	3642.9	3921	3924.3	3921.3	3977	3823.7	3152.7	4024.7	3270.3	3679.6	3602.3
High	P61011	Signal recognition particle 54 kDa protein OS=Homo sapiens OX=9606 GN=SRP54 PE=1 SV=1	0	233.487	70	32	100	0	32	504	55.7	8.75	421.84	0	3972.4	3829.7	3990.3	3580.4	3271.3	2919.5	3228.8	2785.3	3008.7	2682	3108	3421.5	3167.3	3418.1	2800.2	2139.7	3228.8	2204.8	2533.2	2652.1
High	P62258	14-3-3 protein epsilon OS=Homo sapiens OX=9606 GN=YWHAE PE=1 SV=1	0	233.406	72	22	289	0	19	255	29.2	4.74	1196.32	0	5027.2	5047.4	4830.6	4889.1	4616.9	4625.8	4324.9	4475.9	4326.7	4659	3933.3	4509.4	3834.2	4667.4	3952	3390.2	4324.9	3543	3643	4607.1
High	P52948	Nuclear pore complex protein Nup98-Nup96 OS=Homo sapiens OX=9606 GN=NUP98 PE=1 SV=4	0	233.25	27	45	103	0	45	1817	197.5	6.4	388.1	0	1625.7	2468.3	2771.6	2347.2	2435.7	2442.6	2185.9	2311.5	2396	2527.7	1271.9	2205.2	2200	2240.7	2084.9	1790.1	2185.9	1829.7	2017.4	2499.5
High	Q15046	Lysine--tRNA ligase OS=Homo sapiens OX=9606 GN=KARS PE=1 SV=3	0	233.224	68	36	144	0	36	597	68	6.35	603.69	0	4545.6	4066.7	4324.3	5471.9	6293.5	5668	5640.5	5333	5942.1	6168.2	3556.5	3633.3	3432.4	5223.8	5387.1	4154	5640.5	4221.4	5003.1	6099.5
High	B4DY08	Heterogeneous nuclear ribonucleoproteins C1/C2 OS=Homo sapiens OX=9606 GN=HNRNPC PE=1 SV=1	0	232.931	59	28	361	1	5	288	32	8.72	1513.49	9	6156	6117.3	5828.1	5836.8	5580	5577.2	5431.4	5418.1	5234.7	6261.8	4816.4	5465.4	4626	5572.1	4776.3	4087.5	5431.4	4288.8	4407.4	6192
High	Q01518	Adenylyl cyclase-associated protein 1 OS=Homo sapiens OX=9606 GN=CAP1 PE=1 SV=5	0	232.535	59	29	144	0	29	475	51.9	8.06	561.08	0	5122.1	4905.1	5132	4800.7	4757.8	6023.3	5812.5	6808.9	6366.3	6314.9	4007.5	4382.4	4073.5	4583.1	4072.6	4414.4	5812.5	5389.7	5360.3	6244.5
High	Q96G03	Phosphoglucomutase-2 OS=Homo sapiens OX=9606 GN=PGM2 PE=1 SV=4	0	232.502	53	35	133	11	33	612	68.2	6.73	468.86	2	3943.6	5225.5	4861.6	4929.8	5071.8	4470.3	5128.2	4210.4	4110.2	4415.5	3085.5	4668.6	3858.9	4706.3	4341.3	3276.2	5128.2	3332.8	3460.7	4366.3
High	O60763	General vesicular transport factor p115 OS=Homo sapiens OX=9606 GN=USO1 PE=1 SV=2	0	232.21	47	37	89	2	36	962	107.8	4.91	373.04	0	3588.6	4281.3	3851.9	4089.5	3856.4	4131.6	3519.5	3937.2	3535.9	3968.3	2807.7	3825.1	3057.5	3904.1	3301	3028	3519.5	3116.6	2977.1	3924.1
High	J3KPF3	4F2 cell-surface antigen heavy chain OS=Homo sapiens OX=9606 GN=SLC3A2 PE=1 SV=1	0	232.148	54	29	119	0	28	631	68.1	5.05	501.51	0	3466	3796.8	3361.6	4037.2	3604.8	3862.7	3324.3	3663.1	3232.3	3580.5	2711.7	3392.2	2668.3	3854.2	3085.6	2830.9	3324.3	2899.6	2721.5	3540.6
High	Q8N3U4-2	Isoform 2 of Cohesin subunit SA-2 OS=Homo sapiens OX=9606 GN=STAG2	0	232.091	44	49	89	2	36	1268	145.7	5.52	332.1	7	3350.2	3194.2	3139.8	3054.2	2863.5	2556.2	2635.1	2555.2	2490.6	2454.4	2621.1	2853.8	2492.2	2915.7	2451.1	1873.4	2635.1	2022.6	2097	2427
High	P13489	Ribonuclease inhibitor OS=Homo sapiens OX=9606 GN=RNH1 PE=1 SV=2	0	231.484	78	23	87	3	23	461	49.9	4.82	401.69	0	2984.7	2586.2	2908.7	2467.1	2600.4	2654.9	2470	2537.5	2560.2	2285.5	2335.2	2310.6	2308.8	2355.2	2225.9	1945.7	2470	2008.6	2155.6	2260
High	Q13310	Polyadenylate-binding protein 4 OS=Homo sapiens OX=9606 GN=PABPC4 PE=1 SV=1	0	231.397	55	31	121	1	20	644	70.7	9.26	530.11	0	2730.6	3468.6	3741	3364	3255.7	2909.1	3183.4	2886.2	3057.9	3102.2	2136.4	3099	2969.4	3211.4	2786.8	2132.1	3183.4	2284.6	2574.6	3067.7
High	Q14166	Tubulin--tyrosine ligase-like protein 12 OS=Homo sapiens OX=9606 GN=TTLL12 PE=1 SV=2	0	231.306	59	30	86	26	30	644	74.4	5.53	408.63	0	2438.3	2361.7	2384.6	2296.2	2079.7	2140.9	1910.6	2119.4	2119.8	1882	1907.7	2110	1892.8	2192.1	1780.2	1569	1910.6	1677.7	1784.8	1861.1
High	O00231	26S proteasome non-ATPase regulatory subunit 11 OS=Homo sapiens OX=9606 GN=PSMD11 PE=1 SV=3	0	231.079	79	32	124	2	32	422	47.4	6.48	534.13	0	4058.1	3704.3	3918.4	3608.6	3850.4	3492.3	3729.4	3609	3837.1	3556.1	3175	3309.5	3110.2	3445	3295.8	2559.5	3729.4	2856.8	3230.7	3516.5
High	O75122-3	Isoform 3 of CLIP-associating protein 2 OS=Homo sapiens OX=9606 GN=CLASP2	0	230.944	35	43	71	0	4	1515	165.8	8.31	256.66	11	2626.9	1918.1	2338.7	2007.8	2712	2142.5	2980.4	2128.9	2643.4	2292.5	2055.2	1713.7	1856.3	1916.7	2321.4	1570.2	2980.4	1685.2	2225.7	2266.9
High	Q8TEX9-2	Isoform 2 of Importin-4 OS=Homo sapiens OX=9606 GN=IPO4	0	230.849	47	36	79	0	36	1083	118.8	4.94	358.22	0	2505.7	2782.1	2783.9	2664.1	2803.4	2585.8	2548	2490.7	2469.5	2452.9	1960.5	2485.6	2209.7	2543.3	2399.6	1895.1	2548	1971.5	2079.2	2425.6
High	P07195	L-lactate dehydrogenase B chain OS=Homo sapiens OX=9606 GN=LDHB PE=1 SV=2	0	230.488	63	21	241	7	20	334	36.6	6.05	944.81	0	9049.5	8718.4	9508.8	8443.6	9649.5	8192.2	8980.9	7827.6	8636.4	7872.5	7080.2	7789.3	7547.6	8060.8	8259.7	6004	8980.9	6196.1	7271.6	7784.7
High	I3L2B0	Clustered mitochondria protein homolog (Fragment) OS=Homo sapiens OX=9606 GN=CLUH PE=1 SV=2	0	230.376	47	40	86	3	5	1236	138.1	6.04	342.81	0
High	O60506-3	Isoform 3 of Heterogeneous nuclear ribonucleoprotein Q OS=Homo sapiens OX=9606 GN=SYNCRIP	0	230.257	57	29	180	0	1	562	62.6	7.56	818.84	0	149.1	119.9	160.9	125.5	144.8	173	115.1	146.3	158.4	114.4	116.7	107.1	127.7	119.8	123.9	126.8	115.1	115.8	133.4	113.1
High	O15523	ATP-dependent RNA helicase DDX3Y OS=Homo sapiens OX=9606 GN=DDX3Y PE=1 SV=2	0	229.473	50	31	149	0	3	660	73.1	7.55	565.54	0
High	P48147	Prolyl endopeptidase OS=Homo sapiens OX=9606 GN=PREP PE=1 SV=2	0	229.427	68	38	114	38	38	710	80.6	5.86	447.07	0	2024.9	2603.7	2354.6	2388.5	2150.7	2611.8	2287.8	3211.2	2798.4	3024	1584.3	2326.3	1868.9	2280.2	1841	1914.2	2287.8	2541.9	2356.2	2990.3
High	Q9Y2X3	Nucleolar protein 58 OS=Homo sapiens OX=9606 GN=NOP58 PE=1 SV=1	0	229.168	58	29	114	16	29	529	59.5	8.92	458.35	0	1612.9	1614.5	1580.8	1560.2	1453.9	1661.7	1347.1	1564	1450.7	1885.7	1261.9	1442.4	1254.7	1489.4	1244.5	1217.8	1347.1	1238	1221.5	1864.7
High	P52292	Importin subunit alpha-1 OS=Homo sapiens OX=9606 GN=KPNA2 PE=1 SV=1	0	228.976	62	23	108	14	23	529	57.8	5.4	528.43	0	2131.7	1793.5	2070.6	1747.9	1947.9	1617.4	1812.2	1582.2	1743.5	1669.1	1667.8	1602.3	1643.6	1668.7	1667.3	1185.4	1812.2	1252.4	1468	1650.5
High	P34897	Serine hydroxymethyltransferase, mitochondrial OS=Homo sapiens OX=9606 GN=SHMT2 PE=1 SV=3	0	228.796	67	31	121	0	30	504	56	8.53	512.98	0	4922.4	4785.1	4805.5	4514.8	4759.2	4914.9	4312.2	4610.6	4591.7	4286.5	3851.2	4275.1	3814.4	4310.1	4073.7	3602.1	4312.2	3649.6	3866.1	4238.7
High	Q15084-2	Isoform 2 of Protein disulfide-isomerase A6 OS=Homo sapiens OX=9606 GN=PDIA6	0	227.605	59	26	100	0	26	492	53.9	5.33	486.66	0	2071	2099.8	1974.1	1972.4	1852.8	2997.7	3784	2818.4	2640.2	2949.9	1620.3	1876.1	1566.9	1883	1585.9	2197	3784	2231	2222.9	2917
High	Q01780	Exosome component 10 OS=Homo sapiens OX=9606 GN=EXOSC10 PE=1 SV=2	0	226.922	55	42	88	1	42	885	100.8	8.46	352.32	0	2802.4	2883.8	2777	2734	2731.1	2666.8	2629.2	2618.8	2820.6	2614.6	2192.5	2576.5	2204.2	2610.1	2337.7	1954.4	2629.2	2072.9	2374.9	2585.5
High	P52789	Hexokinase-2 OS=Homo sapiens OX=9606 GN=HK2 PE=1 SV=2	0	226.22	48	38	86	1	33	917	102.3	6.05	312.19	0	3808.9	2891.5	3816	2759.2	3804.3	2774.5	3473.7	2619.1	3527.4	2515.2	2980.1	2583.4	3028.9	2634.1	3256.4	2033.4	3473.7	2073.2	2969.9	2487.2
High	Q9P258	Protein RCC2 OS=Homo sapiens OX=9606 GN=RCC2 PE=1 SV=2	0	225.917	67	28	120	28	28	522	56	8.78	549.16	0	5810.8	5271	5505.3	5066.9	5027.2	6027.5	5796	5732.1	5738.1	5487.3	4546.3	4709.3	4369.8	4837.2	4303.1	4417.5	5796	4537.3	4831.3	5426.1
High	Q92973	Transportin-1 OS=Homo sapiens OX=9606 GN=TNPO1 PE=1 SV=2	0	225.876	51	36	109	0	27	898	102.3	4.98	478.81	7	4740.9	4384.2	4632.4	4163.5	5000.9	4764.6	6143.4	4837.6	4995.5	4868.6	3709.2	3917	3677	3974.7	4280.6	3491.9	6143.4	3829.3	4206.1	4814.3
High	P14868	Aspartate--tRNA ligase, cytoplasmic OS=Homo sapiens OX=9606 GN=DARS PE=1 SV=2	0	225.589	72	37	154	0	37	501	57.1	6.55	561.64	0	8915.9	9695.8	8499.6	11214.9	9876.4	10692	9516.8	10195	9206.6	10199.8	6975.7	8662.5	6746.6	10706.3	8453.9	7836	9516.8	8070.1	7751.7	10086.2
High	P07384	Calpain-1 catalytic subunit OS=Homo sapiens OX=9606 GN=CAPN1 PE=1 SV=1	0	225.048	53	36	92	26	36	714	81.8	5.67	389.06	0	2883.9	2819.5	2688.3	3308.1	3145	2937.8	3095	2768.4	2877	2792.7	2256.4	2519.1	2133.8	3158.1	2692	2153.1	3095	2191.4	2422.4	2761.6
High	P63104	14-3-3 protein zeta/delta OS=Homo sapiens OX=9606 GN=YWHAZ PE=1 SV=1	0	224.95	71	22	164	0	16	245	27.7	4.79	730.7	7	7569.6	7691.4	6581.5	7329.1	7356.2	6025.6	8074.4	5929.2	5906.2	7422.5	5922.4	6871.8	5224.1	6996.8	6296.8	4416.1	8074.4	4693.4	4972.9	7339.8
High	P17980	26S proteasome regulatory subunit 6A OS=Homo sapiens OX=9606 GN=PSMC3 PE=1 SV=3	0	224.597	78	29	109	0	29	439	49.2	5.24	459.57	0	3603.8	3330	3459.1	3708.4	4009.7	4034.9	3616.3	3851.4	3743	3598.3	2819.6	2975.1	2745.7	3540.3	3432.2	2957.1	3616.3	3048.6	3151.5	3558.2
High	P07602	Prosaposin OS=Homo sapiens OX=9606 GN=PSAP PE=1 SV=2	0	224.546	66	26	138	1	26	524	58.1	5.17	545.58	0	6933	5227.1	6720.5	6919.6	8143	7004.2	8746.1	6597.3	8543.4	6447.3	5424.3	4670	5334.4	6605.9	6970.2	5133.3	8746.1	5222.2	7193.3	6375.5
High	Q5VTR2	E3 ubiquitin-protein ligase BRE1A OS=Homo sapiens OX=9606 GN=RNF20 PE=1 SV=2	0	224.498	45	41	82	25	36	975	113.6	5.94	311.91	0	1139.9	1091.4	1117.3	1000	1072.4	1167.1	1010.8	1031.1	1067.5	968.7	891.9	975.1	886.8	954.7	918	855.4	1010.8	816.2	898.8	957.9
High	A0A1W2PNU4	RANBP2-like and GRIP domain-containing protein 2 OS=Homo sapiens OX=9606 GN=RGPD2 PE=4 SV=1	0	223.557	25	43	80	0	11	1756	197.1	6.2	270.78	0
High	P04083	Annexin A1 OS=Homo sapiens OX=9606 GN=ANXA1 PE=1 SV=2	0	223.454	75	25	133	14	24	346	38.7	7.02	624.92	1	6942.4	3128.9	6844.4	3003.9	7423.1	3707.3	9473.6	3530.2	7972.8	3550.1	5431.7	2795.4	5432.7	2867.6	6353.9	2717.1	9473.6	2794.4	6712.9	3510.6
High	Q5SRE5	Nucleoporin NUP188 homolog OS=Homo sapiens OX=9606 GN=NUP188 PE=1 SV=1	0	223.348	32	48	65	6	47	1749	195.9	6.73	260.74	0	2427.1	2332.3	2288.6	2269	2325	2171.7	2245.4	2249.7	2262.2	2248.4	1898.9	2083.7	1816.6	2166.2	1990.2	1591.7	2245.4	1780.8	1904.7	2223.3
High	Q9UHD8	Septin-9 OS=Homo sapiens OX=9606 GN=SEPT9 PE=1 SV=2	0	223.251	70	34	103	1	34	586	65.4	8.97	434.99	0	3614	4387	4050.4	5890.4	6093.8	6720.6	6589.9	6401.4	6109.7	6264.2	2827.5	3919.4	3215	5623.3	5216.1	4925.4	6589.9	5067.1	5144.2	6194.4
High	O75179	Ankyrin repeat domain-containing protein 17 OS=Homo sapiens OX=9606 GN=ANKRD17 PE=1 SV=3	0	223.162	21	43	68	0	25	2603	274.1	6.52	253.66	1	927	721.2	842.9	704.3	906.1	746.4	836.8	710.3	786.2	696.2	725.3	644.3	669	672.4	775.6	547.1	836.8	562.2	661.9	688.5
High	Q9BVJ6	U3 small nucleolar RNA-associated protein 14 homolog A OS=Homo sapiens OX=9606 GN=UTP14A PE=1 SV=1	0	222.804	52	35	83	4	35	771	87.9	7.87	331.92	0	2425	2383.8	2271.9	2319.6	2461.9	2310.7	2638.7	2305.2	2359.5	2291.9	1897.3	2129.8	1803.3	2214.4	2107.3	1693.5	2638.7	1824.7	1986.6	2266.4
High	Q9Y263	Phospholipase A-2-activating protein OS=Homo sapiens OX=9606 GN=PLAA PE=1 SV=2	0	222.036	56	39	76	8	39	795	87.1	6.37	317.37	0	3054.3	2628.4	3014.9	2527.4	2757	2901.6	2514.2	3105.6	2991.5	2574	2389.6	2348.3	2393	2412.8	2359.9	2126.6	2514.2	2458.3	2518.8	2545.4
High	Q15365	Poly(rC)-binding protein 1 OS=Homo sapiens OX=9606 GN=PCBP1 PE=1 SV=2	0	221.716	83	19	115	13	13	356	37.5	7.09	583.03	4	6012.9	6352.6	5482.3	6692.2	5943.8	6057.7	5724.2	5801.9	5363.4	5644.9	4704.5	5675.6	4351.5	6388.7	5087.8	4439.7	5724.2	4592.6	4515.8	5582
High	Q92797	Symplekin OS=Homo sapiens OX=9606 GN=SYMPK PE=1 SV=2	0	221.643	41	42	75	6	42	1274	141.1	6.13	316.01	0	2669.6	2847.7	2833.9	2998.3	2925.5	3387.2	2971.1	3492.9	3202.5	3307.8	2088.6	2544.2	2249.4	2862.3	2504.1	2482.4	2971.1	2764.9	2696.4	3271
High	Q9BZE4	Nucleolar GTP-binding protein 1 OS=Homo sapiens OX=9606 GN=GTPBP4 PE=1 SV=3	0	221.474	59	34	105	4	34	634	73.9	9.5	433.1	0	1014.2	1859.7	1798.9	3378.9	3502.2	3347	3060	3101.4	3051.9	3116.6	793.5	1661.5	1427.9	3225.7	2997.8	2453	3060	2455	2569.6	3081.9
High	A6NHR9	Structural maintenance of chromosomes flexible hinge domain-containing protein 1 OS=Homo sapiens OX=9606 GN=SMCHD1 PE=1 SV=2	0	221.316	29	51	71	0	50	2005	226.2	7.3	251.36	0	1512.1	1869.2	1420.1	1974.8	1600.7	1683.9	1447.8	1722.8	1341.1	1771.5	1183.1	1670	1127.2	1885.2	1370.1	1234.1	1447.8	1363.8	1129.2	1751.7
High	P04843	Dolichyl-diphosphooligosaccharide--protein glycosyltransferase subunit 1 OS=Homo sapiens OX=9606 GN=RPN1 PE=1 SV=1	0	221.247	60	35	156	2	35	607	68.5	6.38	592.06	0	6090.7	5068	5728	5008.7	5688.2	6458.7	5922.2	5735.1	6312.7	5753.2	4765.3	4527.9	4546.6	4781.6	4869	4733.5	5922.2	4539.8	5315.1	5689.1
High	P27824-2	Isoform 2 of Calnexin OS=Homo sapiens OX=9606 GN=CANX	0	220.699	51	31	142	0	20	627	71.5	4.7	618.29	6	3118.5	3447.4	2770.6	4216.8	3336.6	3765	3534.1	3660.9	3365.6	3532.4	2439.9	3080	2199.1	4025.6	2856	2759.4	3534.1	2897.9	2833.8	3493
High	Q32MZ4-3	Isoform 3 of Leucine-rich repeat flightless-interacting protein 1 OS=Homo sapiens OX=9606 GN=LRRFIP1	0	220.631	53	33	83	1	1	752	82.6	4.61	351.43	0	425	423.8	418.7	416.1	366.7	562.8	339.5	473.8	394.6	439.4	332.5	378.6	332.4	397.3	313.9	412.4	339.5	375	332.3	434.5
High	O43242	26S proteasome non-ATPase regulatory subunit 3 OS=Homo sapiens OX=9606 GN=PSMD3 PE=1 SV=2	0	220.183	67	38	117	11	38	534	60.9	8.44	443.46	0	4635.2	4458.4	4457.6	5146.7	5296	5108.2	4946.2	4854.4	4948.3	4977	3626.5	3983.3	3538.2	4913.3	4533.3	3743.8	4946.2	3842.6	4166.3	4921.5
High	Q8IWZ3-6	Isoform 6 of Ankyrin repeat and KH domain-containing protein 1 OS=Homo sapiens OX=9606 GN=ANKHD1	0	219.909	23	45	64	0	27	2617	277	5.86	230.22	6	1517.8	1366.5	1641.2	1359.2	1540.4	1462.2	1470.7	1394.2	1483.1	1298.1	1187.5	1220.9	1302.7	1297.6	1318.5	1071.7	1470.7	1103.6	1248.7	1283.7
High	P61158	Actin-related protein 3 OS=Homo sapiens OX=9606 GN=ACTR3 PE=1 SV=3	0	219.191	71	23	139	2	23	418	47.3	5.88	657.31	0	3390.7	5003.1	4730.4	5211.2	5060.8	5162.6	4855.7	5306.3	5068.4	5853.4	2652.9	4469.9	3754.8	4974.9	4331.9	3783.7	4855.7	4200.3	4267.5	5788.2
High	A0A1W2PNX8	Protein unc-45 homolog A OS=Homo sapiens OX=9606 GN=UNC45A PE=1 SV=1	0	219.112	45	40	83	0	39	1084	118.3	6.71	305.08	1	3543.8	3344.7	3518	3236.1	3090.4	3065.7	2906.5	2995.3	2947.6	2760.4	2772.6	2988.3	2792.4	3089.4	2645.3	2246.8	2906.5	2371	2481.8	2729.6
High	P18669	Phosphoglycerate mutase 1 OS=Homo sapiens OX=9606 GN=PGAM1 PE=1 SV=2	0	219.068	79	18	247	9	18	254	28.8	7.18	1059.06	0	751.6	690.4	753.5	1874	1721.8	2004.7	1863.8	1936	1898.1	1882.1	588.1	616.8	598.1	1789	1473.8	1469.3	1863.8	1532.4	1598.1	1861.1
High	Q32MZ4	Leucine-rich repeat flightless-interacting protein 1 OS=Homo sapiens OX=9606 GN=LRRFIP1 PE=1 SV=2	0	219.005	49	33	83	0	1	808	89.2	4.65	348.32	6	1103.5	1248.6	1014.8	1186.4	1010.7	1421.8	1254.9	1539.4	1293.1	1565.7	863.4	1115.6	805.5	1132.6	865.1	1042	1254.9	1218.5	1088.8	1548.2
High	Q96KP4	Cytosolic non-specific dipeptidase OS=Homo sapiens OX=9606 GN=CNDP2 PE=1 SV=2	0	218.846	68	25	87	0	25	475	52.8	5.97	411.35	0	1807.8	1615.5	1661.7	1546.6	1654.6	2536.6	2684.7	2279.7	2400.6	2300.7	1414.4	1443.3	1319	1476.4	1416.3	1859.1	2684.7	1804.5	2021.2	2275
High	P63244	Receptor of activated protein C kinase 1 OS=Homo sapiens OX=9606 GN=RACK1 PE=1 SV=3	0	218.759	80	20	211	0	20	317	35.1	7.69	998.15	0	7734.1	7755.6	8756.6	7561.8	8757.8	7503.7	8132.9	9555.9	10548.2	9488.9	6051.1	6929	6950.5	7218.9	7496.4	5499.4	8132.9	7564.1	8881.2	9383.1
High	Q9UQ80	Proliferation-associated protein 2G4 OS=Homo sapiens OX=9606 GN=PA2G4 PE=1 SV=3	0	218.659	73	27	245	0	25	394	43.8	6.55	1023.76	1	5596.4	5136.3	5169.3	7637.6	6252.7	5618.7	5490.6	5283.5	5691.7	5016.8	4378.6	4589	4103.1	7291.3	5352.1	4117.9	5490.6	4182.3	4792.2	4960.9
High	E3W994	CLIP-associating protein 2 OS=Homo sapiens OX=9606 GN=CLASP2 PE=1 SV=2	0	218.454	40	40	69	0	1	1273	138.8	8.34	252.79	0
High	O00429	Dynamin-1-like protein OS=Homo sapiens OX=9606 GN=DNM1L PE=1 SV=2	0	218.333	63	35	73	0	1	736	81.8	6.81	300.78	10	2160	2641.5	2643	2485.2	2598.8	2640.2	2682.4	2652.3	2609	2592.9	1689.9	2360	2097.8	2372.5	2224.5	1935	2682.4	2099.5	2196.7	2564.1
High	Q9HCS7	Pre-mRNA-splicing factor SYF1 OS=Homo sapiens OX=9606 GN=XAB2 PE=1 SV=2	0	218.143	59	40	80	40	40	855	99.9	6.23	326.81	0	3038.1	3227.4	2920.1	3106.9	2903	3151.7	2642.8	3016.7	2588.8	2904	2377	2883.4	2317.8	2966	2484.9	2309.8	2642.8	2388	2179.7	2871.6
High	Q9UBC2-2	Isoform 2 of Epidermal growth factor receptor substrate 15-like 1 OS=Homo sapiens OX=9606 GN=EPS15L1	0	218.043	52	36	84	0	36	910	99.5	5.08	323.51	0	1296.7	1306.7	1278.9	1216.7	1178.8	1350.7	1005.8	1463.3	1348.6	1407.7	1014.5	1167.4	1015.2	1161.5	1009	989.9	1005.8	1158.3	1135.5	1392
High	E7ESC6	Exportin-7 OS=Homo sapiens OX=9606 GN=XPO7 PE=1 SV=1	0	217.612	42	39	81	0	39	1088	124	6.48	328.02	0	3128.8	2584.1	3040.5	2615.4	3089.1	2950.7	3491	2997.4	3407.8	2959.4	2447.9	2308.7	2413.4	2496.8	2644.2	2162.5	3491	2372.6	2869.3	2926.4
High	P15170-3	Isoform 3 of Eukaryotic peptide chain release factor GTP-binding subunit ERF3A OS=Homo sapiens OX=9606 GN=GSPT1	0	217.336	48	31	149	0	14	637	68.7	5.33	577.17	8	4862.4	5178.2	5601.4	5013	5631.2	4983.4	5195.7	4816.6	5134	4745.6	3804.3	4626.4	4446.1	4785.7	4820.2	3652.3	5195.7	3812.7	4322.7	4692.7
High	P05455	Lupus La protein OS=Homo sapiens OX=9606 GN=SSB PE=1 SV=2	0	217.301	54	30	119	15	30	408	46.8	7.12	496.95	0	2235.3	2319.3	2086.3	2164.2	2015.3	2159.2	1826.2	3726	3419.3	3678.3	1748.9	2072.1	1656	2066	1725	1582.4	1826.2	2949.4	2879	3637.3
High	Q14137	Ribosome biogenesis protein BOP1 OS=Homo sapiens OX=9606 GN=BOP1 PE=1 SV=2	0	217.151	56	34	89	1	34	746	83.6	6.19	394.47	0	4561.2	4488.1	4194.4	4330.1	4437.7	3948.6	4278.6	3884.9	3741.3	3917.3	3568.6	4009.8	3329.3	4133.7	3798.5	2893.9	4278.6	3075.2	3150	3873.6
High	Q92538	Golgi-specific brefeldin A-resistance guanine nucleotide exchange factor 1 OS=Homo sapiens OX=9606 GN=GBF1 PE=1 SV=2	0	217.029	29	44	80	0	44	1859	206.3	5.73	310.15	0	2884.4	2961.8	3111.6	2869.7	3029.2	3159.7	2833.5	2925.1	3065.2	2794.4	2256.8	2646.2	2469.8	2739.6	2592.9	2315.7	2833.5	2315.4	2580.8	2763.3
High	O95373	Importin-7 OS=Homo sapiens OX=9606 GN=IPO7 PE=1 SV=1	0	216.656	38	31	70	26	30	1038	119.4	4.82	329.2	0	1001.9	1312.6	887.7	1230.8	954.3	1033.1	1002.8	976.8	762.2	1029.5	783.9	1172.7	704.6	1175	816.9	757.2	1002.8	773.2	641.8	1018
High	Q01826-2	Isoform 2 of DNA-binding protein SATB1 OS=Homo sapiens OX=9606 GN=SATB1	0	215.523	51	34	85	0	34	795	89.1	6.61	358.27	0	4113.4	5083.5	4208	4961.5	4669.3	5336.7	5938.9	5056.5	4790.5	5309.6	3218.3	4541.7	3340.1	4736.5	3996.8	3911.2	5938.9	4002.6	4033.5	5250.4
High	O14744	Protein arginine N-methyltransferase 5 OS=Homo sapiens OX=9606 GN=PRMT5 PE=1 SV=4	0	215.498	58	30	103	0	30	637	72.6	6.29	481.37	0	2636.4	2586.8	2499.6	3410.1	3352.8	3346.3	3125.4	3353.7	3181.8	3317.4	2062.7	2311.2	1984	3255.5	2869.9	2452.4	3125.4	2654.7	2679	3280.4
High	O00429-2	Isoform 4 of Dynamin-1-like protein OS=Homo sapiens OX=9606 GN=DNM1L	0	215.359	64	35	72	0	1	725	80.5	6.71	289.11	0
High	P00338-3	Isoform 3 of L-lactate dehydrogenase A chain OS=Homo sapiens OX=9606 GN=LDHA	0	215.205	71	24	149	1	23	361	39.8	8.43	569.74	1	8889.4	7409.9	8598.6	7042.1	7673.4	6203.9	7278.7	5923.1	7283.7	5742.8	6955	6620.2	6825.1	6722.7	6568.2	4546.8	7278.7	4688.5	6132.6	5678.8
High	Q9UHB9	Signal recognition particle subunit SRP68 OS=Homo sapiens OX=9606 GN=SRP68 PE=1 SV=2	0	215.19	55	33	93	0	33	627	70.7	8.56	367.46	0	4375.4	5161.9	4361.8	5160	3882	5384	5186.2	5153.1	4757.5	5426	3423.3	4611.8	3462.2	4926	3322.9	3945.9	5186.2	4079	4005.6	5365.5
High	Q96T58	Msx2-interacting protein OS=Homo sapiens OX=9606 GN=SPEN PE=1 SV=1	0	215.161	19	49	58	42	48	3664	402	7.64	217.13	1	1527.3	1355.5	1594.4	1325.6	1297.9	1228.4	1164.8	1159.5	1287.4	1059.1	1195	1211	1265.5	1265.5	1110.9	900.3	1164.8	917.8	1084	1047.3
High	O60488	Long-chain-fatty-acid--CoA ligase 4 OS=Homo sapiens OX=9606 GN=ACSL4 PE=1 SV=2	0	214.801	55	30	73	0	28	711	79.1	8.38	326.07	0	1095.9	1211	1024.1	1152.6	930.5	905.1	915.8	890.7	886.1	884.5	857.5	1081.9	812.9	1100.3	796.5	663.3	915.8	705.1	746.1	874.7
High	Q8TEQ6	Gem-associated protein 5 OS=Homo sapiens OX=9606 GN=GEMIN5 PE=1 SV=3	0	214.249	37	44	76	44	44	1508	168.5	6.62	268.53	0	869.9	869.7	786.6	820.2	737.7	895.7	981	1256.3	1251.9	1390.6	680.6	777	624.3	783	631.5	656.4	981	994.5	1054	1375.1
High	Q9H2U1	ATP-dependent DNA/RNA helicase DHX36 OS=Homo sapiens OX=9606 GN=DHX36 PE=1 SV=2	0	214.118	41	38	84	0	36	1008	114.7	7.68	348.26	2	2724.2	2642.1	2783.3	2527.1	2588.4	2959.9	2485.2	3036.2	2959.3	2952.6	2131.4	2360.5	2209.3	2412.5	2215.6	2169.3	2485.2	2403.3	2491.7	2919.7
High	Q9NQW7-3	Isoform 3 of Xaa-Pro aminopeptidase 1 OS=Homo sapiens OX=9606 GN=XPNPEP1	0	213.931	66	30	100	0	30	666	74.8	5.88	403.13	0	1760.5	1547.4	1591.5	2386	2874.1	2401.3	2605.5	2241.9	2592.9	2298.5	1377.4	1382.5	1263.2	2277.8	2460.2	1759.9	2605.5	1774.6	2183.2	2272.9
High	P00367	Glutamate dehydrogenase 1, mitochondrial OS=Homo sapiens OX=9606 GN=GLUD1 PE=1 SV=2	0	213.502	59	30	125	1	30	558	61.4	7.8	509.38	0	4286	3461.5	4042.6	3274.9	4185.3	3695.7	4432.9	3691.6	4283.6	3540.4	3353.4	3092.6	3208.8	3126.4	3582.5	2708.6	4432.9	2922.2	3606.7	3500.9
High	O43776	Asparagine--tRNA ligase, cytoplasmic OS=Homo sapiens OX=9606 GN=NARS PE=1 SV=1	0	213.274	47	29	127	18	29	548	62.9	6.25	543.65	0	2789.7	3631.9	2855.2	3620	2461	2517.3	2448.7	2398	2141	2910.3	2182.6	3244.9	2266.3	3455.9	2106.5	1844.9	2448.7	1898.2	1802.6	2877.8
High	Q13428-3	Isoform 3 of Treacle protein OS=Homo sapiens OX=9606 GN=TCOF1	0	213.259	28	37	77	0	0	1489	152.1	9.04	266.54	0
High	Q12769	Nuclear pore complex protein Nup160 OS=Homo sapiens OX=9606 GN=NUP160 PE=1 SV=3	0	212.989	38	37	67	2	37	1436	162	5.5	312.65	0	2545.4	2335.8	2494.4	2266.8	2412.9	2238.9	2248.4	2179.1	2193.6	2089	1991.5	2086.8	1979.9	2164	2065.4	1640.9	2248.4	1724.9	1846.9	2065.7
High	Q9UBF2	Coatomer subunit gamma-2 OS=Homo sapiens OX=9606 GN=COPG2 PE=1 SV=1	0	212.893	63	36	74	8	33	871	97.6	5.81	337.96	0	2389.1	2840	2298.6	2842.5	2218.2	2683.7	2157.6	2606.8	2082.6	2485.4	1869.2	2537.4	1824.5	2713.7	1898.8	1966.9	2157.6	2063.5	1753.4	2457.7
High	Q14151	Scaffold attachment factor B2 OS=Homo sapiens OX=9606 GN=SAFB2 PE=1 SV=1	0	212.721	35	39	106	15	20	953	107.4	6.16	450.38	0	1211.8	952	1252	1560.9	2059.8	1940.1	1782.8	2167.4	2331.5	1883.2	948.1	850.5	993.7	1490.1	1763.1	1421.9	1782.8	1715.6	1963	1862.2
High	P53992	Protein transport protein Sec24C OS=Homo sapiens OX=9606 GN=SEC24C PE=1 SV=3	0	212.71	48	37	78	0	33	1094	118.2	7.06	327.95	1	3200.7	3740.7	3078.5	3606.5	2874.1	2932.3	2857.2	2796.9	2503.3	2707.3	2504.2	3342.1	2443.6	3442.9	2460.2	2149.1	2857.2	2213.9	2107.7	2677.1
High	Q14157-1	Isoform 2 of Ubiquitin-associated protein 2-like OS=Homo sapiens OX=9606 GN=UBAP2L	0	212.546	41	25	73	0	2	983	103.9	6.98	370.47	0
High	Q86YP4-3	Isoform 3 of Transcriptional repressor p66-alpha OS=Homo sapiens OX=9606 GN=GATAD2A	0	212.501	64	30	72	0	28	634	68.1	9.94	292.72	1	2595.1	2292.4	2526.7	2220.1	2484.6	2357.8	2748.3	2373.6	2605	2293.8	2030.4	2048.1	2005.6	2119.4	2126.7	1728	2748.3	1878.8	2193.3	2268.3
High	O75694	Nuclear pore complex protein Nup155 OS=Homo sapiens OX=9606 GN=NUP155 PE=1 SV=1	0	212.324	40	41	75	0	41	1391	155.1	6.16	319.38	0	2214.7	2189.7	2064.6	2153.4	2021.8	1956.5	2448.1	1904.2	1888.9	2001.9	1732.8	1956.3	1638.8	2055.8	1730.6	1433.9	2448.1	1507.3	1590.4	1979.6
High	Q13428-4	Isoform 4 of Treacle protein OS=Homo sapiens OX=9606 GN=TCOF1	0	212.225	27	37	77	0	1	1524	155.8	8.95	266.18	18	3456.2	3944.4	3666	3915.9	3261.5	3041.3	3176.6	3124.7	2979.8	2953.9	2704.1	3524	2909.9	3738.3	2791.8	2228.9	3176.6	2473.4	2508.9	2921
High	Q9C0C9	(E3-independent) E2 ubiquitin-conjugating enzyme OS=Homo sapiens OX=9606 GN=UBE2O PE=1 SV=3	0	212.106	43	40	68	5	40	1292	141.2	5.12	288.58	0	1962	2544.4	2429.7	2413	2546.4	2759	2621.3	2559.2	2482.6	2616.1	1535.1	2273.3	1928.6	2303.6	2179.7	2022.1	2621.3	2025.8	2090.3	2587
High	Q8NE71	ATP-binding cassette sub-family F member 1 OS=Homo sapiens OX=9606 GN=ABCF1 PE=1 SV=2	0	212.007	45	32	73	0	30	845	95.9	6.8	324.31	1	1515.3	2633.2	1503.4	2580	1434.4	2786	1316.5	2649.4	1485.1	2737.2	1185.6	2352.5	1193.3	2463	1227.8	2041.8	1316.5	2097.2	1250.4	2706.7
High	P38919	Eukaryotic initiation factor 4A-III OS=Homo sapiens OX=9606 GN=EIF4A3 PE=1 SV=4	0	211.96	70	28	150	4	24	411	46.8	6.73	653.04	0	6359.3	6489.2	6139.3	6223.1	5976.2	6091.2	5586.6	5920.5	5572.4	5588.7	4975.5	5797.6	4873.1	5940.9	5115.4	4464.2	5586.6	4686.5	4691.8	5526.4
High	Q16881	Thioredoxin reductase 1, cytoplasmic OS=Homo sapiens OX=9606 GN=TXNRD1 PE=1 SV=3	0	211.924	54	26	101	0	25	649	70.9	7.39	479.53	0	4454.8	4285	4233.5	4074.2	3395.9	3097.6	3242.4	2827	3050	2926.1	3485.4	3828.4	3360.3	3889.5	2906.8	2270.2	3242.4	2237.7	2568	2893.5
High	Q8NC51	Plasminogen activator inhibitor 1 RNA-binding protein OS=Homo sapiens OX=9606 GN=SERBP1 PE=1 SV=2	0	211.819	61	30	124	0	3	408	44.9	8.65	451.78	9	3665	3115.7	3515.6	5418	5867.5	5177.3	5299.9	4965.4	6091.9	5241.4	2867.4	2783.6	2790.5	5172.3	5022.4	3794.4	5299.9	3930.4	5129.2	5183
High	P00390	Glutathione reductase, mitochondrial OS=Homo sapiens OX=9606 GN=GSR PE=1 SV=2	0	211.445	60	23	77	0	23	522	56.2	8.5	373.36	0	1842.8	2341.5	1781.1	2213.7	1484.6	1938.3	1430.9	1835.5	1395.3	1783.7	1441.8	2092	1413.7	2113.3	1270.8	1420.6	1430.9	1452.9	1174.8	1763.9
High	Q9ULT8	E3 ubiquitin-protein ligase HECTD1 OS=Homo sapiens OX=9606 GN=HECTD1 PE=1 SV=3	0	211.132	23	46	68	0	1	2610	289.2	5.35	255.74	11	1587.8	1199.2	1697	1456.4	2064.1	1798.1	1858.7	1693.2	2144.3	1583.8	1242.3	1071.4	1347	1390.4	1766.8	1317.8	1858.7	1340.3	1805.5	1566.2
High	P07910	Heterogeneous nuclear ribonucleoproteins C1/C2 OS=Homo sapiens OX=9606 GN=HNRNPC PE=1 SV=4	0	210.923	60	26	260	0	3	306	33.7	5.08	1050.32	0
High	Q9NRL2	Bromodomain adjacent to zinc finger domain protein 1A OS=Homo sapiens OX=9606 GN=BAZ1A PE=1 SV=2	0	210.916	33	46	81	1	46	1556	178.6	6.6	283.57	0	3233.6	3307.3	4025.5	3125.7	3691.1	3292.6	3325.8	3129.9	3576.6	2870	2530	2954.8	3195.3	2983.9	3159.5	2413.1	3325.8	2477.6	3011.4	2838
High	O95602	DNA-directed RNA polymerase I subunit RPA1 OS=Homo sapiens OX=9606 GN=POLR1A PE=1 SV=2	0	210.7	35	46	70	2	45	1720	194.7	7.03	254.37	0	1115.3	1039.2	1111	1403.4	1474.4	1450.3	1328.2	1396.1	1380.7	1280.7	872.6	928.5	881.9	1339.7	1262	1062.9	1328.2	1105.1	1162.5	1266.4
High	Q96RP9	Elongation factor G, mitochondrial OS=Homo sapiens OX=9606 GN=GFM1 PE=1 SV=2	0	210.652	45	31	80	0	31	751	83.4	7.01	337.98	0	1312.2	1176.4	1263.8	1089	1106.2	1078.9	1040.6	1031.6	1110.4	960.8	1026.6	1051	1003.1	1039.6	946.9	790.8	1040.6	816.6	935	950.1
High	P62136	Serine/threonine-protein phosphatase PP1-alpha catalytic subunit OS=Homo sapiens OX=9606 GN=PPP1CA PE=1 SV=1	0	210.585	74	23	96	0	6	330	37.5	6.33	469.84	3	1499.1	1615.2	1471	1512	1533.2	1763.8	1439.3	1711.6	1437.1	1528.8	1172.9	1443.1	1167.6	1443.5	1312.4	1292.7	1439.3	1354.8	1210	1511.8
High	P35241-5	Isoform 5 of Radixin OS=Homo sapiens OX=9606 GN=RDX	0	210.581	51	36	225	0	17	604	71	6.71	939.04	1	482.4	381.1	461.7	373.4	420.4	431	366.1	387	431.6	361.1	377.4	340.5	366.5	356.5	359.9	315.9	366.1	306.3	363.4	357
High	Q9UHX1	Poly(U)-binding-splicing factor PUF60 OS=Homo sapiens OX=9606 GN=PUF60 PE=1 SV=1	0	210.477	66	27	113	0	1	559	59.8	5.29	523.88	0
High	A0A0A0MTH9	TATA-binding protein-associated factor 172 OS=Homo sapiens OX=9606 GN=BTAF1 PE=1 SV=1	0	210.402	29	40	61	0	40	1849	206.8	6.52	240.13	0	951.6	792.1	892.9	746.7	881.1	882.5	967.2	845.8	887.1	800.1	744.5	707.6	708.7	712.8	754.2	646.8	967.2	669.5	746.9	791.2
High	A0AVT1	Ubiquitin-like modifier-activating enzyme 6 OS=Homo sapiens OX=9606 GN=UBA6 PE=1 SV=1	0	210.362	46	35	84	2	35	1052	117.9	6.14	347.78	0	801.1	635	774.9	628.5	768.7	667.1	754.6	736.2	673	677.5	626.8	567.3	615.1	600	658	488.9	754.6	582.8	566.7	670
High	P38606	V-type proton ATPase catalytic subunit A OS=Homo sapiens OX=9606 GN=ATP6V1A PE=1 SV=2	0	209.973	58	30	89	0	30	617	68.3	5.52	353.68	0	4769.2	4844.2	4457.2	4648.7	4385.9	4469.5	4371.4	4293.7	3983.6	4244.3	3731.4	4328	3537.9	4437.9	3754.2	3275.7	4371.4	3398.7	3354.1	4197
High	P49589-3	Isoform 3 of Cysteine--tRNA ligase, cytoplasmic OS=Homo sapiens OX=9606 GN=CARS	0	209.682	52	35	103	0	35	831	94.6	6.83	402.52	0	1215.8	1207.5	1086.2	1384.3	1378.7	1503.7	1358.1	1395.2	1360.6	1334.4	951.2	1078.8	862.2	1321.5	1180.1	1102	1358.1	1104.4	1145.6	1319.5
High	A0A087X2H1	E3 ubiquitin-protein ligase HECTD1 OS=Homo sapiens OX=9606 GN=HECTD1 PE=1 SV=1	0	209.626	23	46	67	0	1	2614	289.5	5.43	249.69	0
High	Q5JRX3-2	Isoform 2 of Presequence protease, mitochondrial OS=Homo sapiens OX=9606 GN=PITRM1	0	208.695	48	41	87	0	41	1038	117.4	6.92	323.31	0	2779.1	2767.9	2700.6	2613.3	2295	2405.4	2151	2422.8	2314.7	2192.3	2174.4	2472.9	2143.6	2494.8	1964.5	1762.9	2151	1917.8	1948.9	2167.8
High	Q9Y2L1	Exosome complex exonuclease RRP44 OS=Homo sapiens OX=9606 GN=DIS3 PE=1 SV=2	0	208.331	56	38	81	0	37	958	108.9	7.14	345.74	1	2120.4	1397.3	1931.3	1313.7	1794.4	1149.5	1666.6	1116.8	1537.5	1066.4	1659	1248.4	1533	1254.1	1536	842.5	1666.6	884.1	1294.5	1054.5
High	Q96R06	Sperm-associated antigen 5 OS=Homo sapiens OX=9606 GN=SPAG5 PE=1 SV=2	0	208.302	52	41	57	13	41	1193	134.3	5	214.03	0	1030.6	998.2	952.3	1001.4	915.1	1003.2	838.7	935.8	877.6	1098.2	806.3	891.8	755.9	956	783.3	735.3	838.7	740.7	738.9	1086
High	G8JLB6	Heterogeneous nuclear ribonucleoprotein H OS=Homo sapiens OX=9606 GN=HNRNPH1 PE=1 SV=1	0	207.647	61	22	493	0	10	472	51.2	6.8	2346.57	6	2752.2	2663.9	2724.8	2655.3	2594.3	2598.5	2539.9	2580.8	2418.8	2380.5	2153.3	2380	2162.8	2534.9	2220.6	1904.4	2539.9	2042.9	2036.6	2354
High	Q8TCS8	Polyribonucleotide nucleotidyltransferase 1, mitochondrial OS=Homo sapiens OX=9606 GN=PNPT1 PE=1 SV=2	0	207.409	53	37	83	25	37	783	85.9	7.77	330.06	0	3241	3742.3	4003.5	3516.2	3991.8	3821.2	3652	4504.1	4410.6	3984.3	2535.7	3343.4	3177.8	3356.8	3416.9	2800.5	3652	3565.3	3713.6	3939.9
High	Q15181	Inorganic pyrophosphatase OS=Homo sapiens OX=9606 GN=PPA1 PE=1 SV=2	0	207.157	80	22	160	11	20	289	32.6	5.86	711.49	1	7707.1	6711.1	7847.5	6449.6	7674.5	7644.8	6934.4	7268.1	7891.5	6735.3	6030	5995.9	6228.9	6157.2	6569.2	5602.8	6934.4	5753.2	6644.4	6660.3
High	Q07866-4	Isoform J of Kinesin light chain 1 OS=Homo sapiens OX=9606 GN=KLC1	0	207.034	55	34	83	0	24	637	72	6.57	349.09	4	1806.2	2051.5	1765.4	2009.1	1668.6	2900.5	2191	2855.4	2306.6	2901	1413.2	1832.8	1401.3	1918	1428.3	2125.7	2191	2260.3	1942.1	2868.6
High	Q12789	General transcription factor 3C polypeptide 1 OS=Homo sapiens OX=9606 GN=GTF3C1 PE=1 SV=4	0	206.944	27	49	67	0	49	2109	238.7	7.3	236.12	0	2833	3024.2	2845.5	2917.6	2674.4	2823.4	2381	2672.1	2599.3	2611.8	2216.5	2701.9	2258.6	2785.4	2289.3	2069.2	2381	2115.2	2188.6	2582.7
High	P12081	Histidine--tRNA ligase, cytoplasmic OS=Homo sapiens OX=9606 GN=HARS PE=1 SV=2	0	206.823	71	33	113	0	26	509	57.4	5.88	437.61	6	3920.7	4845.6	4409.6	5072.8	4789.1	5166.9	4335.1	4799.9	4481.2	4760.2	3067.5	4329.2	3500.1	4842.8	4099.3	3786.7	4335.1	3799.5	3773.1	4707.1
High	H0Y5C6	Filamin-A (Fragment) OS=Homo sapiens OX=9606 GN=FLNA PE=1 SV=1	0	206.671	93	17	93	1	1	281	29.8	5.11	485.82	0
High	P11216	Glycogen phosphorylase, brain form OS=Homo sapiens OX=9606 GN=PYGB PE=1 SV=5	0	206.315	56	43	108	24	43	843	96.6	6.86	394.93	0	3098.6	3597.3	2811.5	3410.5	2678.4	2509.1	2762.4	2405.7	2345.1	2598.8	2424.3	3213.9	2231.6	3255.8	2292.7	1838.9	2762.4	1904.3	1974.5	2569.9
High	O95819-6	Isoform 6 of Mitogen-activated protein kinase kinase kinase kinase 4 OS=Homo sapiens OX=9606 GN=MAP4K4	0	206.029	37	37	71	0	4	1273	144.9	7.49	289.71	9	1277.4	1377.3	1269.8	1307.3	1311	1479.3	1198.6	1600	1388.1	1670.8	999.4	1230.5	1007.9	1248	1122.2	1084.1	1198.6	1266.5	1168.7	1652.1
High	Q9NS87	Kinesin-like protein KIF15 OS=Homo sapiens OX=9606 GN=KIF15 PE=1 SV=1	0	205.927	37	49	72	0	49	1388	160.1	6	248.33	0	2960.7	2939.4	2714.9	2798.5	2697.5	2623	2506.9	2530.4	2370.7	2815	2316.5	2626.1	2155	2671.6	2309	1922.4	2506.9	2003	1996.1	2783.7
High	Q92556	Engulfment and cell motility protein 1 OS=Homo sapiens OX=9606 GN=ELMO1 PE=1 SV=2	0	205.47	60	38	100	4	30	727	83.8	6.28	371.4	5	4855.1	4856.1	4746.2	4637.2	4449.2	4618.7	4079.5	4603.2	4222	4662.3	3798.6	4338.6	3767.3	4427	3808.4	3385	4079.5	3643.7	3554.8	4610.4
High	Q1KMD3	Heterogeneous nuclear ribonucleoprotein U-like protein 2 OS=Homo sapiens OX=9606 GN=HNRNPUL2 PE=1 SV=1	0	205.393	48	29	83	1	29	747	85.1	4.91	343.3	0	1787.4	2089.2	1688.4	2092.9	1951.4	2157.5	1884.5	2034.7	1752.9	1998.9	1398.4	1866.5	1340.2	1998	1670.3	1581.2	1884.5	1610.6	1475.9	1976.6
High	E9PCR7	2-oxoglutarate dehydrogenase, mitochondrial OS=Homo sapiens OX=9606 GN=OGDH PE=1 SV=1	0	205.291	49	40	73	0	40	1038	117.6	6.92	299.87	0	1381.9	1234.7	1328.7	1761.5	1862.1	2132.9	2239.2	1934.1	2008.3	2029	1081.2	1103.1	1054.7	1681.6	1593.9	1563.2	2239.2	1531	1690.9	2006.4
High	P11413-2	Isoform Long of Glucose-6-phosphate 1-dehydrogenase OS=Homo sapiens OX=9606 GN=G6PD	0	205.244	63	35	105	0	35	561	63.8	6.89	427.29	0	5759.1	6589.5	6261.7	6409.3	6086.1	7127.4	5684	7162.8	6405.9	6473.2	4505.9	5887.3	4970.2	6118.7	5209.6	5223.6	5684	5669.9	5393.6	6401
High	Q96ST3	Paired amphipathic helix protein Sin3a OS=Homo sapiens OX=9606 GN=SIN3A PE=1 SV=2	0	205.219	40	42	66	36	41	1273	145.1	7.25	243.34	0	455.1	492.8	443.1	448.3	445.6	443.9	398.9	709	627.6	677.4	356	440.3	351.7	427.9	381.4	325.3	398.9	561.2	528.4	669.8
High	B7ZM99	MTHFD1L protein OS=Homo sapiens OX=9606 GN=MTHFD1L PE=1 SV=1	0	204.561	48	38	97	0	37	979	105.8	8.06	335.72	0	2167.7	2288	2038.7	3133.6	2983.8	3030.9	2827.2	2908.6	2692.7	2861.5	1696	2044.1	1618.2	2991.5	2554	2221.3	2827.2	2302.4	2267.1	2829.6
High	Q9NTI5	Sister chromatid cohesion protein PDS5 homolog B OS=Homo sapiens OX=9606 GN=PDS5B PE=1 SV=1	0	204.472	34	46	92	0	39	1447	164.6	8.47	308.3	0	2679	1475.2	2555.5	1578.7	2992.1	1702.7	2800.1	1786	2858.1	1642.6	2096	1318	2028.4	1507.1	2561.1	1247.9	2800.1	1413.7	2406.5	1624.3
High	Q14157-5	Isoform 5 of Ubiquitin-associated protein 2-like OS=Homo sapiens OX=9606 GN=UBAP2L	0	204.468	35	25	72	0	2	1104	116.6	7.02	361.28	6	2297.3	2234.9	2240.2	2185.3	2248.1	2295.1	2163.4	2411.5	2228.4	2196	1797.4	1996.8	1778.1	2086.2	1924.4	1682	2163.4	1908.8	1876.3	2171.5
High	P62195	26S proteasome regulatory subunit 8 OS=Homo sapiens OX=9606 GN=PSMC5 PE=1 SV=1	0	204.205	67	26	134	0	25	406	45.6	7.55	495.6	0	4241.8	3834.4	3996.5	4374.6	4834.6	4715.9	4546.4	4469.6	4540.9	4265.3	3318.8	3425.7	3172.2	4176.2	4138.3	3456.2	4546.4	3538	3823.3	4217.8
High	O94776	Metastasis-associated protein MTA2 OS=Homo sapiens OX=9606 GN=MTA2 PE=1 SV=1	0	204.147	60	35	92	11	29	668	75	9.66	361.63	3	4817.2	5305.1	4709.1	5018.6	4514.6	5124.6	4243.8	5077.6	4449.7	5165.3	3768.9	4739.7	3737.9	4791	3864.4	3755.7	4243.8	4019.3	3746.5	5107.7
High	P23368	NAD-dependent malic enzyme, mitochondrial OS=Homo sapiens OX=9606 GN=ME2 PE=1 SV=1	0	204.144	71	27	84	0	27	584	65.4	7.61	372.7	0	2115.7	2096.8	2117.7	2250.2	2272	2393.6	2048.3	2290.2	2146.9	2355.3	1655.3	1873.3	1680.9	2148.1	1944.8	1754.3	2048.3	1812.9	1807.6	2329
High	Q9Y6A5	Transforming acidic coiled-coil-containing protein 3 OS=Homo sapiens OX=9606 GN=TACC3 PE=1 SV=1	0	204.094	47	33	65	14	33	838	90.3	5.05	275.06	0	1587.9	1626.9	1790	1544.5	1637.3	1529.5	1548.7	1482.6	1560.2	1463.8	1242.3	1453.5	1420.8	1474.5	1401.5	1120.9	1548.7	1173.6	1313.6	1447.5
High	P23526	Adenosylhomocysteinase OS=Homo sapiens OX=9606 GN=AHCY PE=1 SV=4	0	203.977	60	28	157	2	26	432	47.7	6.34	622.58	1	10575.9	8343.7	10421.5	8246.2	9167.9	8390.4	10095	8243	9741	9509.8	8274.5	7454.5	8272	7872.3	7847.5	6149.2	10095	6524.9	8201.7	9403.8
High	M0R019	Heterogeneous nuclear ribonucleoprotein M (Fragment) OS=Homo sapiens OX=9606 GN=HNRNPM PE=1 SV=8	0	203.953	80	24	103	1	1	352	37.6	9.03	504.08	0
High	P52597	Heterogeneous nuclear ribonucleoprotein F OS=Homo sapiens OX=9606 GN=HNRNPF PE=1 SV=3	0	203.735	68	19	262	14	17	415	45.6	5.58	1318.85	0	4417.7	4186.9	3989.5	3991.1	4360.1	3518.7	4322.2	3521.9	3668	3632.6	3456.4	3740.7	3166.6	3810.2	3732.1	2578.8	4322.2	2787.9	3088.4	3592.1
High	A0A3B3ISG5	Insulin-degrading enzyme OS=Homo sapiens OX=9606 GN=IDE PE=1 SV=1	0	203.576	41	38	100	0	38	1019	117.9	6.92	369.27	0	3477	2741.2	3319.6	2773.8	3363.6	2974.6	3107.3	3115	3423.2	3044.9	2720.4	2449	2634.9	2648.1	2879.2	2180.1	3107.3	2465.8	2882.3	3011
High	P48634	Protein PRRC2A OS=Homo sapiens OX=9606 GN=PRRC2A PE=1 SV=3	0	203.256	26	38	50	1	35	2157	228.7	9.45	204.12	0	577.8	703	599.2	627.4	492.7	630.8	435.7	642.2	540.7	709.5	452	628.1	475.6	599	421.8	462.3	435.7	508.4	455.2	701.6
High	O60231	Pre-mRNA-splicing factor ATP-dependent RNA helicase DHX16 OS=Homo sapiens OX=9606 GN=DHX16 PE=1 SV=2	0	203.087	39	37	78	0	35	1041	119.2	6.8	319.81	0	2372	2631.4	2491.9	2459.5	1955.9	2164.4	1752.4	2206.3	1973.8	1861.4	1855.8	2351	1977.9	2348	1674.2	1586.3	1752.4	1746.5	1661.9	1840.7
High	P62495	Eukaryotic peptide chain release factor subunit 1 OS=Homo sapiens OX=9606 GN=ETF1 PE=1 SV=3	0	203.065	70	25	114	0	25	437	49	5.71	511.05	0	927.7	897.5	871.7	829.8	914.9	731.9	863.5	677.9	704.5	741.3	725.8	801.8	691.9	792.2	783.1	536.4	863.5	536.6	593.1	733.1
High	B5ME19	Eukaryotic translation initiation factor 3 subunit C-like protein OS=Homo sapiens OX=9606 GN=EIF3CL PE=3 SV=1	0	202.997	41	34	116	0	33	914	105.4	5.64	474.3	1	4827.6	4594.6	4528.9	4910.8	4851.2	5228.6	5464.2	4984	5269.2	4864.9	3777	4105	3594.8	4688.2	4152.5	3832	5464.2	3945.2	4436.5	4810.7
High	Q12788	Transducin beta-like protein 3 OS=Homo sapiens OX=9606 GN=TBL3 PE=1 SV=2	0	202.692	50	28	63	3	28	808	89	6.9	269.86	0	476.9	748.6	745.5	853	754.1	813.1	657.8	773.2	717.5	1162.6	373.2	668.8	591.7	814.3	645.5	595.9	657.8	612	604.1	1149.7
High	A0A087WTW0	E3 ubiquitin-protein ligase UHRF1 OS=Homo sapiens OX=9606 GN=UHRF1 PE=1 SV=1	0	202.564	47	32	62	0	31	857	96.6	8.34	263.8	1	1524.2	1624.6	1613.1	1531.2	1471.5	1180.2	1461.9	1214.4	1306	1132	1192.5	1451.5	1280.4	1461.8	1259.6	865	1461.9	961.3	1099.6	1119.3
High	P30566	Adenylosuccinate lyase OS=Homo sapiens OX=9606 GN=ADSL PE=1 SV=2	0	202.456	71	28	77	0	28	484	54.9	7.11	337.54	0	2849.2	3980.9	3790.8	3684.2	3145.4	3947.8	4008.7	3771.2	3826.3	3806.4	2229.2	3556.6	3009	3517.2	2692.4	2893.3	4008.7	2985.1	3221.6	3764
High	Q9ULW0	Targeting protein for Xklp2 OS=Homo sapiens OX=9606 GN=TPX2 PE=1 SV=2	0	202.454	51	36	85	2	35	747	85.6	9.23	346.63	1	3359.2	2222.6	3648.2	2152.2	3569.7	2437.4	3636.1	2649.4	4159.7	2473.7	2628.2	1985.8	2895.8	2054.6	3055.6	1786.3	3636.1	2097.2	3502.3	2446.2
High	P51659	Peroxisomal multifunctional enzyme type 2 OS=Homo sapiens OX=9606 GN=HSD17B4 PE=1 SV=3	0	202.356	53	31	83	0	31	736	79.6	8.84	368.33	0	2305.2	1909.1	2173.9	2299.6	2818.7	2221.1	2708	2138	2381	2024.4	1803.6	1705.7	1725.6	2195.4	2412.7	1627.8	2708	1692.3	2004.8	2001.9
High	Q14240-2	Isoform 2 of Eukaryotic initiation factor 4A-II OS=Homo sapiens OX=9606 GN=EIF4A2	0	202.354	73	27	209	0	10	408	46.5	5.48	914.93	0	163.5	129.3	139.5	107.6	133.2	103.7	131.6	95.3	117.7	96.7	127.9	115.5	110.7	102.8	114	76	131.6	75.4	99.1	95.6
High	Q6Y7W6	GRB10-interacting GYF protein 2 OS=Homo sapiens OX=9606 GN=GIGYF2 PE=1 SV=1	0	201.69	36	39	68	0	37	1299	150	5.54	266.72	0	1515.2	1379.2	1320.4	1371	1319.6	1305.4	1250.8	1532.7	1526.6	1473.3	1185.5	1232.2	1048	1308.8	1129.5	956.7	1250.8	1213.2	1285.3	1456.9
High	P62191	26S proteasome regulatory subunit 4 OS=Homo sapiens OX=9606 GN=PSMC1 PE=1 SV=1	0	201.374	66	25	114	3	24	440	49.2	6.21	495.09	0	1822.3	1443.1	1737.5	1869	2273.4	2787.1	2789.7	3717.1	4171.4	3477	1425.7	1289.3	1379.1	1784.2	1946	2042.7	2789.7	2942.3	3512.2	3438.3
High	P57737-3	Isoform 3 of Coronin-7 OS=Homo sapiens OX=9606 GN=CORO7	0	201.341	42	33	70	0	8	1048	114.1	6.33	294.33	6	2249.8	1655.2	2179.7	1657.8	2007	1817.9	1810.3	2222.5	1961.3	1945.3	1760.2	1478.8	1730.2	1582.7	1717.9	1332.3	1810.3	1759.3	1651.4	1923.6
High	Q9UHX1-2	Isoform 2 of Poly(U)-binding-splicing factor PUF60 OS=Homo sapiens OX=9606 GN=PUF60	0	201.27	65	27	112	0	1	542	58.1	5.35	513.94	10	4029.6	3972.3	3988.3	3837.4	3897	5026.6	4465.5	4754.4	4609.2	4824.8	3152.7	3548.9	3165.7	3663.4	3335.8	3683.9	4465.5	3763.5	3880.8	4771
High	Q99873	Protein arginine N-methyltransferase 1 OS=Homo sapiens OX=9606 GN=PRMT1 PE=1 SV=3	0	201.138	64	22	146	0	22	371	42.4	5.35	566.43	0	4352.5	4473	4692.3	4342.9	4321.8	4232.8	4102.5	4016.3	4161	4271.9	3405.3	3996.3	3724.5	4145.9	3699.4	3102.2	4102.5	3179.2	3503.5	4224.3
High	P55786	Puromycin-sensitive aminopeptidase OS=Homo sapiens OX=9606 GN=NPEPPS PE=1 SV=2	0	201.133	48	39	86	0	39	919	103.2	5.72	307.11	0	3883	3385	3683.9	3280.6	3262.4	3283.8	3284.2	3288.8	3347.7	3161.3	3038	3024.3	2924.1	3131.9	2792.5	2406.7	3284.2	2603.3	2818.7	3126
High	P40926	Malate dehydrogenase, mitochondrial OS=Homo sapiens OX=9606 GN=MDH2 PE=1 SV=3	0	201.128	66	19	154	0	19	338	35.5	8.68	670.27	0	5735.3	4838.3	5690.4	4921.3	5282.6	5977.7	6393.2	5816.9	6549.8	5846.5	4487.3	4322.7	4516.8	4698.1	4521.8	4381	6393.2	4604.5	5514.7	5781.3
High	P51991	Heterogeneous nuclear ribonucleoprotein A3 OS=Homo sapiens OX=9606 GN=HNRNPA3 PE=1 SV=2	0	200.848	47	27	166	4	23	378	39.6	9.01	698.02	2	5560.2	6196.9	5360.8	6028.8	3835.2	5358.4	4320.6	5376.1	4634.1	5699.9	4350.2	5536.5	4255.1	5755.4	3282.9	3927.1	4320.6	4255.6	3901.8	5636.3
High	P31146	Coronin-1A OS=Homo sapiens OX=9606 GN=CORO1A PE=1 SV=4	0	200.769	56	27	133	6	25	461	51	6.68	472.66	1	13563.1	8283.5	13333.2	7824.4	12299.8	7793.9	11737.3	7942.4	12690.8	7491.7	10611.6	7400.7	10583.2	7469.6	10528.3	5712.1	11737.3	6287	10685.2	7408.2
High	Q14692	Ribosome biogenesis protein BMS1 homolog OS=Homo sapiens OX=9606 GN=BMS1 PE=1 SV=1	0	200.664	38	35	65	35	35	1282	145.7	6.44	276.69	0	633.5	709.4	597.4	681.4	570.2	656.8	551.2	788.6	686.7	1199.6	495.6	633.8	474.2	650.5	488.1	481.3	551.2	624.2	578.2	1186.2
High	Q58FF7	Putative heat shock protein HSP 90-beta-3 OS=Homo sapiens OX=9606 GN=HSP90AB3P PE=5 SV=1	0	200.483	31	29	287	1	1	597	68.3	4.79	1041.75	0
High	Q14562	ATP-dependent RNA helicase DHX8 OS=Homo sapiens OX=9606 GN=DHX8 PE=1 SV=1	0	200.445	46	46	80	3	44	1220	139.2	8.32	296.57	1	2983.2	2688.5	2781.3	2608.6	2871.3	2395.1	2843.9	2361.6	2400.8	2350.4	2334	2402	2207.7	2490.3	2457.8	1755.3	2843.9	1869.4	2021.4	2324.2
High	Q9Y265	RuvB-like 1 OS=Homo sapiens OX=9606 GN=RUVBL1 PE=1 SV=1	0	200.245	69	24	97	0	24	456	50.2	6.42	454.82	0	1462.2	1263.4	1355.3	1837.7	2120.4	1973.8	1871.8	2180.6	2510.2	2206.5	1144	1128.8	1075.7	1754.4	1815	1446.5	1871.8	1726.1	2113.5	2181.9
High	Q5H9R7-5	Isoform 5 of Serine/threonine-protein phosphatase 6 regulatory subunit 3 OS=Homo sapiens OX=9606 GN=PPP6R3	0	199.996	43	31	81	0	30	879	98.4	4.64	310.55	0	1164.1	1154.5	1130.9	1067.8	1164.3	1503.5	1253.1	1613.9	1525.7	1625.6	910.8	1031.5	897.7	1019.4	996.6	1101.9	1253.1	1277.5	1284.6	1607.5
High	Q9H307	Pinin OS=Homo sapiens OX=9606 GN=PNN PE=1 SV=5	0	199.887	48	35	82	27	35	717	81.6	7.14	331.61	0	3510.1	3182	3420.5	3111.1	3167.5	3429.2	3150.1	3506.9	3335.5	2970.5	2746.3	2842.9	2715	2970	2711.3	2513.3	3150.1	2776	2808.4	2937.4
High	P00491	Purine nucleoside phosphorylase OS=Homo sapiens OX=9606 GN=PNP PE=1 SV=2	0	199.842	79	18	121	5	18	289	32.1	6.95	558.06	0	2368.3	2525.2	2208.3	2432.5	2191.5	2449.8	1922.5	2289.1	2060.8	2220.4	1853	2256.1	1752.8	2322.2	1875.9	1795.4	1922.5	1812	1735.2	2195.6
High	O60306	RNA helicase aquarius OS=Homo sapiens OX=9606 GN=AQR PE=1 SV=4	0	199.682	38	44	80	22	41	1485	171.2	6.37	298.53	1	2316.6	2325.8	2174.2	2236.2	2231.8	2458.9	2149.8	2371.7	2100.2	2642.2	1812.5	2078	1725.8	2134.8	1910.3	1802.1	2149.8	1877.3	1768.3	2612.8
High	Q8NC51-3	Isoform 3 of Plasminogen activator inhibitor 1 RNA-binding protein OS=Homo sapiens OX=9606 GN=SERBP1	0	199.489	60	28	118	0	1	393	43.1	8.44	428.44	0
High	Q15052	Rho guanine nucleotide exchange factor 6 OS=Homo sapiens OX=9606 GN=ARHGEF6 PE=1 SV=2	0	199.42	51	30	73	7	25	776	87.4	6.05	294.31	2	1109.8	1249.3	1213.9	2188.1	2051.8	2069.6	1907.4	2018.7	1827.7	2253.8	868.3	1116.1	963.5	2088.9	1756.3	1516.8	1907.4	1598	1538.9	2228.6
High	P06748	Nucleophosmin OS=Homo sapiens OX=9606 GN=NPM1 PE=1 SV=2	0	198.731	51	17	284	0	17	294	32.6	4.78	1477.2	0	5623.6	4852.7	5267.6	4898.7	5517.8	4417.1	5367.3	4259.3	4772.1	4283.3	4399.8	4335.5	4181.1	4676.5	4723.1	3237.2	5367.3	3371.5	4018	4235.6
High	P42167	Lamina-associated polypeptide 2, isoforms beta/gamma OS=Homo sapiens OX=9606 GN=TMPO PE=1 SV=2	0	198.331	60	22	79	5	6	454	50.6	9.38	376.39	2	1670.5	1703.6	1726	1627.8	1520.9	2019.2	1322.4	2028.9	1656.9	1837.6	1307	1522.1	1370	1554	1301.8	1479.9	1322.4	1606	1395.1	1817.1
High	Q96QK1	Vacuolar protein sorting-associated protein 35 OS=Homo sapiens OX=9606 GN=VPS35 PE=1 SV=2	0	198.236	52	35	86	32	33	796	91.6	5.49	353.52	2	3220.7	3892.1	3034.7	3618.3	2972.4	3684.7	2868.8	3380.2	3026.9	4629.9	2519.8	3477.4	2408.7	3454.2	2544.3	2700.5	2868.8	2675.6	2548.5	4578.3
High	Q7L2H7	Eukaryotic translation initiation factor 3 subunit M OS=Homo sapiens OX=9606 GN=EIF3M PE=1 SV=1	0	198.073	63	21	109	0	21	374	42.5	5.63	521.46	0	1731.2	1565.7	1593.2	1549.9	1294.1	1060.4	1186.9	1002.6	1133.2	997.8	1354.5	1398.8	1264.6	1479.6	1107.7	777.2	1186.9	793.6	954.1	986.7
High	O43264	Centromere/kinetochore protein zw10 homolog OS=Homo sapiens OX=9606 GN=ZW10 PE=1 SV=3	0	197.999	57	34	64	7	34	779	88.8	6.27	275.98	0	1857.2	1867.1	2064.6	2441.5	2866.1	2341.3	2679.4	2340.9	2598.8	2336.5	1453	1668.1	1638.8	2330.8	2453.3	1715.9	2679.4	1853	2188.1	2310.5
High	Q9NSE4	Isoleucine--tRNA ligase, mitochondrial OS=Homo sapiens OX=9606 GN=IARS2 PE=1 SV=2	0	197.575	48	37	67	37	37	1012	113.7	7.2	260.17	0	906.2	1014.6	1118.8	952.9	1044.6	929.4	968.5	866.9	966.9	864.9	709	906.5	888	909.7	894.1	681.2	968.5	686.2	814.1	855.3
High	O60287	Nucleolar pre-ribosomal-associated protein 1 OS=Homo sapiens OX=9606 GN=URB1 PE=1 SV=4	0	197.288	26	45	64	44	44	2271	254.2	6.47	231.75	0	1516.2	1563.2	1476.6	1492.8	1460	1520.3	1331.4	1501.9	1375.9	1405.2	1186.2	1396.6	1172	1425.1	1249.7	1114.2	1331.4	1188.9	1158.5	1389.5
High	Q2NL82	Pre-rRNA-processing protein TSR1 homolog OS=Homo sapiens OX=9606 GN=TSR1 PE=1 SV=1	0	197.053	48	32	69	16	32	804	91.8	7.42	278.86	0	1718.8	1565.4	1656.7	1476	1555.7	1581.8	1410.3	1651.3	1618.8	1523.9	1344.8	1398.6	1315	1409.1	1331.6	1159.3	1410.3	1307.1	1363	1506.9
High	Q9BVP2	Guanine nucleotide-binding protein-like 3 OS=Homo sapiens OX=9606 GN=GNL3 PE=1 SV=2	0	196.834	54	28	90	0	26	549	62	9.16	381.46	2	2668.7	2676.8	2556.7	2563.7	2442.5	2455.9	2404.7	2648.5	2716.5	2573.4	2087.9	2391.5	2029.4	2447.5	2090.7	1799.9	2404.7	2096.4	2287.2	2544.7
High	Q12849	G-rich sequence factor 1 OS=Homo sapiens OX=9606 GN=GRSF1 PE=1 SV=3	0	196.275	61	24	90	0	24	480	53.1	6.19	365.32	0	1595.7	1568.2	1501	1491.7	1588.2	1422	1562.1	1363.1	1403.7	1497.2	1248.5	1401.1	1191.4	1424	1359.4	1042.2	1562.1	1079	1181.8	1480.5
High	Q9H2G2-2	Isoform 2 of STE20-like serine/threonine-protein kinase OS=Homo sapiens OX=9606 GN=SLK	0	195.949	42	40	82	1	37	1204	138.9	5.1	301.19	3	3037	3005.5	2984.9	2881.8	2802.5	2966.7	2615.6	2817.9	2747.7	2716	2376.1	2685.2	2369.2	2751.2	2398.8	2174.2	2615.6	2230.6	2313.5	2685.7
High	Q9NSD9	Phenylalanine--tRNA ligase beta subunit OS=Homo sapiens OX=9606 GN=FARSB PE=1 SV=3	0	195.865	67	36	115	7	35	589	66.1	6.84	433.25	1	3543.7	4574.3	3405.2	4440.3	3167.1	3455.2	3202	3985.9	3189.6	3948.7	2772.6	4086.8	2702.9	4238.9	2711	2532.3	3202	3155.1	2685.6	3904.7
High	Q8N766	ER membrane protein complex subunit 1 OS=Homo sapiens OX=9606 GN=EMC1 PE=1 SV=1	0	195.651	41	31	64	0	31	993	111.7	7.66	263.1	0	1151.9	1010.1	987.3	979.4	1031.2	817.6	1064.4	773.5	792.3	810.4	901.2	902.5	783.6	935	882.7	599.2	1064.4	612.3	667.1	801.3
High	P27348	14-3-3 protein theta OS=Homo sapiens OX=9606 GN=YWHAQ PE=1 SV=1	0	195.59	71	21	130	6	15	245	27.7	4.78	561.26	1	5019.8	5041.3	5133.9	4879.4	4972	4883.9	4887.5	4753.8	4472.7	4827.8	3927.5	4504.1	4075	4658.1	4255.9	3579.4	4887.5	3763	3765.9	4774
High	Q14103-3	Isoform 3 of Heterogeneous nuclear ribonucleoprotein D0 OS=Homo sapiens OX=9606 GN=HNRNPD	0	195.568	52	23	199	0	3	306	32.8	8.16	843.69	8	4009.9	3823.9	3898.8	3648.3	3555.5	3200.7	3501.6	4295.3	4658.4	4031	3137.3	3416.4	3094.7	3482.9	3043.4	2345.8	3501.6	3400.1	3922.3	3986.1
High	Q13616	Cullin-1 OS=Homo sapiens OX=9606 GN=CUL1 PE=1 SV=2	0	195.431	47	39	79	2	39	776	89.6	8	294.36	0	4758.6	4250.3	4360.5	4058.5	4654.5	4002.6	4935.7	4013.4	4323.7	4023.8	3723.1	3797.3	3461.1	3874.5	3984.1	2933.4	4935.7	3176.9	3640.4	3979
High	P09972	Fructose-bisphosphate aldolase C OS=Homo sapiens OX=9606 GN=ALDOC PE=1 SV=2	0	195.099	68	23	122	0	17	364	39.4	6.87	595.25	0	1342.2	1763.8	1248.4	1721.7	1305.8	1919.6	1165	1963.5	1159.7	1938.6	1050.1	1575.8	990.9	1643.7	1117.7	1406.9	1165	1554.2	976.4	1917
High	P09429	High mobility group protein B1 OS=Homo sapiens OX=9606 GN=HMGB1 PE=1 SV=3	0	195.074	54	20	137	1	15	215	24.9	5.74	643.77	1	579.3	673.5	600.1	638.8	410.4	433.5	406.7	414.4	384.7	383.9	453.2	601.8	476.4	609.8	351.3	317.7	406.7	328	323.9	379.6
High	O15355	Protein phosphatase 1G OS=Homo sapiens OX=9606 GN=PPM1G PE=1 SV=1	0	194.624	61	22	77	22	22	546	59.2	4.36	370.06	0	1509	1675.5	1430.4	1558.1	1230.4	1254.9	1157.6	1203.7	1121.4	1205.4	1180.6	1497	1135.4	1487.5	1053.2	919.7	1157.6	952.8	944.1	1192
High	Q96RS6	NudC domain-containing protein 1 OS=Homo sapiens OX=9606 GN=NUDCD1 PE=1 SV=2	0	194.474	64	31	84	0	31	583	66.7	5.11	388.15	0	3015.1	2622.7	2935.3	2686.6	2862.8	2485.6	2736.9	2387.2	2582	2334.2	2359	2343.2	2329.9	2564.8	2450.4	1821.7	2736.9	1889.6	2174	2308.2
High	P31040	Succinate dehydrogenase [ubiquinone] flavoprotein subunit, mitochondrial OS=Homo sapiens OX=9606 GN=SDHA PE=1 SV=2	0	194.228	60	26	76	0	26	664	72.6	7.39	345.42	0	919.1	868.6	812.5	875.5	879.1	729.4	902.2	905.3	879	939.3	719.1	776.1	644.9	835.8	752.5	534.6	902.2	716.6	740.1	928.8
High	Q9UPN7	Serine/threonine-protein phosphatase 6 regulatory subunit 1 OS=Homo sapiens OX=9606 GN=PPP6R1 PE=1 SV=5	0	194.197	52	28	57	23	28	881	96.7	4.55	263.87	0	771.8	868.2	849.3	783.4	641.2	592.3	597.1	593.8	612.5	528.8	603.9	775.7	674.2	747.9	548.9	434.1	597.1	470	515.7	522.9
High	P18754-2	Isoform 2 of Regulator of chromosome condensation OS=Homo sapiens OX=9606 GN=RCC1	0	194.177	64	19	77	0	19	452	48.1	8.16	418.32	0	2788.4	2712.5	2623.7	2629.9	1897.4	1515.1	1816.3	1484.4	1697.8	1524.1	2181.6	2423.4	2082.6	2510.7	1624.1	1110.4	1816.3	1175	1429.5	1507.1
High	Q14684	Ribosomal RNA processing protein 1 homolog B OS=Homo sapiens OX=9606 GN=RRP1B PE=1 SV=3	0	194.11	50	31	77	1	31	758	84.4	9.76	350.12	0	2342.9	3284.7	3391.1	3154.6	3465.9	3522	3350.3	3390.1	3331.6	3243.4	1833.1	2934.6	2691.7	3011.5	2966.7	2581.2	3350.3	2683.5	2805.1	3207.3
High	Q9Y2W1	Thyroid hormone receptor-associated protein 3 OS=Homo sapiens OX=9606 GN=THRAP3 PE=1 SV=2	0	193.91	32	36	76	1	35	955	108.6	10.15	265.36	0	3577.8	4301.7	4277.9	4232.2	3848.6	3536	3701.8	3444.3	3448.1	3408.7	2799.3	3843.3	3395.5	4040.3	3294.3	2591.5	3701.8	2726.4	2903.2	3370.8
High	P06400	Retinoblastoma-associated protein OS=Homo sapiens OX=9606 GN=RB1 PE=1 SV=2	0	193.874	45	38	94	1	38	928	106.1	7.94	335.22	0	5299.6	4485	5345.6	4617.9	5596.9	4547.4	5149.6	4370.8	5096.7	4265.7	4146.3	4007.1	4243	4408.5	4790.8	3332.7	5149.6	3459.8	4291.3	4218.1
High	E7ETY2	Treacle protein OS=Homo sapiens OX=9606 GN=TCOF1 PE=1 SV=1	0	193.834	25	34	73	0	1	1488	152.2	8.85	250.42	0
High	P52306-5	Isoform 5 of Rap1 GTPase-GDP dissociation stimulator 1 OS=Homo sapiens OX=9606 GN=RAP1GDS1	0	193.748	57	28	98	0	27	608	66.3	5.31	384.92	0	3446.8	3406.1	5037.5	3292.2	4972.1	3763.7	5243.1	3635.3	5074.7	3375.8	2696.7	3043.1	3998.5	3143	4256	2758.4	5243.1	2877.6	4272.8	3338.2
High	P55209	Nucleosome assembly protein 1-like 1 OS=Homo sapiens OX=9606 GN=NAP1L1 PE=1 SV=1	0	193.399	66	18	127	0	4	391	45.3	4.46	703.53	1						138.4	123	107.7	124.2	97.9						101.5	123	85.2	104.6	96.8
High	Q9UNX4	WD repeat-containing protein 3 OS=Homo sapiens OX=9606 GN=WDR3 PE=1 SV=1	0	193.272	52	34	66	33	34	943	106	6.64	262.23	0	1528	1662.7	1319.9	1611.4	1441	1247.5	1518.7	1449.2	1322.4	1543.2	1195.5	1485.5	1047.7	1538.3	1233.5	914.3	1518.7	1147.1	1113.4	1526
High	O60313-2	Isoform 2 of Dynamin-like 120 kDa protein, mitochondrial OS=Homo sapiens OX=9606 GN=OPA1	0	192.944	47	43	67	0	43	997	115.8	7.87	223.42	0	1394.4	1129.9	1345.4	1175.5	1346.1	1544.8	1594.7	1458.3	1549.2	1437.6	1091	1009.5	1067.9	1122.2	1152.2	1132.2	1594.7	1154.4	1304.4	1421.6
High	P40763	Signal transducer and activator of transcription 3 OS=Homo sapiens OX=9606 GN=STAT3 PE=1 SV=2	0	192.572	55	30	71	0	1	770	88	6.3	270.31	0
High	Q8WYP5-2	Isoform 2 of Protein ELYS OS=Homo sapiens OX=9606 GN=AHCTF1	0	192.539	24	42	59	0	42	2301	255.8	6.58	213.42	0	1219.1	1087.1	1131	1461	1593.4	1408.8	1473.7	1372.7	1443.4	1324.3	953.9	971.3	897.7	1394.7	1364	1032.5	1473.7	1086.6	1215.3	1309.5
High	O95819	Mitogen-activated protein kinase kinase kinase kinase 4 OS=Homo sapiens OX=9606 GN=MAP4K4 PE=1 SV=2	0	192.353	37	35	64	0	2	1239	142	7.46	263.84	0
High	Q13838-2	Isoform 2 of Spliceosome RNA helicase DDX39B OS=Homo sapiens OX=9606 GN=DDX39B	0	191.993	61	27	150	0	12	443	50.6	5.88	668.39	8	5884.7	5898.2	5742.1	5545.2	5358.9	6041.3	5219	6190.9	6129.1	5655.8	4604.2	5269.6	4557.8	5293.7	4587.1	4427.6	5219	4900.5	5160.5	5592.8
High	Q99714	3-hydroxyacyl-CoA dehydrogenase type-2 OS=Homo sapiens OX=9606 GN=HSD17B10 PE=1 SV=3	0	191.945	89	15	70	2	15	261	26.9	7.78	346.6	0	986.5	2454.1	2459.2	2291.3	2249.5	2301.3	2140.7	2223.4	2153.4	2001.7	771.9	2192.5	1952	2187.4	1925.5	1686.6	2140.7	1760	1813.1	1979.4
High	Q01581	Hydroxymethylglutaryl-CoA synthase, cytoplasmic OS=Homo sapiens OX=9606 GN=HMGCS1 PE=1 SV=2	0	191.425	58	25	93	19	25	520	57.3	5.41	391.17	0	2584.1	5778.3	2333.1	5574.4	2561.3	5703.4	2576.3	5432.5	2014.3	5953.5	2021.8	5162.5	1851.9	5321.7	2192.4	4179.9	2576.3	4300.2	1696	5887.1
High	P09960	Leukotriene A-4 hydrolase OS=Homo sapiens OX=9606 GN=LTA4H PE=1 SV=2	0	191.369	57	29	110	0	29	611	69.2	6.18	441.02	0	4885.4	4429.6	4729.4	4283.9	4586	4293.4	4283.9	4632.8	4714.3	4581.9	3822.3	3957.5	3753.9	4089.7	3925.5	3146.6	4283.9	3667.2	3969.3	4530.9
High	P37802-2	Isoform 2 of Transgelin-2 OS=Homo sapiens OX=9606 GN=TAGLN2	0	191.223	77	17	102	0	17	220	24.4	8.25	447.57	0	5902.5	5135.7	5271.7	4972.5	6130.2	5326.4	8421.7	5036.3	6227.7	5480.9	4618.1	4588.4	4184.4	4747	5247.3	3903.7	8421.7	3986.6	5243.5	5419.9
High	P40763-2	Isoform Del-701 of Signal transducer and activator of transcription 3 OS=Homo sapiens OX=9606 GN=STAT3	0	191.144	55	30	71	1	1	769	87.9	6.3	269.19	5	1132.9	840	1022.3	819.6	1002.2	760.4	954.4	752	883	724.8	886.3	750.5	811.4	782.4	857.9	557.3	954.4	595.3	743.4	716.7
High	Q93008	Probable ubiquitin carboxyl-terminal hydrolase FAF-X OS=Homo sapiens OX=9606 GN=USP9X PE=1 SV=3	0	190.765	21	44	58	0	43	2570	292.1	5.8	217.11	1	2733.2	2503.8	2783.5	2473.8	2848.7	2405.5	2700	2299.5	2519.6	2294.5	2138.4	2237	2209.4	2361.7	2438.4	1763	2700	1820.2	2121.5	2269
High	Q08945	FACT complex subunit SSRP1 OS=Homo sapiens OX=9606 GN=SSRP1 PE=1 SV=1	0	190.733	50	32	156	14	32	709	81	6.87	611.73	0	4459.8	4351.7	4386.7	4625.1	4892.8	5330.6	4519.2	5199.1	4953.3	4387.3	3489.3	3887.9	3482	4415.4	4188.1	3906.8	4519.2	4115.4	4170.6	4338.4
High	Q12874	Splicing factor 3A subunit 3 OS=Homo sapiens OX=9606 GN=SF3A3 PE=1 SV=1	0	190.239	61	26	99	26	26	501	58.8	5.38	494.93	0	2832.8	3059.9	2728.5	2873.3	2742.4	2707.3	2752.7	2791.3	2560	2775.7	2216.3	2733.8	2165.7	2743	2347.4	1984.2	2752.7	2209.5	2155.4	2744.8
High	P60174	Triosephosphate isomerase OS=Homo sapiens OX=9606 GN=TPI1 PE=1 SV=3	0	190.122	71	15	89	0	15	286	30.8	5.92	413.93	0	4892.3	4226.6	4575.4	4075.7	4789.8	4055.2	4563.5	3960.9	4262.9	3904.3	3827.7	3776.1	3631.7	3890.9	4100	2972	4563.5	3135.3	3589.3	3860.8
High	K7ELL7	Glucosidase 2 subunit beta OS=Homo sapiens OX=9606 GN=PRKCSH PE=1 SV=1	0	189.992	50	26	116	2	26	535	60.2	4.41	477.17	0	4446	4885.1	5768.2	4782.5	5155.2	5293.6	5347.7	5076.9	5689.9	4720.9	3478.5	4364.5	4578.5	4565.7	4412.7	3879.6	5347.7	4018.7	4790.7	4668.3
High	Q03701	CCAAT/enhancer-binding protein zeta OS=Homo sapiens OX=9606 GN=CEBPZ PE=1 SV=3	0	189.171	41	34	67	31	34	1054	120.9	5.94	254.44	0	1482.8	1471.4	1460.1	1411.1	1486.7	1409.3	1343.6	1472.4	1467.5	1432.7	1160.2	1314.6	1159	1347.1	1272.6	1032.9	1343.6	1165.5	1235.6	1416.7
High	Q9P265	Disco-interacting protein 2 homolog B OS=Homo sapiens OX=9606 GN=DIP2B PE=1 SV=3	0	189.074	32	41	55	36	41	1576	171.4	8.09	208.99	0	1510.9	1518.7	1439	1401.2	1517.4	1398.7	1397.6	1318.9	1329.4	1327.6	1182.1	1356.8	1142.2	1337.7	1298.9	1025.1	1397.6	1044	1119.3	1312.8
High	P46459	Vesicle-fusing ATPase OS=Homo sapiens OX=9606 GN=NSF PE=1 SV=3	0	189.046	49	34	106	0	33	744	82.5	6.95	383.18	1	2896.8	3943.2	3458.2	3717.7	3430.7	4335.3	3705.4	4632.8	3948	4608.9	2266.4	3523	2744.9	3549.1	2936.6	3177.3	3705.4	3667.2	3324.1	4557.5
High	P45974-2	Isoform Short of Ubiquitin carboxyl-terminal hydrolase 5 OS=Homo sapiens OX=9606 GN=USP5	0	188.922	52	34	67	1	33	835	93.2	5.08	286.76	0	2282.3	1557.2	2153.5	1401.1	1945.5	2287.3	2880.7	2203.3	2847.6	2464.1	1785.6	1391.2	1709.4	1337.5	1665.3	1676.3	2880.7	1744.1	2397.6	2436.7
High	O14979	Heterogeneous nuclear ribonucleoprotein D-like OS=Homo sapiens OX=9606 GN=HNRNPDL PE=1 SV=3	0	188.853	48	21	129	0	19	420	46.4	9.57	571.62	0	3034.2	3267.7	2816.4	3101.6	2612.3	3067.3	2532.9	2713.6	2374.6	2626.1	2373.9	2919.5	2235.5	2960.9	2236.1	2248	2532.9	2148	1999.4	2596.9
High	P36871	Phosphoglucomutase-1 OS=Homo sapiens OX=9606 GN=PGM1 PE=1 SV=3	0	188.848	62	29	86	0	29	562	61.4	6.76	341.35	0	3648	3389	4500.9	3188.3	4492	3608.5	4151.9	3402.8	4316.9	3209.5	2854.1	3027.8	3572.6	3043.7	3845.1	2644.6	4151.9	2693.6	3634.7	3173.8
High	P55084	Trifunctional enzyme subunit beta, mitochondrial OS=Homo sapiens OX=9606 GN=HADHB PE=1 SV=3	0	188.802	60	24	78	0	24	474	51.3	9.41	310.69	0	3565.8	3434.7	3408.7	3390	3087.6	3606.7	3096.3	3626.5	3184.5	3289	2789.8	3068.7	2705.7	3236.2	2642.9	2643.3	3096.3	2870.7	2681.2	3252.3
High	E9PK54	Heat shock cognate 71 kDa protein (Fragment) OS=Homo sapiens OX=9606 GN=HSPA8 PE=1 SV=8	0	188.664	92	15	197	1	1	183	19.9	7.33	845.66	0	143.8	111	143.1	118.1	116	136.8	105.7	137.3	133.9	107.2	112.5	99.2	113.6	112.7	99.3	100.2	105.7	108.7	112.8	106
High	Q9Y617	Phosphoserine aminotransferase OS=Homo sapiens OX=9606 GN=PSAT1 PE=1 SV=2	0	188.487	78	25	116	4	25	370	40.4	7.66	463.36	0	2809.9	4495.6	4039.5	4484.6	3855	3329.7	3652.9	3131.3	3404	3676	2198.4	4016.5	3206.4	4281.2	3299.7	2440.3	3652.9	2478.6	2866.1	3635.1
High	Q15366-3	Isoform 3 of Poly(rC)-binding protein 2 OS=Homo sapiens OX=9606 GN=PCBP2	0	188.173	69	18	99	0	0	362	38.2	6.79	475.13	0
High	Q9UBB4	Ataxin-10 OS=Homo sapiens OX=9606 GN=ATXN10 PE=1 SV=1	0	187.824	66	28	76	0	27	475	53.5	5.25	316.65	0	2314.7	1988.3	2189.9	1960.9	1969.9	1773	1847	1687.2	1852.4	1600.7	1811	1776.4	1738.2	1872	1686.2	1299.4	1847	1335.6	1559.7	1582.9
High	Q7Z3B4	Nucleoporin p54 OS=Homo sapiens OX=9606 GN=NUP54 PE=1 SV=2	0	187.755	61	30	77	0	29	507	55.4	7.02	343.69	0	1316.8	1432.6	1121.7	1399.4	1304.1	1194.7	1278.7	1129.7	1044.1	1581.5	1030.2	1280	890.3	1336	1116.3	875.6	1278.7	894.2	879.1	1563.8
High	Q8NB90	ATPase family protein 2 homolog OS=Homo sapiens OX=9606 GN=SPATA5 PE=1 SV=3	0	187.655	52	37	55	2	36	893	97.8	5.66	208.74	0	1234.8	1235.4	1245.7	1229.2	1144.3	1229.1	1057.1	1157.7	1144.7	1304.3	966.1	1103.7	988.8	1173.5	979.5	900.8	1057.1	916.4	963.8	1289.7
High	B0YIW6	Archain 1, isoform CRA_a OS=Homo sapiens OX=9606 GN=ARCN1 PE=1 SV=1	0	187.517	44	24	91	0	24	552	61.6	5.85	384.43	0	1365.3	1314.7	1305.3	2759	2857.7	2816.1	2497.2	2628.7	2532.6	2595.4	1068.2	1174.6	1036	2633.9	2446.1	2063.9	2497.2	2080.8	2132.4	2566.5
High	P25786-2	Isoform Long of Proteasome subunit alpha type-1 OS=Homo sapiens OX=9606 GN=PSMA1	0	187.135	86	20	99	0	20	269	30.2	6.99	484.24	0	1948.8	1858.9	1661.8	1781.9	1859.3	1224.4	2010.4	1193.3	1271	1535.4	1524.7	1660.8	1319.1	1701.1	1591.5	897.4	2010.4	944.6	1070.1	1518.3
High	P62140	Serine/threonine-protein phosphatase PP1-beta catalytic subunit OS=Homo sapiens OX=9606 GN=PPP1CB PE=1 SV=3	0	186.769	68	19	85	4	7	327	37.2	6.19	405.82	0	365.9	324	339.8	327.7	290.7	362.8	255.3	371.6	265.3	315.8	286.3	289.5	269.7	312.8	248.8	265.9	255.3	294.2	223.4	312.3
High	P49790	Nuclear pore complex protein Nup153 OS=Homo sapiens OX=9606 GN=NUP153 PE=1 SV=2	0	186.747	33	34	59	0	34	1475	153.8	8.73	240.49	0	1840.1	1490.2	1586.2	1417.3	1383.6	1132.1	1622.8	1097.8	1265.5	1174.2	1439.7	1331.4	1259.1	1353.1	1184.3	829.7	1622.8	869	1065.5	1161.1
High	P36873-2	Isoform 2 of Serine/threonine-protein phosphatase PP1-gamma catalytic subunit OS=Homo sapiens OX=9606 GN=PPP1CC	0	186.731	68	21	94	0	5	337	38.5	6.13	436.76	0	1029.3	912.6	910.7	858.3	1017.2	904.2	966.7	864.2	874.1	825.1	805.4	815.3	722.9	819.3	870.7	662.7	966.7	684.1	736	815.9
High	Q12905	Interleukin enhancer-binding factor 2 OS=Homo sapiens OX=9606 GN=ILF2 PE=1 SV=2	0	186.652	66	19	110	0	19	390	43	5.26	558.74	0	2901.4	3093.7	2918.7	2995.1	3042.3	2794.9	2871.4	2637.4	2702	2670.8	2270	2764	2316.7	2859.3	2604.1	2048.3	2871.4	2087.7	2275	2641
High	O14776	Transcription elongation regulator 1 OS=Homo sapiens OX=9606 GN=TCERG1 PE=1 SV=2	0	186.554	35	41	85	0	41	1098	123.8	8.65	298.76	0	2714.8	2928.6	2544.7	2774	2714.6	3001.4	2506.4	2786.8	2504.7	3077.4	2124.1	2616.5	2019.9	2648.2	2323.6	2199.7	2506.4	2206	2108.9	3043.1
High	P55809	Succinyl-CoA:3-ketoacid coenzyme A transferase 1, mitochondrial OS=Homo sapiens OX=9606 GN=OXCT1 PE=1 SV=1	0	186.488	61	24	72	8	24	520	56.1	7.46	310.12	0	2174.4	2271.9	2020.7	2196.2	1769.8	1420.5	1886.1	1350.3	1421.6	1410.7	1701.2	2029.7	1603.9	2096.6	1514.9	1041.1	1886.1	1068.9	1197	1395
High	O15027	Protein transport protein Sec16A OS=Homo sapiens OX=9606 GN=SEC16A PE=1 SV=4	0	186.342	26	44	60	0	44	2357	251.7	5.8	234.21	0	2206.7	2322.4	2133.8	2341.4	2277.4	2281.6	2183.2	2201.5	2015.5	2182.3	1726.5	2074.9	1693.7	2235.3	1949.4	1672.2	2183.2	1742.6	1697	2158
High	P26196	Probable ATP-dependent RNA helicase DDX6 OS=Homo sapiens OX=9606 GN=DDX6 PE=1 SV=2	0	186.308	59	21	77	13	21	483	54.4	8.66	320.33	0	894.5	946.9	793	857.3	805.4	1056.7	1394.1	898.3	963.6	1044.5	699.8	846	629.4	818.4	689.4	774.5	1394.1	711	811.3	1032.8
High	Q6PL18	ATPase family AAA domain-containing protein 2 OS=Homo sapiens OX=9606 GN=ATAD2 PE=1 SV=1	0	186.226	36	39	63	6	34	1390	158.5	6.32	242.12	2	702.5	896.9	668.4	855.4	689.8	772.3	617.2	1016.5	883.9	1046.3	549.7	801.3	530.5	816.6	590.5	566	617.2	804.6	744.2	1034.6
High	Q5T5C7	Serine--tRNA ligase, cytoplasmic OS=Homo sapiens OX=9606 GN=SARS PE=1 SV=1	0	186.205	59	32	96	0	32	536	61.3	7.06	379.84	0	3486.2	3968.5	3660.6	3846.3	3641.4	4988.2	3872.9	6082.8	5270.5	5564.4	2727.5	3545.5	2905.6	3671.9	3116.9	3655.8	3872.9	4815	4437.6	5502.4
High	A0A0B4J1V9	Helicase, lymphoid-specific, isoform CRA_b OS=Homo sapiens OX=9606 GN=HELLS PE=1 SV=1	0	186.115	43	37	83	0	37	884	102.7	7.65	302.99	0	2643.5	2937.1	2870.5	2904.6	2811.8	3040.4	2619.6	2956	2651.1	3010.2	2068.2	2624.1	2278.5	2772.9	2406.8	2228.3	2619.6	2339.9	2232.2	2976.7
High	A0A0J9YWL0	Beta/gamma crystallin domain-containing protein 1 OS=Homo sapiens OX=9606 GN=CRYBG1 PE=1 SV=1	0	186.05	24	37	65	0	37	2131	231.6	5.81	259.14	0	1060.1	1009.8	1055	1110.7	1209.3	1195.1	1098.2	1134.5	1110.1	1063.9	829.4	902.2	837.4	1060.3	1035.1	875.8	1098.2	898.1	934.7	1052.1
High	O95831	Apoptosis-inducing factor 1, mitochondrial OS=Homo sapiens OX=9606 GN=AIFM1 PE=1 SV=1	0	185.839	48	23	89	0	23	613	66.9	8.95	410.24	0	2430.3	2078.5	2168.8	2038.8	2318.2	1796.4	2306.3	1769	1964.5	1827.2	1901.5	1857	1721.5	1946.3	1984.3	1316.5	2306.3	1400.3	1654.1	1806.8
High	Q9UKW4	Guanine nucleotide exchange factor VAV3 OS=Homo sapiens OX=9606 GN=VAV3 PE=1 SV=1	0	185.664	50	37	81	0	35	847	97.7	7.05	279.33	0	2530.9	2389	2570.8	2260.3	2099.1	2142.6	1961.1	2173.8	2188.5	2020.5	1980.2	2134.4	2040.5	2157.8	1796.7	1570.3	1961.1	1720.7	1842.7	1998
High	Q6PD62	RNA polymerase-associated protein CTR9 homolog OS=Homo sapiens OX=9606 GN=CTR9 PE=1 SV=1	0	185.089	41	38	69	28	38	1173	133.4	6.77	274.84	0	3018	3476.2	2789.9	3340.5	2622.5	2881.9	2581.9	2771.6	2384.8	2834.9	2361.3	3105.8	2214.5	3189	2244.8	2112.1	2581.9	2193.9	2007.9	2803.3
High	P27816-5	Isoform 5 of Microtubule-associated protein 4 OS=Homo sapiens OX=9606 GN=MAP4	0	184.959	49	32	83	0	1	809	85.2	7.71	339.73	0
High	Q13547	Histone deacetylase 1 OS=Homo sapiens OX=9606 GN=HDAC1 PE=1 SV=1	0	184.621	72	27	117	16	21	482	55.1	5.48	515.66	2	3359.9	3526.6	3433.5	3485.7	3191.3	4003.5	4031.2	3716	3614.4	3768.9	2628.7	3150.8	2725.3	3327.6	2731.7	2934.1	4031.2	2941.5	3043.2	3726.9
High	P68032	Actin, alpha cardiac muscle 1 OS=Homo sapiens OX=9606 GN=ACTC1 PE=1 SV=1	0	184.422	45	18	535	0	3	377	42	5.39	1712.05	0
High	P60228	Eukaryotic translation initiation factor 3 subunit E OS=Homo sapiens OX=9606 GN=EIF3E PE=1 SV=1	0	184.288	71	27	95	0	27	445	52.2	6.04	391.66	0	4962.1	4716.9	4401.2	4476.4	4534.7	3585.5	4622.2	3475	3659.5	3638.6	3882.3	4214.2	3493.4	4273.4	3881.6	2627.8	4622.2	2750.7	3081.2	3598.1
High	Q7Z5L9	Interferon regulatory factor 2-binding protein 2 OS=Homo sapiens OX=9606 GN=IRF2BP2 PE=1 SV=2	0	184.023	64	22	48	0	18	587	61	8.69	238.4	2	966	764.3	968.5	743.3	814.4	825	653.4	895.4	985.1	786.6	755.8	682.9	768.7	709.6	697.1	604.6	653.4	708.8	829.4	777.8
High	P19367-3	Isoform 3 of Hexokinase-1 OS=Homo sapiens OX=9606 GN=HK1	0	183.918	43	38	70	0	31	921	102.7	6.76	249.15	6	3770.1	3653.3	3625.4	3533.7	3877.9	3393.2	3678.4	3285.5	3346.7	3393.8	2949.7	3263.9	2877.6	3373.4	3319.4	2486.8	3678.4	2600.7	2817.8	3356
High	A0A0C4DG17	40S ribosomal protein SA OS=Homo sapiens OX=9606 GN=RPSA PE=1 SV=1	0	183.893	57	17	141	0	17	300	33.3	4.87	721.85	0	1615.3	1438	1620.1	1421	1742.1	1540	1650.5	1488.5	1532.8	1398.9	1263.8	1284.8	1286	1356.6	1491.2	1128.6	1650.5	1178.3	1290.6	1383.3
High	Q96PZ0-2	Isoform 2 of Pseudouridylate synthase 7 homolog OS=Homo sapiens OX=9606 GN=PUS7	0	183.876	57	32	67	0	32	667	75.6	6.47	249.39	0	798.3	960.1	945.6	945.6	1044	1060.1	1200.3	1158.4	1191.7	1212.9	624.6	857.8	750.5	902.7	893.7	776.9	1200.3	917	1003.4	1199.3
High	P49454	Centromere protein F OS=Homo sapiens OX=9606 GN=CENPF PE=1 SV=3	0	183.708	18	55	65	48	53	3114	357.3	5.1	193.74	0	767.7	631.5	835.8	728.1	1049.1	847	839.6	808.7	912	714.9	600.6	564.2	663.4	695	898	620.8	839.6	640.1	767.9	707
High	O00232	26S proteasome non-ATPase regulatory subunit 12 OS=Homo sapiens OX=9606 GN=PSMD12 PE=1 SV=3	0	183.686	60	28	116	2	27	456	52.9	7.65	446.62	0	1610.7	1530.4	1458.2	1378.6	1496	1205	1358.4	1425.3	1480.6	1410.3	1260.2	1367.3	1157.5	1316.1	1280.5	883.2	1358.4	1128.3	1246.6	1394.6
High	Q15366-6	Isoform 6 of Poly(rC)-binding protein 2 OS=Homo sapiens OX=9606 GN=PCBP2	0	183.595	69	18	97	0	0	361	38.1	6.79	454.62	4	758.5	667.4	696.6	596.6	657.6	549.5	621.2	562.9	592.2	539.6	593.5	596.3	553	569.5	562.9	402.7	621.2	445.6	498.6	533.6
High	P24534	Elongation factor 1-beta OS=Homo sapiens OX=9606 GN=EEF1B2 PE=1 SV=3	0	183.581	78	17	144	9	13	225	24.7	4.67	675.63	0	2132.8	2362	2222.6	2350.6	2034.9	2496.1	1905.5	2358.2	1950.1	2192.4	1668.7	2110.2	1764.2	2244	1741.8	1829.4	1905.5	1866.7	1641.9	2168
High	B0QY89	Eukaryotic translation initiation factor 3 subunit L OS=Homo sapiens OX=9606 GN=EIF3L PE=1 SV=1	0	183.486	45	27	117	0	27	607	70.9	6.65	440	0	5266.7	5321.9	5059.3	5106.8	5057.9	5361.5	5196.7	5087.3	4844.8	5042.1	4120.6	4754.7	4015.8	4875.3	4329.4	3929.4	5196.7	4026.9	4079.1	4985.9
High	P48735	Isocitrate dehydrogenase [NADP], mitochondrial OS=Homo sapiens OX=9606 GN=IDH2 PE=1 SV=2	0	183.278	61	26	99	0	24	452	50.9	8.69	434.86	1	4425.3	5483.4	4007.7	5289.4	4065.3	4737.9	3964.5	4525.7	3514.2	5940.7	3462.3	4899	3181.1	5049.6	3479.8	3472.4	3964.5	3582.4	2958.9	5874.5
High	Q13347	Eukaryotic translation initiation factor 3 subunit I OS=Homo sapiens OX=9606 GN=EIF3I PE=1 SV=1	0	183.261	86	20	124	12	20	325	36.5	5.64	514.2	0	3841.6	4101.5	3588.5	5014.8	3824.8	3465.1	3637.6	3989.7	3918.9	4064.5	3005.7	3664.4	2848.4	4787.4	3274	2539.5	3637.6	3158.1	3299.6	4019.2
High	Q15366	Poly(rC)-binding protein 2 OS=Homo sapiens OX=9606 GN=PCBP2 PE=1 SV=1	0	183.113	70	18	93	0	1	365	38.6	6.79	441.96	0
High	P21399	Cytoplasmic aconitate hydratase OS=Homo sapiens OX=9606 GN=ACO1 PE=1 SV=3	0	182.904	54	36	61	36	36	889	98.3	6.68	243.15	0	3179.3	3263	3084.3	3115.9	3104.7	3330.2	3008	3529.9	3243.1	3310.8	2487.4	2915.3	2448.1	2974.6	2657.5	2440.7	3008	2794.2	2730.6	3273.9
High	P49756	RNA-binding protein 25 OS=Homo sapiens OX=9606 GN=RBM25 PE=1 SV=3	0	182.709	41	32	76	17	31	843	100.1	6.32	317.18	0	2817	3326.5	2754.8	3090.5	2527.4	3034	2558.6	3033.1	2562.6	2875.8	2204	2972	2186.6	2950.4	2163.4	2223.6	2558.6	2400.9	2157.6	2843.7
High	O43847-2	Isoform 2 of Nardilysin OS=Homo sapiens OX=9606 GN=NRDC	0	182.511	37	32	70	0	32	1219	139.3	5	312.55	0	1973.6	1849.9	1934.2	1788.1	1757.7	2034.6	1868.4	1933.3	1936.5	1828.1	1544.1	1652.8	1535.3	1707	1504.5	1491.1	1868.4	1530.3	1630.5	1807.7
High	P41091	Eukaryotic translation initiation factor 2 subunit 3 OS=Homo sapiens OX=9606 GN=EIF2S3 PE=1 SV=3	0	182.314	57	22	102	2	22	472	51.1	8.4	413.52	0	6088.1	6322.1	5695.1	6133.7	3945.7	4171.2	4063.8	4145.2	4010.3	3725.4	4763.3	5648.4	4520.5	5855.6	3377.4	3057	4063.8	3281.2	3376.6	3683.9
High	P27695	DNA-(apurinic or apyrimidinic site) lyase OS=Homo sapiens OX=9606 GN=APEX1 PE=1 SV=2	0	182.178	64	22	83	2	22	318	35.5	8.12	379.72	0	2861.8	2876.7	2647.9	2661	2449.9	2231.8	2339.2	2044.7	2106.9	2193.3	2239	2570.1	2101.8	2540.3	2097.1	1635.7	2339.2	1618.5	1773.9	2168.9
High	P49916	DNA ligase 3 OS=Homo sapiens OX=9606 GN=LIG3 PE=1 SV=2	0	181.945	41	35	86	0	35	1009	112.8	9.01	338.58	0	1960.7	2375	1930	2222.8	1967.3	2282.8	1950.1	2122.9	1776.1	2177.2	1534	2121.9	1531.9	2122	1684	1673.1	1950.1	1680.4	1495.5	2152.9
High	P57740	Nuclear pore complex protein Nup107 OS=Homo sapiens OX=9606 GN=NUP107 PE=1 SV=1	0	181.71	41	30	71	0	30	925	106.3	5.43	300.2	0	1799.7	1623.4	1773.3	1692.3	1795.8	1649.9	1708.3	1529.9	1654.5	1475.4	1408	1450.4	1407.6	1615.6	1537.1	1209.2	1708.3	1211	1393.1	1459
High	P12004	Proliferating cell nuclear antigen OS=Homo sapiens OX=9606 GN=PCNA PE=1 SV=1	0	181.685	75	16	138	16	16	261	28.8	4.69	720.19	0	6563	9146.1	7380.1	8772.4	7441.9	8099	7321.1	7993.1	6576.2	8005.1	5134.8	8171.4	5857.9	8374.7	6370.1	5935.7	7321.1	6327.1	5537	7915.9
High	Q9NYL9	Tropomodulin-3 OS=Homo sapiens OX=9606 GN=TMOD3 PE=1 SV=1	0	181.498	77	22	59	7	20	352	39.6	5.19	275.66	1	1027.1	993.5	1012	955.5	919.5	1064.9	948.8	1030.6	969	1002.9	803.6	887.6	803.3	912.2	787.1	780.5	948.8	815.8	815.9	991.8
High	P31946	14-3-3 protein beta/alpha OS=Homo sapiens OX=9606 GN=YWHAB PE=1 SV=3	0	181.294	70	17	137	0	8	246	28.1	4.83	575.46	0
High	P14317	Hematopoietic lineage cell-specific protein OS=Homo sapiens OX=9606 GN=HCLS1 PE=1 SV=3	0	181.261	48	23	92	2	23	486	54	4.81	398.19	0	4593.6	5140.7	4337.2	6063.1	4866.8	6063.5	4587.7	5908.6	4706.4	5383.5	3594	4592.8	3442.6	5788.1	4165.8	4443.9	4587.7	4677.1	3962.7	5323.5
High	P23634-6	Isoform XB of Plasma membrane calcium-transporting ATPase 4 OS=Homo sapiens OX=9606 GN=ATP2B4	0	181.015	35	38	57	0	19	1205	133.8	6.42	226.14	6	1722.6	2205.2	1506.1	2042.3	1447.1	1530.9	1433.9	1332.2	1242.4	1515.4	1347.8	1970.2	1195.4	1949.7	1238.6	1122	1433.9	1054.5	1046	1498.6
High	Q06830	Peroxiredoxin-1 OS=Homo sapiens OX=9606 GN=PRDX1 PE=1 SV=1	0	180.77	74	17	159	0	14	199	22.1	8.13	617.99	3	14562.9	12269.7	14748.6	11735.6	12767.2	12567.1	11974.3	12406.8	13095.6	13529.3	11393.9	10962.1	11706.7	11203.5	10928.4	9210.3	11974.3	9820.8	11026.1	13378.6
High	O94925-3	Isoform 3 of Glutaminase kidney isoform, mitochondrial OS=Homo sapiens OX=9606 GN=GLS	0	180.559	50	23	75	0	4	598	65.4	7.88	353.17	0	148	111.2	123.3	122.7	121.3	88.2	107.1	96.1	100.4	84.5	115.8	99.3	97.9	117.2	103.8	64.7	107.1	76.1	84.5	83.5
High	Q07021	Complement component 1 Q subcomponent-binding protein, mitochondrial OS=Homo sapiens OX=9606 GN=C1QBP PE=1 SV=1	0	180.039	63	11	290	3	11	282	31.3	4.84	1590.23	0
High	A3KMH1	von Willebrand factor A domain-containing protein 8 OS=Homo sapiens OX=9606 GN=VWA8 PE=1 SV=2	0	179.982	27	43	48	0	43	1905	214.7	7.4	169.89	0	931.2	868.1	905.4	834.4	883.5	940.8	929.9	911.2	912.3	861.7	728.5	775.6	718.7	796.5	756.2	689.5	929.9	721.2	768.2	852.1
High	O43252	Bifunctional 3'-phosphoadenosine 5'-phosphosulfate synthase 1 OS=Homo sapiens OX=9606 GN=PAPSS1 PE=1 SV=2	0	179.936	63	29	71	26	29	624	70.8	6.86	311.68	0	1224.5	1414.4	1136	1679	1394.4	1602.5	1340.8	1504.6	1275.7	1508.5	958	1263.7	901.7	1602.9	1193.5	1174.4	1340.8	1191	1074.1	1491.7
High	P31942	Heterogeneous nuclear ribonucleoprotein H3 OS=Homo sapiens OX=9606 GN=HNRNPH3 PE=1 SV=2	0	179.708	75	17	99	0	3	346	36.9	6.87	428.71	3	973.7	820.1	1008.1	779.9	941.5	955.6	807.1	861.7	940.7	788.8	761.8	732.7	800.2	744.5	805.9	700.4	807.1	682.1	792.1	780
High	Q9HCK8	Chromodomain-helicase-DNA-binding protein 8 OS=Homo sapiens OX=9606 GN=CHD8 PE=1 SV=5	0	179.699	22	45	57	0	36	2581	290.3	6.47	200.66	2	1178.3	965.8	1092.3	917.5	1046.2	1033	988.5	988.1	992.6	887.3	921.9	862.9	867	875.9	895.5	757.1	988.5	782.1	835.7	877.4
High	Q9BUQ8	Probable ATP-dependent RNA helicase DDX23 OS=Homo sapiens OX=9606 GN=DDX23 PE=1 SV=3	0	179.239	50	34	101	24	33	820	95.5	9.55	366.16	0	3446.9	4238.5	4001	3964.9	3850.9	5288.8	4630.6	4885.6	4639.8	4726.1	2696.8	3786.8	3175.8	3785.1	3296.2	3876.1	4630.6	3867.3	3906.6	4673.4
High	Q92917	G-patch domain and KOW motifs-containing protein OS=Homo sapiens OX=9606 GN=GPKOW PE=1 SV=2	0	178.891	74	25	57	25	25	476	52.2	6.15	256.17	0	617.9	599	581.4	604.6	583.5	488.1	540.6	890.2	908.9	889	483.4	535.2	461.5	577.2	499.5	357.7	540.6	704.6	765.2	879.1
High	P52566	Rho GDP-dissociation inhibitor 2 OS=Homo sapiens OX=9606 GN=ARHGDIB PE=1 SV=3	0	178.853	83	20	177	0	20	201	23	5.21	738.21	0	8597	8110.9	8743.7	8006.4	8221.8	8586.3	7671	8117.2	8132.7	7843.1	6726.2	7246.5	6940.3	7643.4	7037.7	6292.8	7671	6425.3	6847.5	7755.8
High	Q13619	Cullin-4A OS=Homo sapiens OX=9606 GN=CUL4A PE=1 SV=3	0	178.84	50	37	67	0	24	759	87.6	8.13	240.05	0	1252.2	1056.8	1241.8	1055.6	1182.5	1059.2	1138.8	1008.6	1135.2	987.4	979.7	944.2	985.7	1007.7	1012.2	776.2	1138.8	798.4	955.8	976.4
High	O60343	TBC1 domain family member 4 OS=Homo sapiens OX=9606 GN=TBC1D4 PE=1 SV=2	0	178.8	30	37	60	0	35	1298	146.5	7.01	217.89	1	1141.6	1152.9	1088.8	1128.7	1025.1	1072.5	964.4	1003.5	1022.5	946.2	893.1	1030	864.2	1077.5	877.4	786	964.4	794.4	860.9	935.7
High	P17858	ATP-dependent 6-phosphofructokinase, liver type OS=Homo sapiens OX=9606 GN=PFKL PE=1 SV=6	0	178.423	44	24	60	0	20	780	85	7.5	264.71	0	632.5	604.7	597.1	573.3	490	454	431.4	436.5	452.7	420.4	494.8	540.2	473.9	547.3	419.4	332.8	431.4	345.6	381.2	415.7
High	Q14527	Helicase-like transcription factor OS=Homo sapiens OX=9606 GN=HLTF PE=1 SV=2	0	178.248	43	38	55	0	38	1009	113.9	8.6	200.49	0	1886.7	1703.5	1845.9	1700.7	1767.5	1832.7	1588.2	1766.9	1786.6	1575.2	1476.2	1521.9	1465.2	1623.6	1512.9	1343.2	1588.2	1398.6	1504.2	1557.7
High	O95573	Long-chain-fatty-acid--CoA ligase 3 OS=Homo sapiens OX=9606 GN=ACSL3 PE=1 SV=3	0	178.247	53	27	64	18	25	720	80.4	8.38	261.81	0	1022.3	1203.5	932.3	1143.2	938.2	1019.7	988	970.6	779.9	1158.1	799.8	1075.2	740	1091.3	803	747.3	988	768.3	656.6	1145.2
High	P24752	Acetyl-CoA acetyltransferase, mitochondrial OS=Homo sapiens OX=9606 GN=ACAT1 PE=1 SV=1	0	178.223	81	24	77	13	24	427	45.2	8.85	314.17	0	4338	2755.7	4153.2	2617	3612	2332.1	3420.3	2758.1	3848	2470.7	3394	2462	3296.6	2498.3	3091.8	1709.1	3420.3	2183.3	3239.9	2443.2
High	O15144	Actin-related protein 2/3 complex subunit 2 OS=Homo sapiens OX=9606 GN=ARPC2 PE=1 SV=1	0	178.14	86	28	95	14	28	300	34.3	7.36	358.57	0	1662.1	2502.3	2574.2	2427.5	2422.5	2642.3	2306.5	2718.9	2569.9	2620.1	1300.4	2235.6	2043.2	2317.4	2073.6	1936.5	2306.5	2152.2	2163.8	2590.9
High	A0A087WWS1	THO complex subunit 1 OS=Homo sapiens OX=9606 GN=THOC1 PE=1 SV=1	0	178.079	54	26	74	0	26	657	75.6	4.98	327.45	0	1428.8	1343.3	1329.9	1240.9	1270.2	1185.2	1201.1	1094.6	1183.9	1072.9	1117.9	1200.2	1055.6	1184.7	1087.2	868.7	1201.1	866.4	996.8	1061
High	P26368	Splicing factor U2AF 65 kDa subunit OS=Homo sapiens OX=9606 GN=U2AF2 PE=1 SV=4	0	178.062	61	20	82	0	20	475	53.5	9.09	378.63	0	1125.8	1140.8	991.2	1101	1086.9	878.2	1193.5	857.4	842.8	1293.2	880.8	1019.2	786.8	1051	930.3	643.6	1193.5	678.7	709.6	1278.8
High	P05198	Eukaryotic translation initiation factor 2 subunit 1 OS=Homo sapiens OX=9606 GN=EIF2S1 PE=1 SV=3	0	178.047	75	23	111	4	23	315	36.1	5.08	471.5	0	4864.7	5804.5	5250.8	5743.7	5301.7	4549.9	5256.3	4287.4	4503.7	4487.1	3806.1	5186	4167.8	5483.3	4538.1	3334.5	5256.3	3393.7	3792	4437.1
High	P06753-5	Isoform 5 of Tropomyosin alpha-3 chain OS=Homo sapiens OX=9606 GN=TPM3	0	177.985	60	25	156	0	0	248	28.9	4.75	577.92	2	812.5	643.1	651	594.9	793.1	507.9	1010.3	1262.9	1306	1132.4	635.7	574.5	516.7	567.9	678.9	372.2	1010.3	999.7	1099.6	1119.7
High	Q68CP9	AT-rich interactive domain-containing protein 2 OS=Homo sapiens OX=9606 GN=ARID2 PE=1 SV=2	0	177.784	27	35	54	0	35	1835	197.3	7.42	206.71	0	1027.2	1450.1	1530.7	1408.8	1480.9	1572.5	1616.7	1483.2	1481	1511.5	803.7	1295.5	1215	1344.9	1267.6	1152.5	1616.7	1174	1247	1494.6
High	J3KR97	Tubulin-specific chaperone D OS=Homo sapiens OX=9606 GN=TBCD PE=1 SV=1	0	177.653	38	31	49	0	31	1230	136.5	6.34	208.86	0	1621	1455.7	1589.9	1688.2	1788.8	1625.1	1658.7	1682.1	1652.1	1519.6	1268.2	1300.5	1262	1611.6	1531.2	1191	1658.7	1331.5	1391	1502.6
High	Q9UPU5	Ubiquitin carboxyl-terminal hydrolase 24 OS=Homo sapiens OX=9606 GN=USP24 PE=1 SV=3	0	177.46	22	44	53	40	42	2620	294.2	6.14	196.36	1	814.7	610.9	782.4	566.6	746.7	516.5	714.4	501.7	632.3	497.6	637.4	545.8	621	540.9	639.2	378.6	714.4	397.1	532.4	492.1
High	Q9NUU7	ATP-dependent RNA helicase DDX19A OS=Homo sapiens OX=9606 GN=DDX19A PE=1 SV=1	0	177.195	60	28	79	0	27	478	53.9	6.58	327.44	1	3469	3161.5	3410.7	3029.3	3424.9	3995.1	4909.5	3804.5	4458.6	3947.4	2714.1	2824.6	2707.2	2891.9	2931.7	2928	4909.5	3011.5	3754	3903.4
High	Q9H4A4	Aminopeptidase B OS=Homo sapiens OX=9606 GN=RNPEP PE=1 SV=2	0	177.082	57	26	59	0	26	650	72.5	5.74	255.95	0	738.4	860.9	696	771.4	689.6	794.2	685.6	761	621.7	731.3	577.7	769.1	552.5	736.4	590.3	582.1	685.6	602.4	523.4	723.2
High	Q14669-2	Isoform 2 of E3 ubiquitin-protein ligase TRIP12 OS=Homo sapiens OX=9606 GN=TRIP12	0	177.059	23	34	46	0	34	2025	223.8	8.4	180.58	0	282.3	274.8	253.5	274.2	270.3	509.6	370.5	600.1	506.2	645.2	220.8	245.6	201.2	261.7	231.3	373.5	370.5	475	426.2	638
High	K7ER00	Phenylalanine--tRNA ligase alpha subunit OS=Homo sapiens OX=9606 GN=FARSA PE=1 SV=1	0	176.731	50	22	90	0	22	548	62.4	7.84	425.42	0	3342	3913.3	3278.3	3769.3	2854.4	3853.2	3196.6	3659.5	3131.7	3333.8	2614.7	3496.2	2602.1	3598.4	2443.3	2824	3196.6	2896.7	2636.8	3296.7
High	P22087	rRNA 2'-O-methyltransferase fibrillarin OS=Homo sapiens OX=9606 GN=FBL PE=1 SV=2	0	176.464	67	23	90	2	23	321	33.8	10.18	408.68	0	2105.3	2112.5	2078	2072.5	2036.1	2281.8	2262.2	2157.9	2122.3	2104.4	1647.2	1887.4	1649.4	1978.5	1742.8	1672.3	2262.2	1708.1	1786.9	2081
High	Q14141	Septin-6 OS=Homo sapiens OX=9606 GN=SEPT6 PE=1 SV=4	0	176.208	61	23	101	0	13	434	49.7	6.67	478.44	6	6242	5492.2	5898.5	5252.8	6213.9	5340.6	5689.2	5062	5357.9	4979.7	4883.7	4906.9	4681.9	5014.6	5319	3914.1	5689.2	4007	4511.2	4924.2
High	Q14103-4	Isoform 4 of Heterogeneous nuclear ribonucleoprotein D0 OS=Homo sapiens OX=9606 GN=HNRNPD	0	176.198	49	21	190	0	1	287	30.7	8.41	804.48	0
High	O00148	ATP-dependent RNA helicase DDX39A OS=Homo sapiens OX=9606 GN=DDX39A PE=1 SV=2	0	175.893	61	25	126	4	11	427	49.1	5.68	563.71	0	268.7	160.6	281.3	154.7	179.8	135.4	176.3	139.2	214.9	120.2	210.2	143.5	223.3	147.7	153.9	99.3	176.3	110.2	180.9	118.9
High	P09211	Glutathione S-transferase P OS=Homo sapiens OX=9606 GN=GSTP1 PE=1 SV=2	0	175.828	70	13	189	2	13	210	23.3	5.64	884.19	0	531.5	539.1	406.3	537.9	598	381.5	657.2	317.3	350	458.2	415.8	481.7	322.5	513.5	511.9	279.6	657.2	251.1	294.7	453.1
High	P07355-2	Isoform 2 of Annexin A2 OS=Homo sapiens OX=9606 GN=ANXA2	0	175.811	72	27	113	0	27	357	40.4	8.37	448.05	0	5422.1	5467.8	5193	5237.4	4858.6	5821.1	4403.7	6203.7	5369	5680.4	4242.2	4885.1	4121.9	4999.9	4158.9	4266.2	4403.7	4910.6	4520.5	5617.1
High	Q9HCE1	Helicase MOV-10 OS=Homo sapiens OX=9606 GN=MOV10 PE=1 SV=2	0	175.753	49	39	65	0	39	1003	113.6	8.82	257.32	0	2224.8	2028.2	2164.7	1956.5	2159.3	1965.2	2076.7	1879.5	1978.9	1830.1	1740.7	1812	1718.2	1867.7	1848.3	1440.3	2076.7	1487.8	1666.2	1809.7
High	Q99661	Kinesin-like protein KIF2C OS=Homo sapiens OX=9606 GN=KIF2C PE=1 SV=2	0	175.715	50	28	59	0	25	725	81.3	7.83	248.27	0	1277.4	1182.8	1184.9	1367.6	1478.5	1549.8	1375.7	1482.4	1512.1	1481.9	999.4	1056.7	940.5	1305.6	1265.6	1135.9	1375.7	1173.5	1273.2	1465.4
High	O14974	Protein phosphatase 1 regulatory subunit 12A OS=Homo sapiens OX=9606 GN=PPP1R12A PE=1 SV=1	0	175.496	37	36	63	0	1	1030	115.2	5.4	221.19	8	1373.3	1169.6	1218.8	1133.9	1198.1	1945.5	1719.8	2095.3	1864.2	2247.1	1074.5	1045	967.4	1082.5	1025.5	1425.8	1719.8	1658.5	1569.6	2222.1
High	P21796	Voltage-dependent anion-selective channel protein 1 OS=Homo sapiens OX=9606 GN=VDAC1 PE=1 SV=2	0	175.056	75	18	190	6	17	283	30.8	8.54	847.55	1	2047.3	3247.1	3707.4	3060.1	3306	2850.5	3104.7	2698.7	3017.3	2580.8	1601.8	2901	2942.8	2921.4	2829.8	2089.1	3104.7	2136.2	2540.5	2552.1
High	P31689	DnaJ homolog subfamily A member 1 OS=Homo sapiens OX=9606 GN=DNAJA1 PE=1 SV=2	0	175.001	60	19	72	4	19	397	44.8	7.08	360.81	0	2517	2061	2461.1	1967	2179.6	2013.5	2018.6	1961.1	2206.6	1759.9	1969.3	1841.4	1953.5	1877.8	1865.7	1475.7	2018.6	1552.3	1857.9	1740.3
High	E7EX17	Eukaryotic translation initiation factor 4B OS=Homo sapiens OX=9606 GN=EIF4B PE=1 SV=1	0	174.954	51	34	80	0	21	616	69.7	5.67	303.18	3	2674.1	2471.2	2459.7	2490.7	2549.7	2567.8	2991.7	2520.5	2774.2	2528	2092.2	2207.9	1952.4	2377.8	2182.5	1881.9	2991.7	1995.1	2335.8	2499.8
High	Q96SI9	Spermatid perinuclear RNA-binding protein OS=Homo sapiens OX=9606 GN=STRBP PE=1 SV=1	0	174.722	54	35	122	0	29	672	73.6	8.72	436.94	0	3469.7	2885	3273.2	2712.1	3199	3039	3479.6	2890.8	3381.3	2750	2714.7	2577.5	2598.1	2589.1	2738.3	2227.2	3479.6	2288.3	2847	2719.3
High	P30154-2	Isoform 2 of Serine/threonine-protein phosphatase 2A 65 kDa regulatory subunit A beta isoform OS=Homo sapiens OX=9606 GN=PPP2R1B	0	173.962	50	27	61	0	16	667	73.5	5.07	252.35	1	1105.4	990.3	1072.3	1479.2	1709.1	1715.6	1823.4	1548.4	1772.2	1553.6	864.9	884.8	851.2	1412.2	1463	1257.4	1823.4	1225.6	1492.2	1536.2
High	P19623	Spermidine synthase OS=Homo sapiens OX=9606 GN=SRM PE=1 SV=1	0	173.941	75	18	89	2	18	302	33.8	5.49	473.9	0	2175.5	2027.6	2062.7	2933	3224.7	3494.4	3524	3267.4	3535.1	3189.2	1702.1	1811.5	1637.2	2800	2760.2	2561	3524	2586.4	2976.5	3153.6
High	O14975	Very long-chain acyl-CoA synthetase OS=Homo sapiens OX=9606 GN=SLC27A2 PE=1 SV=2	0	173.838	55	29	63	2	29	620	70.3	8.51	243.42	0	2344	1568.9	2273.7	1511.7	2096.2	1523.8	1946.4	1643	2071.1	1433.9	1833.9	1401.7	1804.7	1443.2	1794.3	1116.8	1946.4	1300.5	1743.8	1417.9
High	O76021	Ribosomal L1 domain-containing protein 1 OS=Homo sapiens OX=9606 GN=RSL1D1 PE=1 SV=3	0	173.768	43	25	76	0	24	490	54.9	10.13	289.1	1	4642	5098.6	4355.1	5297.6	4518.7	4549.6	4230.3	4230.5	4064.6	4126.2	3631.9	4555.2	3456.9	5057.4	3867.9	3334.4	4230.3	3348.7	3422.3	4080.3
High	Q8TDD1	ATP-dependent RNA helicase DDX54 OS=Homo sapiens OX=9606 GN=DDX54 PE=1 SV=2	0	173.648	45	35	58	2	2	881	98.5	10.02	221.29	12	3582.4	3216.4	3483	3068.3	3368.7	2981.2	3585.6	2851.2	3295.2	2906.7	2802.9	2873.6	2764.6	2929.2	2883.5	2184.9	3585.6	2256.9	2774.4	2874.3
High	Q99986	Serine/threonine-protein kinase VRK1 OS=Homo sapiens OX=9606 GN=VRK1 PE=1 SV=1	0	173.64	68	24	92	8	24	396	45.4	8.91	408.59	0	2698.8	3583.1	3339	3420.5	3283	3418.2	3285.2	3278	2971	3295.7	2111.6	3201.2	2650.3	3265.4	2810.2	2505.1	3285.2	2594.8	2501.5	3259
High	P46777	60S ribosomal protein L5 OS=Homo sapiens OX=9606 GN=RPL5 PE=1 SV=3	0	173.274	62	20	202	0	20	297	34.3	9.72	1006.95	0	3554.8	3754.7	3881	3574.3	4352.6	3602.9	4257.7	3337	3631	3577.2	2781.2	3354.5	3080.6	3412.2	3725.7	2640.5	4257.7	2641.5	3057.2	3537.4
High	P00505	Aspartate aminotransferase, mitochondrial OS=Homo sapiens OX=9606 GN=GOT2 PE=1 SV=3	0	173.176	65	25	100	3	25	430	47.5	9.01	421.32	0	9287.7	7031.3	8400.7	6786.7	8759	6293.2	8731.4	6079.5	7221.1	6339.6	7266.6	6282	6668.1	6479	7497.5	4612.3	8731.4	4812.4	6080	6269
High	O14974-4	Isoform 4 of Protein phosphatase 1 regulatory subunit 12A OS=Homo sapiens OX=9606 GN=PPP1R12A	0	173.134	40	36	63	0	1	971	109	5.41	221.24	0	12.8	15.9	9.9	13.3	13.7	9.9	12.8	6.3	8.1	11	10	14.2	7.9	12.7	11.7	7.2	12.8	5	6.8	10.9
High	J3QK89	Calcium homeostasis endoplasmic reticulum protein OS=Homo sapiens OX=9606 GN=CHERP PE=1 SV=1	0	172.634	35	24	78	0	24	927	104.9	9.19	343	0	2121.3	2034.2	2064.7	1918	2095.6	1874.7	2132.6	1750	1844.6	1967.3	1659.7	1817.4	1638.8	1831	1793.8	1373.9	2132.6	1385.3	1553.1	1945.3
High	E5RK69	Annexin OS=Homo sapiens OX=9606 GN=ANXA6 PE=1 SV=1	0	172.58	73	33	105	1	1	460	51.7	6.05	441.75	0
High	Q8TDD1-2	Isoform 2 of ATP-dependent RNA helicase DDX54 OS=Homo sapiens OX=9606 GN=DDX54	0	172.515	45	34	56	1	1	882	98.6	10.02	221.85	0
High	P62701	40S ribosomal protein S4, X isoform OS=Homo sapiens OX=9606 GN=RPS4X PE=1 SV=2	0	172.496	70	23	124	10	14	263	29.6	10.15	470.29	5	7951.5	7767.9	8022.9	7421.4	7845.5	6253.7	7752.8	5892.9	6785.5	6203.2	6221.2	6940.1	6368.2	7084.8	6715.6	4583.2	7752.8	4664.7	5713.2	6134.1
High	O14617-5	Isoform 5 of AP-3 complex subunit delta-1 OS=Homo sapiens OX=9606 GN=AP3D1	0	172.465	29	32	58	0	32	1215	136.6	7.64	241.01	0	507.8	1337.5	1639	1295.9	1385.9	1442.7	1552.2	1330	1565.6	1294.8	397.3	1195	1301	1237.2	1186.3	1057.3	1552.2	1052.8	1318.2	1280.4
High	Q15003	Condensin complex subunit 2 OS=Homo sapiens OX=9606 GN=NCAPH PE=1 SV=3	0	171.95	52	25	60	0	25	741	82.5	5.06	245.67	0	1722.2	1993.6	1917.8	2472.8	2380.1	2621.1	2225.1	2488	2258.6	2326.7	1347.4	1781.2	1522.2	2360.7	2037.3	1920.9	2225.1	1969.4	1901.7	2300.8
High	Q9BY44	Eukaryotic translation initiation factor 2A OS=Homo sapiens OX=9606 GN=EIF2A PE=1 SV=3	0	171.74	58	24	61	0	24	585	64.9	8.87	256.01	0	3213.6	2817.6	3001.4	2893.1	3285.7	2605.5	3191.4	3607.9	3964.1	3426.9	2514.3	2517.3	2382.4	2761.9	2812.4	1909.5	3191.4	2855.9	3337.6	3388.7
High	P09104	Gamma-enolase OS=Homo sapiens OX=9606 GN=ENO2 PE=1 SV=3	0	171.525	71	20	241	0	13	434	47.2	5.03	1263.66	2	566.2	854.5	570.8	824.2	501.6	776.1	507.7	777	530.1	736	443	763.5	453	786.9	429.3	568.8	507.7	615	446.3	727.8
High	P11172	Uridine 5'-monophosphate synthase OS=Homo sapiens OX=9606 GN=UMPS PE=1 SV=1	0	171.392	63	27	69	0	27	480	52.2	7.24	277.03	0	1802.9	1672.4	1697.6	1741.5	1863.4	1530.1	1793.4	1459.9	1645.9	1462.6	1410.6	1494.2	1347.5	1662.6	1595	1121.4	1793.4	1155.6	1385.8	1446.3
High	Q96B97-2	Isoform 2 of SH3 domain-containing kinase-binding protein 1 OS=Homo sapiens OX=9606 GN=SH3KBP1	0	171.201	56	27	72	1	27	628	68.5	7.5	276.88	0	1247.2	1207.1	1217.6	1188	1215.1	1306.2	1163.6	1433.3	1474.3	1523.6	975.8	1078.5	966.5	1134.1	1040.1	957.3	1163.6	1134.6	1241.3	1506.6
High	Q9Y5L0	Transportin-3 OS=Homo sapiens OX=9606 GN=TNPO3 PE=1 SV=3	0	171.16	40	27	59	0	27	923	104.1	5.57	246.08	0	1346.9	1567.7	1634.6	1663	1821.9	1520.1	1685.4	1481.3	1594.1	1477	1053.8	1400.6	1297.5	1587.6	1559.5	1114.1	1685.4	1172.5	1342.2	1460.5
High	Q13618	Cullin-3 OS=Homo sapiens OX=9606 GN=CUL3 PE=1 SV=2	0	171.033	50	32	62	1	32	768	88.9	8.48	227.71	0	916.3	831.8	863.3	822.1	870.6	1306.1	1243.7	1275.1	1261.2	1420.9	716.9	743.2	685.3	784.8	745.2	957.3	1243.7	1009.3	1061.9	1405
High	Q9NZI8	Insulin-like growth factor 2 mRNA-binding protein 1 OS=Homo sapiens OX=9606 GN=IGF2BP1 PE=1 SV=2	0	170.733	49	30	74	6	27	577	63.4	9.2	288.85	1	4649.4	4010.4	4556.5	4707.2	5213.6	4640.2	4922.7	4481.4	4760.5	4261.6	3637.6	3583	3616.7	4493.7	4462.7	3400.8	4922.7	3547.4	4008.2	4214.2
High	Q9BZZ5-2	Isoform 2 of Apoptosis inhibitor 5 OS=Homo sapiens OX=9606 GN=API5	0	170.729	56	23	74	0	23	504	56.7	5.92	293.09	0	1889.9	2701.3	2129.6	2542.5	2175.6	2445.1	2095.3	2329.2	1898.3	2386.1	1478.6	2413.4	1690.4	2427.2	1862.3	1792	2095.3	1843.7	1598.3	2359.5
High	Q9UNM6	26S proteasome non-ATPase regulatory subunit 13 OS=Homo sapiens OX=9606 GN=PSMD13 PE=1 SV=2	0	170.64	71	26	100	0	26	376	42.9	5.81	415.94	0	5593.3	5291.6	5324.6	4980.9	5405.2	5978.7	6426.1	5817.9	6092	6890.5	4376.2	4727.7	4226.4	4755.1	4626.7	4381.7	6426.1	4605.2	5129.3	6813.8
High	Q09028	Histone-binding protein RBBP4 OS=Homo sapiens OX=9606 GN=RBBP4 PE=1 SV=3	0	170.507	80	22	85	0	14	425	47.6	4.89	375.65	5	3549.2	3812.4	3451.7	3627.4	3478.5	3939.4	3294.8	3712.8	3251.8	3544.6	2776.9	3406.1	2739.7	3463	2977.5	2887.1	3294.8	2938.9	2737.9	3505.1
High	P23396	40S ribosomal protein S3 OS=Homo sapiens OX=9606 GN=RPS3 PE=1 SV=2	0	170.482	81	22	174	0	21	243	26.7	9.66	689.61	1	14124.3	12821.3	12852.2	14028.1	13046.9	10063.8	12579.8	9872.1	11815.1	9528.2	11050.8	11454.9	10201.4	13392	11167.8	7375.7	12579.8	7814.5	9948	9422.1
High	Q13423	NAD(P) transhydrogenase, mitochondrial OS=Homo sapiens OX=9606 GN=NNT PE=1 SV=3	0	170.356	31	32	61	0	32	1086	113.8	8.09	242.67	0	3366.1	3381.1	3144.9	3438.7	3429.8	3418.9	3555.2	3400.4	3255.6	3563.8	2633.6	3020.7	2496.2	3282.8	2935.9	2505.6	3555.2	2691.7	2741.1	3524.1
High	Q9NZB2-6	Isoform F of Constitutive coactivator of PPAR-gamma-like protein 1 OS=Homo sapiens OX=9606 GN=FAM120A	0	170.355	38	33	66	0	31	1146	125.2	9	268.09	1	2107.1	2009.9	2012.8	2377.1	2656	2359.7	2524.3	2208.4	2227.7	2283.6	1648.5	1795.7	1597.7	2269.4	2273.4	1729.4	2524.3	1748.1	1875.6	2258.2
High	Q9Y3F4-2	Isoform 2 of Serine-threonine kinase receptor-associated protein OS=Homo sapiens OX=9606 GN=STRAP	0	170.212	68	19	104	0	19	363	39.8	5.31	492.1	0	3349.9	3396.8	4178.5	3212.9	3774.2	3882.5	3757.4	3822.4	4003.9	3170.3	2620.9	3034.8	3316.7	3067.3	3230.6	2845.4	3757.4	3025.7	3371.2	3135
High	P21281	V-type proton ATPase subunit B, brain isoform OS=Homo sapiens OX=9606 GN=ATP6V1B2 PE=1 SV=3	0	169.994	69	25	68	6	25	511	56.5	5.81	311.72	0	529	497	533.7	471.9	476.6	996.5	958.2	824.9	827.1	855.2	413.9	444	423.6	450.5	407.9	730.3	958.2	653	696.4	845.7
High	Q9Y266	Nuclear migration protein nudC OS=Homo sapiens OX=9606 GN=NUDC PE=1 SV=1	0	169.784	52	23	150	13	21	331	38.2	5.38	544.79	1	7785.9	6974.8	7692.5	6695.7	6995.8	6758.1	6418.9	6414.2	6819	5987.6	6091.6	6231.5	6105.9	6392.1	5988.3	4953	6418.9	5077.3	5741.4	5920.9
High	O00116	Alkyldihydroxyacetonephosphate synthase, peroxisomal OS=Homo sapiens OX=9606 GN=AGPS PE=1 SV=1	0	169.719	55	25	56	0	25	658	72.9	7.34	270.83	0	664.3	810.5	967.7	777.9	908	811.7	911.4	786	899.2	760.4	519.8	724.1	768.1	742.6	777.2	594.9	911.4	622.2	757.1	751.9
High	P06239-3	Isoform 3 of Tyrosine-protein kinase Lck OS=Homo sapiens OX=9606 GN=LCK	0	169.667	54	20	89	0	18	539	61.2	5.22	384.55	1	659.8	614	624.4	843.2	878.7	974.6	755.4	959.1	899	820.7	516.3	548.6	495.6	805	752.1	714.3	755.4	759.2	757	811.5
High	O00505	Importin subunit alpha-4 OS=Homo sapiens OX=9606 GN=KPNA3 PE=1 SV=2	0	169.249	48	18	64	10	13	521	57.8	4.94	336.43	2	2326.1	1858.5	2192.5	1749.8	1916.3	1531.9	1773.3	1503	1710	1429.5	1819.9	1660.4	1740.3	1670.4	1640.3	1122.7	1773.3	1189.8	1439.8	1413.6
High	Q6DD88	Atlastin-3 OS=Homo sapiens OX=9606 GN=ATL3 PE=1 SV=1	0	169.107	62	23	77	0	23	541	60.5	5.66	341.51	0	1986.3	1912.4	1890.6	1836	1976	1930.4	1893.3	1831.7	1961.4	2668.6	1554	1708.6	1500.6	1752.7	1691.4	1414.8	1893.3	1449.9	1651.4	2638.9
High	E9PRY8	Elongation factor 1-delta OS=Homo sapiens OX=9606 GN=EEF1D PE=1 SV=1	0	169.097	34	23	113	0	5	697	76.5	7.05	491.59	4	2895.9	2818.9	2843.3	2661.9	2714.8	2918.8	2772.4	2928.3	2612.7	2569.5	2265.7	2518.5	2256.9	2541.2	2323.8	2139.2	2772.4	2317.9	2199.8	2540.9
High	P31930	Cytochrome b-c1 complex subunit 1, mitochondrial OS=Homo sapiens OX=9606 GN=UQCRC1 PE=1 SV=3	0	169.026	59	21	74	21	21	480	52.6	6.37	345.08	0	2012.5	2539.3	2090.7	2478.1	2017	1878.6	1965.6	2109.2	1971.7	2140.9	1574.6	2268.7	1659.5	2365.7	1726.5	1376.8	1965.6	1669.6	1660.1	2117.1
High	Q9NW13	RNA-binding protein 28 OS=Homo sapiens OX=9606 GN=RBM28 PE=1 SV=3	0	168.887	42	31	81	0	30	759	85.7	9.22	296.44	1	3165.8	3385.1	2869.6	3491.7	3334.3	3266.6	3221.3	3163.3	2878.4	3201.3	2476.9	3024.4	2277.7	3333.4	2854.1	2394	3221.3	2504	2423.5	3165.6
High	P41240	Tyrosine-protein kinase CSK OS=Homo sapiens OX=9606 GN=CSK PE=1 SV=1	0	168.647	65	22	76	15	22	450	50.7	7.06	305.07	0	2481.1	2611.6	2400.3	2807.6	2565.8	2856.7	2728.9	2693.9	2603.9	2649.4	1941.2	2333.3	1905.2	2680.3	2196.3	2093.7	2728.9	2132.4	2192.4	2619.9
High	O75367	Core histone macro-H2A.1 OS=Homo sapiens OX=9606 GN=H2AFY PE=1 SV=4	0	168.585	55	23	87	0	21	372	39.6	9.79	381.03	0	5669.5	4663.6	5094.7	4593.6	5386.7	4089.2	5440.2	4170.8	4418.3	4294.1	4435.8	4166.6	4043.9	4385.3	4610.9	2997	5440.2	3301.5	3720.1	4246.2
High	P37268	Squalene synthase OS=Homo sapiens OX=9606 GN=FDFT1 PE=1 SV=1	0	168.45	56	22	97	0	22	417	48.1	6.54	396.63	0	1257.4	1692	1406.9	1613	1383.6	1607.3	1272.6	1548.9	1243.5	2262.1	983.8	1511.6	1116.7	1539.8	1184.3	1177.9	1272.6	1226.1	1047	2236.9
High	E9PK25	Cofilin-1 OS=Homo sapiens OX=9606 GN=CFL1 PE=1 SV=1	0	168.242	65	22	164	0	21	204	22.7	8.34	677.84	1	5295.3	4998.8	4602.6	4843.5	4414.9	3804.8	5120.7	3853.5	3783.5	4310.3	4143	4466.1	3653.3	4623.8	3779.1	2788.5	5120.7	3050.3	3185.6	4262.3
High	Q10471	Polypeptide N-acetylgalactosaminyltransferase 2 OS=Homo sapiens OX=9606 GN=GALNT2 PE=1 SV=1	0	168.185	52	27	79	14	27	571	64.7	8.35	312.98	0	1174.8	1698.5	1434.4	1695.5	1447.5	1259.8	1566.2	1281.5	1245.3	1389.8	919.2	1517.5	1138.5	1618.6	1239	923.3	1566.2	1014.4	1048.5	1374.3
High	Q9H4E7	Differentially expressed in FDCP 6 homolog OS=Homo sapiens OX=9606 GN=DEF6 PE=1 SV=1	0	168.044	52	31	85	27	30	631	73.9	6.05	328.92	1	2821.2	3246.6	2633.1	3711.7	3130.1	3672.2	2877.4	3561.4	2987.9	3286.2	2207.3	2900.6	2090	3543.4	2679.3	2691.3	2877.4	2819.1	2515.7	3249.6
High	Q8N1G4	Leucine-rich repeat-containing protein 47 OS=Homo sapiens OX=9606 GN=LRRC47 PE=1 SV=1	0	167.975	65	29	81	28	29	583	63.4	8.28	320.12	0	3536.9	4218.6	3770.2	3949.4	3940.9	3931.1	3696.3	4179.4	3922.7	4028.3	2767.3	3769	2992.6	3770.4	3373.3	2881	3696.3	3308.3	3302.8	3983.4
High	Q14C86-6	Isoform 6 of GTPase-activating protein and VPS9 domain-containing protein 1 OS=Homo sapiens OX=9606 GN=GAPVD1	0	167.975	32	36	63	0	36	1487	166.1	5.21	232.42	0	2353.4	2356.3	2556.1	2739.4	3256.6	2705.2	3196.8	2836.9	3079.8	2943.5	1841.3	2105.2	2028.9	2615.2	2787.5	1982.6	3196.8	2245.6	2593.1	2910.7
High	Q9Y383	Putative RNA-binding protein Luc7-like 2 OS=Homo sapiens OX=9606 GN=LUC7L2 PE=1 SV=2	0	167.972	52	24	103	0	17	392	46.5	10.01	397.79	2	3630.1	3664.7	3445.4	3522	3365.8	3599.7	3171.2	3352	3106.4	3404.3	2840.2	3274.1	2734.7	3362.3	2881.1	2638.2	3171.2	2653.3	2615.5	3366.4
High	Q9BT78	COP9 signalosome complex subunit 4 OS=Homo sapiens OX=9606 GN=COPS4 PE=1 SV=1	0	167.964	83	25	74	0	25	406	46.2	5.83	323.14	0	2105.1	2543.8	2017.2	2427.1	2154.2	2337.2	1980	2266.1	1816.2	2178.2	1647	2272.7	1601.2	2317.1	1843.9	1712.9	1980	1793.8	1529.2	2153.9
High	P10515	Dihydrolipoyllysine-residue acetyltransferase component of pyruvate dehydrogenase complex, mitochondrial OS=Homo sapiens OX=9606 GN=DLAT PE=1 SV=3	0	167.927	45	21	73	1	21	647	69	7.84	277.03	0	2841	2194.7	2800.9	2684.4	3499.2	3006.2	3123.5	2841.3	3448.2	2617.1	2222.8	1960.8	2223.2	2562.7	2995.2	2203.2	3123.5	2249.1	2903.2	2588
High	Q9UG63-2	Isoform 2 of ATP-binding cassette sub-family F member 2 OS=Homo sapiens OX=9606 GN=ABCF2	0	167.891	43	29	82	0	29	634	72.4	7.49	298.68	0	2190.9	1838.3	2776	1739.5	2155.1	1614.3	2101.5	1547.9	2202.8	1428.6	1714.1	1642.4	2203.4	1660.6	1844.7	1183.1	2101.5	1225.3	1854.7	1412.7
High	Q9UKX7	Nuclear pore complex protein Nup50 OS=Homo sapiens OX=9606 GN=NUP50 PE=1 SV=2	0	167.878	73	26	61	0	26	468	50.1	7.06	280.37	0	2036.9	2175.2	1847.7	2011.5	1996.5	1591.6	2057.8	1500.1	1518.3	1634.1	1593.7	1943.4	1466.6	1920.3	1709	1166.4	2057.8	1187.5	1278.4	1615.8
High	Q96PK6	RNA-binding protein 14 OS=Homo sapiens OX=9606 GN=RBM14 PE=1 SV=2	0	167.778	51	26	69	16	26	669	69.4	9.67	284.58	0	4096.9	3972.7	3926.8	3780.7	3528.7	3627.4	3386.8	3595.8	3472.4	3382.4	3205.4	3549.4	3116.9	3609.3	3020.5	2658.5	3386.8	2846.3	2923.7	3344.8
High	O95433	Activator of 90 kDa heat shock protein ATPase homolog 1 OS=Homo sapiens OX=9606 GN=AHSA1 PE=1 SV=1	0	167.497	77	23	147	0	23	338	38.3	5.53	672.62	0	5480.9	4886.3	4956.2	4705.5	5285.5	4523.3	5764.2	4382.1	4665.3	4421.2	4288.2	4365.6	3934	4492.1	4524.3	3315.1	5764.2	3468.7	3928	4371.9
High	Q9Y6D6	Brefeldin A-inhibited guanine nucleotide-exchange protein 1 OS=Homo sapiens OX=9606 GN=ARFGEF1 PE=1 SV=2	0	167.41	25	36	51	2	23	1849	208.6	5.85	184.56	5	1077.1	1025.2	1018.1	983	1029.6	1009.1	961.3	967.3	898	933.4	842.7	915.9	808.1	938.4	881.3	739.6	961.3	765.7	756.1	923
High	Q9BWD1	Acetyl-CoA acetyltransferase, cytosolic OS=Homo sapiens OX=9606 GN=ACAT2 PE=1 SV=2	0	167.397	70	17	54	1	17	397	41.3	6.92	266.9	0	1162.5	2143	1189.6	2038.8	1178.1	2432.2	1143.8	2467.7	1266.9	2243.9	909.5	1914.6	944.2	1946.3	1008.4	1782.5	1143.8	1953.4	1066.7	2218.9
High	Q6IN85	Serine/threonine-protein phosphatase 4 regulatory subunit 3A OS=Homo sapiens OX=9606 GN=PPP4R3A PE=1 SV=1	0	167.371	45	29	53	0	19	833	95.3	4.94	199.1	5	713.4	613.4	640.2	646.2	673.3	1098.8	1005.1	1025	938.2	1018.3	558.1	548	508.1	616.9	576.3	805.3	1005.1	811.3	789.9	1007
High	Q99575	Ribonucleases P/MRP protein subunit POP1 OS=Homo sapiens OX=9606 GN=POP1 PE=1 SV=2	0	167.333	42	29	43	22	29	1024	114.6	9.22	197.52	0	1155.7	1024.2	1039.5	1010.5	1181.2	1055.1	964.6	993.9	984.5	930	904.2	915	825.1	964.7	1011.1	773.2	964.6	786.8	828.9	919.6
High	Q9H6T3	RNA polymerase II-associated protein 3 OS=Homo sapiens OX=9606 GN=RPAP3 PE=1 SV=2	0	167.097	46	29	75	0	29	665	75.7	6.84	280.54	0	2723.7	2852.4	2798	2743.5	2651.4	3140	2706.4	2998.9	2765.4	2868.1	2131	2548.4	2220.9	2619.1	2269.6	2301.3	2706.4	2373.8	2328.4	2836.1
High	Q15019-2	Isoform 2 of Septin-2 OS=Homo sapiens OX=9606 GN=SEPT2	0	166.867	59	20	76	0	20	396	45.4	6.89	366.16	0	1619	1354.3	1645.9	1268.7	1495.3	1557.3	1395.4	1393.1	1659.1	1330.3	1266.7	1209.9	1306.5	1211.2	1280	1141.4	1395.4	1102.7	1396.9	1315.4
High	P54920	Alpha-soluble NSF attachment protein OS=Homo sapiens OX=9606 GN=NAPA PE=1 SV=3	0	166.798	76	20	76	0	20	295	33.2	5.36	344.65	0	1779.3	1675.9	1648.8	1623.9	1670.2	1774.1	1563.3	1655.7	1590.1	1584.2	1392.1	1497.3	1308.7	1550.3	1429.6	1300.2	1563.3	1310.6	1338.8	1566.6
High	Q13464	Rho-associated protein kinase 1 OS=Homo sapiens OX=9606 GN=ROCK1 PE=1 SV=1	0	166.786	34	42	64	5	36	1354	158.1	5.9	213.13	2	1471.3	2071.5	1915.6	2139.1	1968.1	2216.3	1779.2	2259.5	1883.7	2218	1151.1	1850.7	1520.5	2042.1	1684.7	1624.3	1779.2	1788.5	1586.1	2193.3
High	P22695	Cytochrome b-c1 complex subunit 2, mitochondrial OS=Homo sapiens OX=9606 GN=UQCRC2 PE=1 SV=3	0	166.761	74	23	86	2	23	453	48.4	8.63	372.11	0	4027.4	4424	3859.7	4229.4	3520.1	3827.2	3464.1	3643	3298	3724.2	3151	3952.6	3063.6	4037.6	3013.2	2804.9	3464.1	2883.7	2776.8	3682.7
High	O94925	Glutaminase kidney isoform, mitochondrial OS=Homo sapiens OX=9606 GN=GLS PE=1 SV=1	0	166.73	47	23	66	0	4	669	73.4	7.77	296.66	4	1179.6	1046.4	1064.9	993.6	996.3	1077.9	1095.3	1245.8	1340	1310.8	922.9	934.9	845.3	948.5	852.8	790	1095.3	986.1	1128.3	1296.2
High	P52888	Thimet oligopeptidase OS=Homo sapiens OX=9606 GN=THOP1 PE=1 SV=2	0	166.537	53	34	73	1	34	689	78.8	6.05	262.92	0	1910.5	1475.8	1839.6	1428.2	1726.8	1403.8	1581.8	1394.2	1556.2	1468.2	1494.8	1318.5	1460.2	1363.4	1478.1	1028.8	1581.8	1103.6	1310.3	1451.8
High	P04899-4	Isoform sGi2 of Guanine nucleotide-binding protein G(i) subunit alpha-2 OS=Homo sapiens OX=9606 GN=GNAI2	0	166.456	63	22	92	0	14	366	41.5	5.99	394.69	4	826.5	879.9	746.3	1139.7	1101.6	928.4	1089.5	905.3	909.8	1890.2	646.6	786.1	592.4	1088	942.9	680.4	1089.5	716.6	766	1869.1
High	P22307	Non-specific lipid-transfer protein OS=Homo sapiens OX=9606 GN=SCP2 PE=1 SV=2	0	166.304	44	26	59	0	26	547	59	6.89	248.2	0	1701.1	3087.3	2907.2	4365	4107.1	3585.9	3973.9	3432.2	3414.4	3443.9	1331	2758.2	2307.6	4167.1	3515.6	2628.1	3973.9	2716.8	2874.8	3405.5
High	P52788	Spermine synthase OS=Homo sapiens OX=9606 GN=SMS PE=1 SV=2	0	166.014	72	22	59	0	22	366	41.2	5.02	278.52	0	919.9	689.2	892.6	827.8	1078.8	861.2	965.4	846.9	1070.4	745.8	719.7	615.8	708.5	790.3	923.4	631.1	965.4	670.4	901.2	737.5
High	E7EPK1	Septin-7 OS=Homo sapiens OX=9606 GN=SEPT7 PE=1 SV=2	0	165.901	62	22	84	0	21	437	50.7	8.63	373.92	0	1628.5	1463.7	1508	1450	1464.2	1238.3	1364.6	1206.5	1244.3	1220.8	1274.1	1307.7	1196.9	1384.2	1253.3	907.5	1364.6	955	1047.6	1207.2
High	P46379-3	Isoform 3 of Large proline-rich protein BAG6 OS=Homo sapiens OX=9606 GN=BAG6	0	165.849	30	24	54	0	24	1162	122.3	5.69	244.72	0	1090	1100.3	1107.5	975.9	830	986.2	751.4	893.7	868.6	789.6	852.8	983.1	879.1	931.6	710.5	722.8	751.4	707.4	731.3	780.8
High	Q9UBB9	Tuftelin-interacting protein 11 OS=Homo sapiens OX=9606 GN=TFIP11 PE=1 SV=1	0	165.708	43	31	63	16	31	837	96.8	5.67	252.45	0	2044.7	2010.7	2040.5	1957.8	1947.5	1842.6	1858.2	1880	1725	1780.4	1599.7	1796.4	1619.6	1869	1667	1350.4	1858.2	1488.2	1452.4	1760.6
High	P57737	Coronin-7 OS=Homo sapiens OX=9606 GN=CORO7 PE=1 SV=2	0	165.53	42	26	55	0	1	925	100.5	5.8	246.7	0
High	Q52LJ0-2	Isoform 2 of Protein FAM98B OS=Homo sapiens OX=9606 GN=FAM98B	0	165.425	59	19	69	1	16	433	45.5	8.69	352.65	0	586.3	568.4	555.6	539.2	534.7	652.2	850.2	634.7	626	691.5	458.7	507.8	441	514.7	457.7	478	850.2	502.4	527	683.8
High	D6REX3	Protein transport protein Sec31A OS=Homo sapiens OX=9606 GN=SEC31A PE=1 SV=1	0	165.424	34	34	65	0	33	1251	136.1	6.98	220.56	0	3291.5	4641.4	3122.4	4457	3134.3	4549	3278.3	5553.2	3579.9	5449.9	2575.3	4146.8	2478.4	4254.9	2682.9	3333.9	3278.3	4395.8	3014.2	5389.2
High	P40222	Alpha-taxilin OS=Homo sapiens OX=9606 GN=TXLNA PE=1 SV=3	0	165.329	61	31	83	30	30	546	61.9	6.52	311.87	1	2506.9	3060.9	3113.1	2856.9	2862.5	3168	2579.9	4164.2	3872.4	3752.2	1961.3	2734.7	2471	2727.4	2450.2	2321.8	2579.9	3296.2	3260.4	3710.4
High	O60216	Double-strand-break repair protein rad21 homolog OS=Homo sapiens OX=9606 GN=RAD21 PE=1 SV=2	0	165.187	58	25	53	10	25	631	71.6	4.65	249.51	0	1266.8	1195	1162.1	1226.1	1098.4	1036.4	1037.2	1035.5	973.3	1030.9	991.2	1067.6	922.4	1170.5	940.2	759.5	1037.2	819.7	819.5	1019.5
High	Q96HE7	ERO1-like protein alpha OS=Homo sapiens OX=9606 GN=ERO1A PE=1 SV=2	0	165.103	63	23	59	9	23	468	54.4	5.68	305.47	0	1758.7	1473.3	1723.2	1784.5	2026.8	1698.1	1890.8	1664.2	1918.5	1606.1	1376	1316.3	1367.8	1703.6	1734.9	1244.5	1890.8	1317.4	1615.3	1588.2
High	Q16512-2	Isoform 2 of Serine/threonine-protein kinase N1 OS=Homo sapiens OX=9606 GN=PKN1	0	164.862	37	27	59	0	24	948	104.6	6.15	261.49	1	1711.9	1788.8	1688.5	2196.6	2056.6	2119.1	1872.3	2062.8	1843.4	1915.7	1339.4	1598.2	1340.2	2097	1760.4	1553	1872.3	1632.8	1552	1894.3
High	O94874	E3 UFM1-protein ligase 1 OS=Homo sapiens OX=9606 GN=UFL1 PE=1 SV=2	0	164.833	46	33	68	0	9	794	89.5	6.79	278.52	5	1230.8	1566.6	1205.9	1497.3	1190.3	1410.9	1205.7	1624.8	1291	1662.3	963	1399.7	957.1	1429.4	1018.9	1034.1	1205.7	1286.2	1087	1643.8
High	P06753-4	Isoform 4 of Tropomyosin alpha-3 chain OS=Homo sapiens OX=9606 GN=TPM3	0	164.751	52	23	138	0	1	247	28.8	4.77	526.46	0
High	Q9UMX0	Ubiquilin-1 OS=Homo sapiens OX=9606 GN=UBQLN1 PE=1 SV=2	0	164.679	47	17	73	0	2	589	62.5	5.11	370.06	1	536.2	556.2	425.3	524.4	510.6	410.9	543.3	380.9	350.8	420.8	419.5	496.9	337.6	500.6	437.1	301.2	543.3	301.5	295.4	416.1
High	Q7L1Q6-3	Isoform 3 of Basic leucine zipper and W2 domain-containing protein 1 OS=Homo sapiens OX=9606 GN=BZW1	0	164.569	58	27	101	0	23	451	51.2	6.62	385.76	0	7358.2	7306.9	7068.1	6921.6	6830.4	7756.6	6932.6	7180.5	6655.9	7334.1	5757	6528.2	5610.3	6607.7	5846.7	5684.7	6932.6	5683.9	5604.1	7252.3
High	Q9UMS4	Pre-mRNA-processing factor 19 OS=Homo sapiens OX=9606 GN=PRPF19 PE=1 SV=1	0	164.39	53	17	108	8	17	504	55.1	6.61	535.37	0	3560	4057.7	3066.7	3927.5	3423.1	2877.5	3885.1	4831.1	4564.6	5255.4	2785.3	3625.3	2434.2	3749.4	2930.1	2108.9	3885.1	3824.1	3843.2	5196.8
High	Q8IX12	Cell division cycle and apoptosis regulator protein 1 OS=Homo sapiens OX=9606 GN=CCAR1 PE=1 SV=2	0	164.36	34	35	74	0	35	1150	132.7	5.76	283.68	0	3316.6	3549.7	3172	3463.6	2996	3366.1	2965.6	3128.1	2850.7	3154.1	2594.9	3171.4	2517.8	3306.6	2564.5	2467	2965.6	2476.1	2400.2	3118.9
High	Q9Y4E8	Ubiquitin carboxyl-terminal hydrolase 15 OS=Homo sapiens OX=9606 GN=USP15 PE=1 SV=3	0	164.036	41	35	57	2	34	981	112.3	5.22	215.92	1	1533.2	1944.2	1794.4	1842	1798.5	1784.8	1740.5	1902.1	1741.7	1890.4	1199.5	1737	1424.3	1758.5	1539.4	1308.1	1740.5	1505.6	1466.5	1869.4
High	Q13867	Bleomycin hydrolase OS=Homo sapiens OX=9606 GN=BLMH PE=1 SV=1	0	163.97	60	25	75	0	25	455	52.5	6.27	301.84	0	1505.4	1419.1	1400.2	1352.9	1382.1	1495.3	1635	1351.2	1454.7	1417.8	1177.8	1267.8	1111.4	1291.6	1183.1	1095.9	1635	1069.6	1224.8	1402
High	Q7L576	Cytoplasmic FMR1-interacting protein 1 OS=Homo sapiens OX=9606 GN=CYFIP1 PE=1 SV=1	0	163.644	32	35	62	0	16	1253	145.1	6.9	214.67	5	1960.5	2277	2115.7	2218.6	2041	2206.4	2033.1	2131.8	1951.3	2087.1	1533.9	2034.3	1679.4	2118	1747	1617.1	2033.1	1687.5	1642.9	2063.8
High	O95793	Double-stranded RNA-binding protein Staufen homolog 1 OS=Homo sapiens OX=9606 GN=STAU1 PE=1 SV=2	0	163.497	55	25	71	0	22	577	63.1	9.44	280.42	3	1993.1	1713.7	1931.6	1657.7	1814.1	1681.9	1712.3	2049.2	2194.4	2336.1	1559.4	1531.1	1533.2	1582.5	1552.8	1232.7	1712.3	1622.1	1847.6	2310.1
High	Q9Y4W2	Ribosomal biogenesis protein LAS1L OS=Homo sapiens OX=9606 GN=LAS1L PE=1 SV=2	0	163.316	47	26	56	0	26	734	83	4.73	206.65	0	1113.1	1090.9	1053.4	1200.6	1177.1	1086.8	1053.4	1042.8	1001.8	1036.2	870.9	974.6	836.1	1146.1	1007.6	796.5	1053.4	825.4	843.5	1024.6
High	O00299	Chloride intracellular channel protein 1 OS=Homo sapiens OX=9606 GN=CLIC1 PE=1 SV=4	0	162.919	79	16	87	16	16	241	26.9	5.17	450.07	0	2193.4	2331.5	2023.3	2336.1	1681.8	1611.8	1642.4	2377.9	2182.6	2333.1	1716.1	2083	1606	2230.2	1439.6	1181.2	1642.4	1882.3	1837.7	2307.1
High	P42566	Epidermal growth factor receptor substrate 15 OS=Homo sapiens OX=9606 GN=EPS15 PE=1 SV=2	0	162.477	44	31	54	0	31	896	98.6	4.64	218.37	0	580.2	576.2	498.2	617.2	600.5	510.7	549.2	725.9	701.2	853.2	453.9	514.8	395.4	589.3	514.1	374.3	549.2	574.6	590.4	843.7
High	P11171	Protein 4.1 OS=Homo sapiens OX=9606 GN=EPB41 PE=1 SV=4	0	162.381	39	25	64	0	25	864	97	5.58	268.01	0	1142.8	1129.3	1054.1	1062.6	1070.9	1037.5	1051.9	920.9	925.5	1000.7	894.1	1008.9	836.7	1014.4	916.7	760.4	1051.9	728.9	779.3	989.6
High	P53041	Serine/threonine-protein phosphatase 5 OS=Homo sapiens OX=9606 GN=PPP5C PE=1 SV=1	0	162.348	59	29	75	0	28	499	56.8	6.28	333.55	1	3809.8	3912.9	3836.6	3723.7	3592.7	3910	3192.6	3818.4	3595.9	4280.9	2980.7	3495.9	3045.3	3554.8	3075.3	2865.6	3192.6	3022.5	3027.6	4233.2
High	Q10570	Cleavage and polyadenylation specificity factor subunit 1 OS=Homo sapiens OX=9606 GN=CPSF1 PE=1 SV=2	0	162.205	34	39	54	28	39	1443	160.8	6.4	204.93	0	2209.6	2241.8	2068.9	2199.2	2016.7	2000.2	2009.8	1969.5	1820.9	1977.5	1728.8	2002.9	1642.2	2099.5	1726.2	1465.9	2009.8	1559	1533.2	1955.5
High	P15498	Proto-oncogene vav OS=Homo sapiens OX=9606 GN=VAV1 PE=1 SV=4	0	162.065	42	34	83	0	33	845	98.3	6.62	279.62	0	3059.6	3096	2951.5	2968	2591.3	3062.9	2830.9	2948.9	2782.9	2746.3	2393.8	2766.1	2342.7	2833.4	2218.1	2244.7	2830.9	2334.3	2343.1	2715.7
High	Q9Y450	HBS1-like protein OS=Homo sapiens OX=9606 GN=HBS1L PE=1 SV=1	0	161.721	47	27	54	0	23	684	75.4	6.61	233.76	2	1627.3	2140	1905.6	2023.6	1451.1	1967.2	1469	1824	1604	1754.7	1273.2	1912	1512.6	1931.8	1242.1	1441.8	1469	1443.8	1350.5	1735.1
High	O60508	Pre-mRNA-processing factor 17 OS=Homo sapiens OX=9606 GN=CDC40 PE=1 SV=1	0	161.678	60	28	58	3	28	579	65.5	7.06	216.3	0	901.1	871.4	859.5	807.3	822.9	804.7	804.5	759.4	744.2	738.3	705	778.5	682.3	770.7	704.4	589.8	804.5	601.1	626.6	730.1
High	Q13561-2	Isoform 2 of Dynactin subunit 2 OS=Homo sapiens OX=9606 GN=DCTN2	0	161.665	67	21	75	0	21	406	44.8	5.17	328.13	0	1480.1	1349.1	1412	1359.1	1593.4	1500.4	1438	1408.4	1395.2	1381.1	1158	1205.3	1120.8	1297.5	1363.9	1099.6	1438	1114.8	1174.7	1365.8
High	Q9UNS1	Protein timeless homolog OS=Homo sapiens OX=9606 GN=TIMELESS PE=1 SV=2	0	161.65	35	32	46	0	32	1208	138.6	5.4	188.04	0	764.4	835.7	696.7	763.8	704.6	1084.6	703	955.4	856.3	909.5	598.1	746.7	553	729.1	603.1	794.9	703	756.3	721	899.4
High	Q15691	Microtubule-associated protein RP/EB family member 1 OS=Homo sapiens OX=9606 GN=MAPRE1 PE=1 SV=3	0	161.373	82	17	81	14	16	268	30	5.14	350.23	1	2767.2	2042.2	2587.5	2015.2	2143.9	3252.2	4005.7	2976.6	3710.6	2967.5	2165	1824.5	2053.8	1923.8	1835.2	2383.5	4005.7	2356.2	3124.2	2934.5
High	Q14139-2	Isoform 2 of Ubiquitin conjugation factor E4 A OS=Homo sapiens OX=9606 GN=UBE4A	0	161.255	37	28	49	0	28	1073	123.4	5.24	209.58	0	822.8	981.2	937.3	941.1	917.1	823.5	924.1	1174.7	1147.9	1194.9	643.7	876.6	743.9	898.5	785	603.5	924.1	929.8	966.5	1181.6
High	Q9HC38-2	Isoform 2 of Glyoxalase domain-containing protein 4 OS=Homo sapiens OX=9606 GN=GLOD4	0	161.141	71	22	91	0	22	298	33.2	5.6	352.03	0	3192.1	3104.2	3116.9	2953.7	3048.3	5127.9	4798.7	5391.1	5381.8	5101	2497.4	2773.4	2474.1	2819.8	2609.3	3758.2	4798.7	4267.4	4531.3	5044.2
High	P11274	Breakpoint cluster region protein OS=Homo sapiens OX=9606 GN=BCR PE=1 SV=2	0	161.03	28	28	53	1	26	1271	142.7	7.03	212.99	1	1205.2	973.3	1129.6	1120.4	1488.1	1154.3	1398.4	1104.1	1279.4	1083.8	943	869.6	896.6	1069.6	1273.8	846	1398.4	874	1077.2	1071.7
High	Q13596	Sorting nexin-1 OS=Homo sapiens OX=9606 GN=SNX1 PE=1 SV=3	0	160.855	55	27	79	0	25	522	59	5.15	295.61	0	310.5	342.4	335.7	344	333.3	395.7	277.6	676.6	541.2	596.4	242.9	305.9	266.5	328.4	285.3	290	277.6	535.6	455.7	589.8
High	Q9Y295	Developmentally-regulated GTP-binding protein 1 OS=Homo sapiens OX=9606 GN=DRG1 PE=1 SV=1	0	160.785	65	20	67	15	19	367	40.5	8.9	282.52	0	879.3	878.2	836.4	869.1	813.4	1196	995.9	1101	1110.4	1411.8	688	784.6	663.9	829.7	696.3	876.5	995.9	871.5	934.9	1396.1
High	P30520	Adenylosuccinate synthetase isozyme 2 OS=Homo sapiens OX=9606 GN=ADSS PE=1 SV=3	0	160.616	53	24	100	21	24	456	50.1	6.55	407.47	0	2298.1	2088.6	2195.1	2040.6	2052	2879.9	2786.4	2746.3	2830.7	2536.8	1798	1866	1742.3	1948	1756.4	2110.7	2786.4	2173.9	2383.4	2508.5
High	O75152	Zinc finger CCCH domain-containing protein 11A OS=Homo sapiens OX=9606 GN=ZC3H11A PE=1 SV=3	0	160.605	41	27	54	3	26	810	89.1	8.37	216.62	0	1357.2	1468.3	1246.2	1385	1284.6	1263.5	1169.1	1204.1	1100.7	1208.6	1061.9	1311.8	989.2	1322.2	1099.6	926	1169.1	953.1	926.7	1195.2
High	Q8IY37	Probable ATP-dependent RNA helicase DHX37 OS=Homo sapiens OX=9606 GN=DHX37 PE=1 SV=1	0	160.559	33	31	46	6	31	1157	129.5	8.1	179.71	0	2044.2	2259.8	2008.6	2242.4	1694.9	2028.3	1659.2	1993.7	1675.9	1804.3	1599.3	2019	1594.3	2140.7	1450.8	1486.5	1659.2	1578.1	1411.1	1784.2
High	O14787-2	Isoform 2 of Transportin-2 OS=Homo sapiens OX=9606 GN=TNPO2	0	160.559	41	27	64	0	18	887	100.3	4.98	271.91	0	740.5	679.6	638.2	629	680.4	518.7	711.7	519	528.3	561.5	579.3	607.2	506.6	600.5	582.4	380.1	711.7	410.8	444.8	555.2
High	P49189	4-trimethylaminobutyraldehyde dehydrogenase OS=Homo sapiens OX=9606 GN=ALDH9A1 PE=1 SV=3	0	160.548	59	23	82	1	23	494	53.8	5.87	309.2	0	2419.3	2244.9	2304.3	2117.7	2218	2192.6	2067.8	2387.1	2409.5	2530.9	1892.9	2005.7	1829	2021.7	1898.6	1606.9	2067.8	1889.6	2028.7	2502.7
High	Q14651	Plastin-1 OS=Homo sapiens OX=9606 GN=PLS1 PE=1 SV=2	0	160.431	44	26	73	10	21	629	70.2	5.41	310.56	0	2356.9	1783.7	2065.6	1721.6	2253.9	1446.7	2270.7	1957.3	2525.1	2050.1	1844	1593.6	1639.6	1643.5	1929.3	1060.3	2270.7	1549.3	2126.1	2027.2
High	P31942-2	Isoform 2 of Heterogeneous nuclear ribonucleoprotein H3 OS=Homo sapiens OX=9606 GN=HNRNPH3	0	160.227	75	15	95	1	1	331	35.2	6.87	405.15	0
High	P13637-3	Isoform 3 of Sodium/potassium-transporting ATPase subunit alpha-3 OS=Homo sapiens OX=9606 GN=ATP1A3	0	160.226	30	24	68	0	9	1026	113	5.38	285.2	0
High	Q9UBE0	SUMO-activating enzyme subunit 1 OS=Homo sapiens OX=9606 GN=SAE1 PE=1 SV=1	0	159.959	74	21	80	0	21	346	38.4	5.3	370.32	0	4413.2	3915.1	4137.9	3722.4	4011.8	3726.7	3817.9	3546.4	3704.6	3537.7	3452.9	3497.9	3284.5	3553.6	3434	2731.3	3817.9	2807.2	3119.2	3498.3
High	Q15008	26S proteasome non-ATPase regulatory subunit 6 OS=Homo sapiens OX=9606 GN=PSMD6 PE=1 SV=1	0	159.917	66	27	66	1	27	389	45.5	5.62	268.51	0	2660.6	2575.9	2404	2576.7	2004.1	1684	2055.6	1558.3	1602.2	1900.1	2081.6	2301.3	1908.2	2459.9	1715.4	1234.2	2055.6	1233.5	1349	1879
High	Q86UE4	Protein LYRIC OS=Homo sapiens OX=9606 GN=MTDH PE=1 SV=2	0	159.912	44	21	72	2	21	582	63.8	9.32	314.83	0	1198.4	1285.7	1084.1	1279.7	1049.5	1073.1	946.3	998.4	910.1	1058.6	937.6	1148.7	860.5	1221.7	898.4	786.5	946.3	790.3	766.3	1046.8
High	O00541	Pescadillo homolog OS=Homo sapiens OX=9606 GN=PES1 PE=1 SV=1	0	159.851	44	27	63	0	26	588	68	7.33	248.91	0	2654.1	3507.9	3329.8	3361.5	3326.1	3160.5	3068.8	2844.2	2781.4	4090	2076.6	3134.1	2643	3209.1	2847.1	2316.3	3068.8	2251.4	2341.9	4044.4
High	P61247	40S ribosomal protein S3a OS=Homo sapiens OX=9606 GN=RPS3A PE=1 SV=2	0	159.832	68	25	176	0	25	264	29.9	9.73	723.48	0	10422.6	9074.7	10350.5	8861	9768.4	9307.4	9244.7	9095	9604.1	8277	8154.6	8107.6	8215.7	8459.2	8361.5	6821.3	9244.7	7199.3	8086.3	8184.8
High	Q32Q12	Nucleoside diphosphate kinase OS=Homo sapiens OX=9606 GN=NME1-NME2 PE=1 SV=1	0	159.619	74	16	123	0	2	292	32.6	8.48	488.56	7	9566.3	8417.6	9994.5	8153.2	9273.8	9550.6	8269.9	10092.2	10229.5	8554.7	7484.6	7520.5	7933.1	7783.5	7938.1	6999.5	8269.9	7988.7	8612.9	8459.4
High	Q15067-2	Isoform 2 of Peroxisomal acyl-coenzyme A oxidase 1 OS=Homo sapiens OX=9606 GN=ACOX1	0	159.416	52	24	58	0	24	660	74.6	7.62	263.04	0	521.7	500.5	510.6	490.1	475.9	475.1	472	464.7	448.9	443.1	408.2	447.1	405.3	467.8	407.4	348.2	472	367.9	377.9	438.1
High	Q06124	Tyrosine-protein phosphatase non-receptor type 11 OS=Homo sapiens OX=9606 GN=PTPN11 PE=1 SV=2	0	159.277	61	29	66	1	29	597	68.4	7.3	284.2	0	1500.4	1514.7	1470.2	1447.9	1294.8	1827	1525.4	1779.7	1513.8	1574.1	1173.9	1353.3	1167	1382.2	1108.3	1339	1525.4	1408.8	1274.5	1556.6
High	P29692-3	Isoform 3 of Elongation factor 1-delta OS=Homo sapiens OX=9606 GN=EEF1D	0	159.251	75	19	109	0	1	257	28.5	4.92	479.23	0
High	Q14694-2	Isoform 2 of Ubiquitin carboxyl-terminal hydrolase 10 OS=Homo sapiens OX=9606 GN=USP10	0	159.021	43	25	55	0	25	846	92.5	5.69	251.97	0	2022.8	2045.9	1934.6	1948.6	1986.7	2187.9	2081.7	2070.7	1968.6	2061.9	1582.7	1827.9	1535.6	1860.3	1700.6	1603.5	2081.7	1639.1	1657.5	2038.9
High	P05388	60S acidic ribosomal protein P0 OS=Homo sapiens OX=9606 GN=RPLP0 PE=1 SV=1	0	159	59	16	122	0	16	317	34.3	5.97	526.93	0	4935.1	4152.3	4893.6	3997	4641.6	4234.4	4369.1	4279.6	4525.2	3751.2	3861.2	3709.8	3884.3	3815.8	3973.1	3103.4	4369.1	3387.6	3810.1	3709.4
High	A0A087WSV8	Nucleobindin 2, isoform CRA_b OS=Homo sapiens OX=9606 GN=NUCB2 PE=1 SV=1	0	158.977	54	22	73	0	22	420	50.2	5.12	323.04	0	1145.2	1005.2	1164.4	1647.9	1652.9	1929.4	1451.4	2198.4	1883.3	2178.4	896	898.1	924.2	1573.1	1414.8	1414	1451.4	1740.2	1585.7	2154.2
High	Q9UJZ1	Stomatin-like protein 2, mitochondrial OS=Homo sapiens OX=9606 GN=STOML2 PE=1 SV=1	0	158.972	63	18	64	0	18	356	38.5	7.39	313.5	0	891.2	792.1	857.5	768.9	734.7	743.1	685.7	703.4	720.3	889.1	697.3	707.7	680.7	734.1	628.9	544.6	685.7	556.8	606.5	879.2
High	Q5T4U5	Acyl-Coenzyme A dehydrogenase, C-4 to C-12 straight chain, isoform CRA_a OS=Homo sapiens OX=9606 GN=ACADM PE=1 SV=1	0	158.95	53	22	105	0	22	454	50.2	7.8	461.19	0	4564.4	5923.2	4875.6	5771.2	4877.9	5909.3	4836	5587.9	4429.2	5432.6	3571.1	5292	3870	5509.5	4175.3	4330.9	4836	4423.2	3729.2	5372.1
High	Q14738	Serine/threonine-protein phosphatase 2A 56 kDa regulatory subunit delta isoform OS=Homo sapiens OX=9606 GN=PPP2R5D PE=1 SV=1	0	158.668	52	26	72	0	19	602	69.9	8.13	301.23	2	1969.6	2396.5	3079.1	2311.7	2987.1	2571	2756.8	2604.5	2828.2	2310.1	1541	2141.1	2444	2206.9	2556.9	1884.2	2756.8	2061.7	2381.3	2284.4
High	P13612	Integrin alpha-4 OS=Homo sapiens OX=9606 GN=ITGA4 PE=1 SV=3	0	158.656	28	28	69	11	26	1032	114.8	6.48	285.49	1	3411.9	3045.6	3028.9	3572.6	3627.3	3161	3411	3569.7	3653.6	3681.9	2669.5	2721	2404.2	3410.6	3104.9	2316.6	3411	2825.7	3076.2	3640.9
High	P23258	Tubulin gamma-1 chain OS=Homo sapiens OX=9606 GN=TUBG1 PE=1 SV=2	0	158.568	76	25	54	6	25	451	51.1	6.14	262.73	0	1633.8	1669.1	1441.8	1630.7	1542.4	1318	1522.4	1234	1185.2	1315	1278.3	1491.2	1144.4	1556.8	1320.3	965.9	1522.4	976.8	997.9	1300.4
High	O75874	Isocitrate dehydrogenase [NADP] cytoplasmic OS=Homo sapiens OX=9606 GN=IDH1 PE=1 SV=2	0	158.523	65	24	93	13	22	414	46.6	7.01	383.19	0	2039	2518.2	1934.4	2375.4	1890.2	2292.1	1745.8	3042.2	2541.1	2810.5	1595.3	2249.8	1535.4	2267.7	1617.9	1679.9	1745.8	2408.1	2139.5	2779.2
High	P61160	Actin-related protein 2 OS=Homo sapiens OX=9606 GN=ACTR2 PE=1 SV=1	0	158.017	60	19	94	1	18	394	44.7	6.74	391.73	0	1082.9	1092.2	958.4	1021.8	983.2	1075.6	840.4	996.4	852.2	1810.3	847.3	975.8	760.7	975.5	841.6	788.3	840.4	788.7	717.5	1790.2
High	P78316	Nucleolar protein 14 OS=Homo sapiens OX=9606 GN=NOP14 PE=1 SV=3	0	158.011	39	32	79	3	32	857	97.6	7.58	301.89	0	2231.4	2283.2	2091.3	2933.3	2880.4	3568.1	3027.1	3477.6	3071.7	3306.4	1745.8	2039.9	1660	2800.2	2465.6	2615	3027.1	2752.7	2586.3	3269.6
High	O14646	Chromodomain-helicase-DNA-binding protein 1 OS=Homo sapiens OX=9606 GN=CHD1 PE=1 SV=2	0	157.758	26	36	58	0	29	1710	196.6	7.14	223.04	1	1203	1431.5	1161.4	1409	1134.9	1751.7	1238.8	1675.3	1274.7	1527.2	941.2	1278.9	921.9	1345.1	971.5	1283.8	1238.8	1326.1	1073.2	1510.2
High	Q14498	RNA-binding protein 39 OS=Homo sapiens OX=9606 GN=RBM39 PE=1 SV=2	0	157.656	48	21	80	0	21	530	59.3	10.1	346.66	0	3249.1	3759.7	4075.6	3826.9	3447	3271.1	3405.7	3170.4	3411.5	2946.4	2542	3359	3235	3653.4	2950.6	2397.3	3405.7	2509.6	2872.4	2913.6
High	Q8WVM7	Cohesin subunit SA-1 OS=Homo sapiens OX=9606 GN=STAG1 PE=1 SV=3	0	157.342	34	37	56	0	25	1258	144.3	5.59	199.38	0	613.6	573.4	605.7	526.5	552	619.1	497.2	571	557.6	521.7	480.1	512.3	480.8	502.7	472.5	453.7	497.2	452	469.4	515.8
High	P61981	14-3-3 protein gamma OS=Homo sapiens OX=9606 GN=YWHAG PE=1 SV=2	0	157.305	70	17	124	11	11	247	28.3	4.89	463.06	2	4065.9	3678.6	4073.1	3525.9	3937.4	3429.3	3673.2	5687.4	6018.2	5629.8	3181.2	3286.5	3233	3366	3370.3	2513.3	3673.2	4502	5067.1	5567
High	Q15027	Arf-GAP with coiled-coil, ANK repeat and PH domain-containing protein 1 OS=Homo sapiens OX=9606 GN=ACAP1 PE=1 SV=1	0	157.184	48	28	52	23	28	740	81.5	7.66	219.13	0	1139	891.9	1035.6	1050.9	1261.3	1067.6	1168.8	1325.1	1482.1	1246.3	891.2	796.9	822	1003.3	1079.7	782.4	1168.8	1048.9	1247.9	1232.4
High	P55795	Heterogeneous nuclear ribonucleoprotein H2 OS=Homo sapiens OX=9606 GN=HNRNPH2 PE=1 SV=1	0	157.088	54	19	287	8	8	449	49.2	6.3	1345.03	0	840.5	804.8	827.5	769	494.6	472.4	464.5	474.2	474.6	427.8	657.6	719.1	656.9	734.2	423.4	346.2	464.5	375.4	399.6	423
High	Q15398	Disks large-associated protein 5 OS=Homo sapiens OX=9606 GN=DLGAP5 PE=1 SV=2	0	157.059	43	27	40	0	27	846	95.1	9	172.56	0	524.3	469.9	513.2	519.7	631.5	587.6	605.9	511.4	589.3	520	410.2	419.8	407.3	496.2	540.6	430.6	605.9	404.8	496.2	514.2
High	Q92576	PHD finger protein 3 OS=Homo sapiens OX=9606 GN=PHF3 PE=1 SV=3	0	156.869	25	36	45	0	35	2039	229.3	6.96	174.72	0	421.1	368.2	385.1	374.1	369.4	318	336.6	341.1	373.7	376	329.5	329	305.7	357.2	316.2	233	336.6	270	314.7	371.8
High	O43747-2	Isoform 2 of AP-1 complex subunit gamma-1 OS=Homo sapiens OX=9606 GN=AP1G1	0	156.811	42	30	85	0	29	825	91.7	6.8	323.13	1	6274.3	6013.8	6303.7	6503	6935.2	6051.5	6631.9	5771.2	6247	5669.7	4908.9	5372.9	5003.6	6208.1	5936.3	4435.1	6631.9	4568.3	5259.8	5606.5
High	P42224	Signal transducer and activator of transcription 1-alpha/beta OS=Homo sapiens OX=9606 GN=STAT1 PE=1 SV=2	0	156.75	43	26	74	0	26	750	87.3	6.05	270.15	0	1920.7	2886	2415.7	2782.7	2514.1	3981.4	2827	3888.8	3356.6	3181.4	1502.7	2578.5	1917.5	2656.6	2152	2917.9	2827	3078.2	2826.1	3146
High	P67809	Nuclease-sensitive element-binding protein 1 OS=Homo sapiens OX=9606 GN=YBX1 PE=1 SV=3	0	156.73	47	15	141	0	10	324	35.9	9.88	647.04	0	1469	1529.3	1448.1	1517.5	1512.6	1456.9	1528.7	1320.1	1238.9	1383.8	1149.3	1366.3	1149.4	1448.7	1294.7	1067.8	1528.7	1044.9	1043.2	1368.4
High	Q7Z6E9	E3 ubiquitin-protein ligase RBBP6 OS=Homo sapiens OX=9606 GN=RBBP6 PE=1 SV=1	0	156.562	21	33	46	0	33	1792	201.4	9.64	172.66	0	2309.9	2297.1	2210.5	2200	2191.1	2096.3	2060	2049.3	1930.8	2017	1807.2	2052.3	1754.6	2100.2	1875.5	1536.4	2060	1622.2	1625.7	1994.6
High	Q13620	Cullin-4B OS=Homo sapiens OX=9606 GN=CUL4B PE=1 SV=4	0	156.433	43	38	59	0	25	913	103.9	7.37	192.01	6	3603.6	3506.5	3282.5	3527	3726.4	3339.3	3902.7	3117.9	3393.1	3329.9	2819.4	3132.8	2605.5	3367.1	3189.7	2447.4	3902.7	2468.1	2856.9	3292.8
High	Q9Y4W6	AFG3-like protein 2 OS=Homo sapiens OX=9606 GN=AFG3L2 PE=1 SV=2	0	156.271	49	37	62	26	37	797	88.5	8.66	208	0	3078.9	2807.2	2944.1	2707.4	2761.6	3097.3	2929.1	2917.3	2962.8	3270.8	2408.9	2508.1	2336.9	2584.6	2363.9	2270	2929.1	2309.2	2494.6	3234.3
High	P48449	Lanosterol synthase OS=Homo sapiens OX=9606 GN=LSS PE=1 SV=1	0	156.222	43	29	65	0	29	732	83.3	6.61	248.9	0	831.9	1203.8	759.8	1141.1	654.1	985	640.2	833.8	568.1	1196.9	650.9	1075.5	603.1	1089.4	559.9	721.9	640.2	660	478.3	1183.6
High	O76031	ATP-dependent Clp protease ATP-binding subunit clpX-like, mitochondrial OS=Homo sapiens OX=9606 GN=CLPX PE=1 SV=2	0	156.199	53	29	53	20	29	633	69.2	7.58	208.14	0	2068.5	2068.8	2044.5	2010	1940.8	1731.9	1869.8	1675.8	1641.8	1646.5	1618.4	1848.3	1622.9	1918.9	1661.2	1269.3	1869.8	1326.5	1382.4	1628.2
High	B4E0Y9	Serine/threonine-protein kinase 26 OS=Homo sapiens OX=9606 GN=STK26 PE=1 SV=1	0	156.112	60	21	56	0	15	438	49.2	5.68	237.4	4	2853.8	2158.6	2661.4	2103.5	2997.8	2448.1	3778.2	2230	2997.1	2502.4	2232.8	1928.6	2112.5	2008.2	2566	1794.2	3778.2	1765.2	2523.5	2474.5
High	P23381	Tryptophan--tRNA ligase, cytoplasmic OS=Homo sapiens OX=9606 GN=WARS PE=1 SV=2	0	156.016	57	20	71	0	20	471	53.1	6.23	327.91	0	1048.9	909	1085.6	878.7	957.9	998.1	851	968	984.2	814.3	820.6	812.1	861.7	838.9	819.9	731.5	851	766.3	828.7	805.2
High	Q13111	Chromatin assembly factor 1 subunit A OS=Homo sapiens OX=9606 GN=CHAF1A PE=1 SV=3	0	155.884	37	30	44	5	30	956	106.8	5.94	172.98	0	1461.3	1901.8	1900.4	1841.6	1911.1	2230.7	2014.3	2056.6	2034.1	1928.9	1143.3	1699.1	1508.4	1758.1	1635.8	1634.9	2014.3	1627.9	1712.7	1907.4
High	P04040	Catalase OS=Homo sapiens OX=9606 GN=CAT PE=1 SV=3	0	155.881	57	28	78	28	28	527	59.7	7.39	281.25	0	2839.1	2598.2	2699.5	2951.1	3068.8	3682.5	3417.7	3515.2	3223.4	3390.7	2221.3	2321.3	2142.7	2817.3	2626.8	2698.9	3417.7	2782.5	2714	3352.9
High	P17480	Nucleolar transcription factor 1 OS=Homo sapiens OX=9606 GN=UBTF PE=1 SV=1	0	155.856	48	36	98	2	36	764	89.4	5.81	370.65	0	4998.8	4808.5	4935.9	4736.5	4869.3	5173.3	4529	5190.5	5033	5339.7	3911	4296	3917.9	4521.8	4168	3791.5	4529	4108.7	4237.6	5280.2
High	O00154	Cytosolic acyl coenzyme A thioester hydrolase OS=Homo sapiens OX=9606 GN=ACOT7 PE=1 SV=3	0	155.73	56	17	151	0	17	380	41.8	8.54	699.52	0	4366.4	4053.7	4474.2	4963.7	5621.8	4935.9	5810.7	4658.5	5371.3	4625.9	3416.2	3621.7	3551.4	4738.7	4812.1	3617.5	5810.7	3687.5	4522.4	4574.4
High	Q9P2E9	Ribosome-binding protein 1 OS=Homo sapiens OX=9606 GN=RRBP1 PE=1 SV=5	0	155.619	29	30	42	1	30	1410	152.4	8.6	157.41	0	1032.1	1005.3	1098.6	968	1057.7	1141.7	972.7	1080.5	1132.9	978.6	807.5	898.2	872	924.2	905.3	836.7	972.7	855.3	953.8	967.7
High	P30041	Peroxiredoxin-6 OS=Homo sapiens OX=9606 GN=PRDX6 PE=1 SV=3	0	155.55	69	19	83	19	19	224	25	6.38	347.93	0	3988.3	3489	3752.3	3302.1	3979.9	3713.3	4091.6	3587.7	3884	3621.6	3120.4	3117.2	2978.3	3152.4	3406.7	2721.5	4091.6	2839.9	3270.2	3581.3
High	Q04917	14-3-3 protein eta OS=Homo sapiens OX=9606 GN=YWHAH PE=1 SV=4	0	155.532	68	19	105	4	15	246	28.2	4.84	404.19	0	905.2	2055.3	2284.5	1858.2	2139.5	2556.5	2602.8	2348.6	2536.2	2289.1	708.2	1836.3	1813.3	1774	1831.3	1873.6	2602.8	1859.1	2135.4	2263.6
High	O43172	U4/U6 small nuclear ribonucleoprotein Prp4 OS=Homo sapiens OX=9606 GN=PRPF4 PE=1 SV=2	0	155.506	60	24	56	0	24	522	58.4	7.42	238.71	0	822.2	759.8	827.6	752.8	731.8	756.5	708.6	742.6	710	658.7	643.3	678.8	656.9	718.7	626.4	554.5	708.6	587.9	597.8	651.3
High	Q15397	Pumilio homolog 3 OS=Homo sapiens OX=9606 GN=PUM3 PE=1 SV=3	0	155.466	48	27	74	24	27	648	73.5	9.64	286.55	0	3395.4	3829	3778	3633.7	3711.5	3412.3	3547.3	3187	3264.7	3187.2	2656.6	3420.9	2998.8	3469	3176.9	2500.9	3547.3	2522.7	2748.8	3151.7
High	P11908-2	Isoform 2 of Ribose-phosphate pyrophosphokinase 2 OS=Homo sapiens OX=9606 GN=PRPS2	0	155.451	67	19	78	0	8	321	35	6.46	383.61	5	4853.7	4222.6	4828.3	4093.2	3850.1	3275.4	3633.2	3085.9	3642.6	3054.8	3797.5	3772.6	3832.5	3907.6	3295.6	2400.5	3633.2	2442.7	3067	3020.8
High	A0A0U1RQK7	Eukaryotic translation initiation factor 4 gamma 3 OS=Homo sapiens OX=9606 GN=EIF4G3 PE=1 SV=1	0	155.257	25	37	61	0	30	1774	195.2	5.62	203.85	0	701.4	675.1	698.2	630.5	663.8	772.5	579.7	918.9	800.2	769.6	548.8	603.2	554.2	601.9	568.2	566.2	579.7	727.4	673.8	761
High	O75116	Rho-associated protein kinase 2 OS=Homo sapiens OX=9606 GN=ROCK2 PE=1 SV=4	0	155.248	29	37	53	0	31	1388	160.8	6.02	169.99	0	517.7	610.7	470.6	592.5	468.8	634.8	425.2	880.2	667.4	891.8	405	545.6	373.6	565.7	401.2	465.3	425.2	696.7	561.9	881.9
High	P43034	Platelet-activating factor acetylhydrolase IB subunit alpha OS=Homo sapiens OX=9606 GN=PAFAH1B1 PE=1 SV=2	0	155.243	63	25	84	5	24	410	46.6	7.37	316.24	1	2196.3	2122.5	2134.2	1987.3	2081.2	3606	3257.8	3360.8	3253.1	3310.8	1718.4	1896.3	1694	1897.2	1781.4	2642.8	3257.8	2660.3	2739	3273.9
High	O94973-2	Isoform 2 of AP-2 complex subunit alpha-2 OS=Homo sapiens OX=9606 GN=AP2A2	0	154.721	35	29	56	0	16	940	104	6.86	225.78	0	70	64.2	68.6	57.9	66.3	63.4	64.5	60.6	66.2	61.6	54.8	57.4	54.4	55.3	56.7	46.5	64.5	48	55.7	60.9
High	B1AK88	F-actin-capping protein subunit beta OS=Homo sapiens OX=9606 GN=CAPZB PE=1 SV=1	0	154.469	64	19	134	0	19	301	33.8	6.43	530.97	0	4590.3	4846.2	4347.7	4595.3	4503.2	4352.9	4651.1	4165.2	3896.1	5305.8	3591.4	4329.8	3450.9	4387	3854.6	3190.2	4651.1	3297.1	3280.4	5246.7
High	Q9Y2Z0-2	Isoform 2 of Protein SGT1 homolog OS=Homo sapiens OX=9606 GN=SUGT1	0	154.268	71	21	87	1	1	333	37.8	5.21	330.14	0
High	Q6PJG6	BRCA1-associated ATM activator 1 OS=Homo sapiens OX=9606 GN=BRAT1 PE=1 SV=2	0	154.227	48	24	38	8	24	821	88.1	5.27	169.7	0	636.6	693.8	623	657.8	592.8	657	566.5	600.3	599.8	608.5	498.1	619.9	494.5	628	507.5	481.5	566.5	475.2	505	601.7
High	Q9Y6E2	Basic leucine zipper and W2 domain-containing protein 2 OS=Homo sapiens OX=9606 GN=BZW2 PE=1 SV=1	0	153.856	60	30	104	0	26	419	48.1	6.68	380.16	1	7441.9	5407.5	7224.7	5191.9	7104.5	4847	6855.9	4568.4	6167.3	4488.9	5822.5	4831.2	5734.6	4956.5	6081.3	3552.3	6855.9	3616.2	5192.7	4438.9
High	Q96I24	Far upstream element-binding protein 3 OS=Homo sapiens OX=9606 GN=FUBP3 PE=1 SV=2	0	153.83	52	26	65	11	21	572	61.6	8.38	261.55	1	1205.7	1070.9	1155	1009.5	1011	988	897.6	970.8	968	841.6	943.3	956.7	916.8	963.8	865.4	724.1	897.6	768.5	815	832.2
High	P51114-2	Isoform 2 of Fragile X mental retardation syndrome-related protein 1 OS=Homo sapiens OX=9606 GN=FXR1	0	153.72	58	25	78	0	1	539	60.8	6.39	327	0
High	Q9H4L7-2	Isoform 2 of SWI/SNF-related matrix-associated actin-dependent regulator of chromatin subfamily A containing DEAD/H box 1 OS=Homo sapiens OX=9606 GN=SMARCAD1	0	153.642	32	28	49	1	28	1028	117.5	5.55	199.94	0	1605.5	1297.6	1561.7	1266.4	1517.3	1150.1	1484.8	1121.2	1366.1	1085.2	1256.1	1159.3	1239.6	1209	1298.8	842.9	1484.8	887.5	1150.2	1073.1
High	A0A0G2JK44	Bromodomain-containing protein 2 OS=Homo sapiens OX=9606 GN=BRD2 PE=1 SV=1	0	153.331	40	28	50	0	22	836	92	9.16	225.69	1	1864.6	1663.6	1830.1	1601.6	1604	1466.7	1502.7	1411.4	1484.7	1326.8	1458.8	1486.3	1452.7	1528.9	1373	1074.9	1502.7	1117.2	1250.1	1312
High	Q9Y6D5	Brefeldin A-inhibited guanine nucleotide-exchange protein 2 OS=Homo sapiens OX=9606 GN=ARFGEF2 PE=1 SV=3	0	153.155	25	34	45	21	21	1785	201.9	6.33	157.07	0	522.8	475.5	488	492.2	563.6	716.4	677.6	669.8	691	589.6	409	424.8	387.4	469.9	482.4	525	677.6	530.2	581.8	583
High	O00629	Importin subunit alpha-3 OS=Homo sapiens OX=9606 GN=KPNA4 PE=1 SV=1	0	153.13	49	17	50	8	12	521	57.9	4.96	274.69	0	684.1	524.2	739.2	509	582.3	795.6	503.7	845.4	786.5	506.8	535.3	468.3	586.8	485.9	498.5	583.1	503.7	669.2	662.2	501.1
High	Q9BZF1	Oxysterol-binding protein-related protein 8 OS=Homo sapiens OX=9606 GN=OSBPL8 PE=1 SV=3	0	152.998	38	28	45	0	28	889	101.1	6.96	201.02	0	633.3	792.3	684.7	1103.8	1016.3	985.8	947.8	990.5	942.1	968.1	495.5	707.8	543.5	1053.8	869.9	722.4	947.8	784.1	793.2	957.3
High	Q9BXW9-1	Isoform 1 of Fanconi anemia group D2 protein OS=Homo sapiens OX=9606 GN=FANCD2	0	152.956	25	30	47	0	30	1471	166.4	6.24	170.15	0	1521.8	1676.7	1690.9	1780.4	1924.2	2055.6	2227.5	1947.1	2094.8	2038.3	1190.6	1498	1342.2	1699.7	1647.1	1506.5	2227.5	1541.3	1763.8	2015.6
High	H0YCG1	Splicing factor 3B subunit 2 (Fragment) OS=Homo sapiens OX=9606 GN=SF3B2 PE=1 SV=1	0	152.908	64	21	59	0	1	387	42.4	5.59	257.34	0
High	P31153	S-adenosylmethionine synthase isoform type-2 OS=Homo sapiens OX=9606 GN=MAT2A PE=1 SV=1	0	152.837	65	22	74	6	21	395	43.6	6.48	346.45	1	1542	1374.3	1526.1	1919.6	1891.6	1818.3	1849.1	1762.2	1788	2472.3	1206.5	1227.8	1211.3	1832.5	1619.2	1332.6	1849.1	1394.9	1505.5	2444.7
High	D6RDY6	Signal recognition particle subunit SRP72 (Fragment) OS=Homo sapiens OX=9606 GN=SRP72 PE=1 SV=3	0	152.732	85	20	60	1	1	335	37.7	6.02	264.94	0	57.9	55.1	61.7	50.4	53	53	40	51.4	37.8	50.3	45.3	49.2	48.9	48.1	45.4	38.8	40	40.7	31.8	49.8
High	Q16401	26S proteasome non-ATPase regulatory subunit 5 OS=Homo sapiens OX=9606 GN=PSMD5 PE=1 SV=3	0	152.389	69	24	46	1	24	504	56.2	5.48	200.29	0	2320	2405.7	2163.1	2288.2	2128.2	2552.4	2005.7	2623.3	2031.4	2763.5	1815.2	2149.3	1716.9	2184.4	1821.7	1870.6	2005.7	2076.5	1710.4	2732.7
High	Q9BTC0	Death-inducer obliterator 1 OS=Homo sapiens OX=9606 GN=DIDO1 PE=1 SV=5	0	152.23	21	34	47	12	33	2240	243.7	7.88	179.67	0	1332.3	1375	1245.5	1301.2	1237	1441.3	1133.2	1430.3	1202	1277.7	1042.4	1228.4	988.6	1242.2	1058.8	1056.3	1133.2	1132.2	1012	1263.4
High	Q13523	Serine/threonine-protein kinase PRP4 homolog OS=Homo sapiens OX=9606 GN=PRPF4B PE=1 SV=3	0	152.157	27	30	63	6	28	1007	116.9	10.26	213.34	1	2952.2	2447.8	2986.6	2288.1	2554.8	2393	2364	2326.1	2646.3	2057.5	2309.8	2187	2370.6	2184.3	2186.9	1753.8	2364	1841.3	2228.1	2034.6
High	Q14978-2	Isoform Beta of Nucleolar and coiled-body phosphoprotein 1 OS=Homo sapiens OX=9606 GN=NOLC1	0	152.114	37	28	68	0	2	709	74.7	9.47	220.05	13	7847.1	6359.5	8007.6	7020.4	8682.7	6459.2	8467.5	6355.7	8036.8	7242.8	6139.5	5681.7	6356	6702.1	7432.2	4733.9	8467.5	5031	6766.7	7162.1
High	Q14997	Proteasome activator complex subunit 4 OS=Homo sapiens OX=9606 GN=PSME4 PE=1 SV=2	0	152.082	27	37	47	1	37	1843	211.2	6.9	171.32	0	390.2	365.6	366.9	361.3	374	343.8	378	349.1	327.1	322.7	305.3	326.6	291.2	344.9	320.1	252	378	276.3	275.4	319.1
High	Q9GZL7	Ribosome biogenesis protein WDR12 OS=Homo sapiens OX=9606 GN=WDR12 PE=1 SV=2	0	152.036	59	19	66	19	19	423	47.7	5.9	303.13	0	1363.9	1483.2	1179	1364.2	1273	1068.2	1298.9	1046.6	953.6	1186.7	1067.1	1325.1	935.8	1302.3	1089.6	782.9	1298.9	828.5	802.9	1173.5
High	B7Z9C2	cDNA FLJ58569, highly similar to Nucleosome assembly protein 1-like 1 OS=Homo sapiens OX=9606 GN=NAP1L1 PE=1 SV=1	0	151.903	65	16	107	0	2	349	40.5	4.58	558.03	0
High	P51114	Fragile X mental retardation syndrome-related protein 1 OS=Homo sapiens OX=9606 GN=FXR1 PE=1 SV=3	0	151.874	48	25	77	0	1	621	69.7	6.15	321.1	6	2106	1763	2188.3	1970.8	2311.3	2084.1	2112.5	1952.9	2182.7	1875.9	1647.7	1575.1	1736.9	1881.4	1978.4	1527.4	2112.5	1545.9	1837.7	1855
High	Q15436	Protein transport protein Sec23A OS=Homo sapiens OX=9606 GN=SEC23A PE=1 SV=2	0	151.791	45	26	52	0	22	765	86.1	7.08	208.79	1	1222.2	1176.8	1170.5	1494	1295.8	1312.6	1178.4	1237.3	1159.8	1275.9	956.2	1051.4	929.1	1426.3	1109.2	962	1178.4	979.4	976.5	1261.7
High	P22059	Oxysterol-binding protein 1 OS=Homo sapiens OX=9606 GN=OSBP PE=1 SV=1	0	151.74	38	26	57	20	24	807	89.4	7.3	221.13	1	1026.2	1557.9	1539	1529.6	1547.1	1513.4	1469.5	1619.4	1500.3	1578.8	802.9	1391.9	1221.6	1460.3	1324.3	1109.2	1469.5	1281.9	1263.2	1561.2
High	P62714	Serine/threonine-protein phosphatase 2A catalytic subunit beta isoform OS=Homo sapiens OX=9606 GN=PPP2CB PE=1 SV=1	0	151.734	64	16	85	0	2	309	35.6	5.43	384.02	4	2005.6	1841.3	1845.3	1803.2	1288.1	828.1	1354.2	817.7	1040.2	1287.9	1569.2	1645.1	1464.7	1721.5	1102.6	606.9	1354.2	647.3	875.8	1273.6
High	J3KNL2	Septin-1 OS=Homo sapiens OX=9606 GN=SEPT1 PE=1 SV=2	0	151.648	70	24	76	0	22	414	46.9	5.87	309.18	2	3380.4	3172.9	3666.7	3007.2	3411.5	3459.4	3472.8	3345.9	3448.1	3104.9	2644.8	2834.8	2910.4	2870.8	2920.2	2535.3	3472.8	2648.5	2903.2	3070.3
High	Q09161	Nuclear cap-binding protein subunit 1 OS=Homo sapiens OX=9606 GN=NCBP1 PE=1 SV=1	0	151.147	40	23	56	19	23	790	91.8	6.43	244.65	0	1736.5	1819.1	1649.1	1685.8	1477.5	1579.6	1401.7	1508.1	1534	1521.9	1358.6	1625.3	1309	1609.4	1264.7	1157.7	1401.7	1193.7	1291.6	1505
High	O60749	Sorting nexin-2 OS=Homo sapiens OX=9606 GN=SNX2 PE=1 SV=2	0	151.034	48	24	65	0	21	519	58.4	5.12	255.67	0	1448.8	1383.1	1299.8	1334.9	1326.7	1287.7	1332.2	1305.6	1213.5	1183.9	1133.5	1235.7	1031.7	1274.4	1135.6	943.8	1332.2	1033.4	1021.7	1170.7
High	P09622	Dihydrolipoyl dehydrogenase, mitochondrial OS=Homo sapiens OX=9606 GN=DLD PE=1 SV=2	0	151.011	52	22	85	0	22	509	54.1	7.85	346.99	0	4379.4	3935.5	4322.2	4247.7	4513.8	4364.8	4283.3	4193.3	4216.9	4516.1	3426.4	3516.1	3430.8	4055.1	3863.7	3198.9	4283.3	3319.3	3550.5	4465.8
High	P63241-2	Isoform 2 of Eukaryotic translation initiation factor 5A-1 OS=Homo sapiens OX=9606 GN=EIF5A	0	150.971	71	12	189	0	7	184	20.2	7.01	975.52	2	4510.4	3356	4209.4	3182.3	3853	2715.2	3905.2	2555.9	3511.6	2517.5	3528.9	2998.4	3341.2	3038	3298.1	1990	3905.2	2023.2	2956.7	2489.5
High	P67775	Serine/threonine-protein phosphatase 2A catalytic subunit alpha isoform OS=Homo sapiens OX=9606 GN=PPP2CA PE=1 SV=1	0	150.901	61	15	92	0	1	309	35.6	5.54	414.89	0
High	Q9Y4G6	Talin-2 OS=Homo sapiens OX=9606 GN=TLN2 PE=1 SV=4	0	150.798	13	29	50	2	9	2542	271.4	5.57	186.05	0	111.2	103.4	164	104.3	106.5	253	127.5	302.4	227.2	103.5	87	92.4	130.2	99.6	91.1	185.4	127.5	239.3	191.3	102.3
High	Q96GQ7	Probable ATP-dependent RNA helicase DDX27 OS=Homo sapiens OX=9606 GN=DDX27 PE=1 SV=2	0	150.726	40	29	67	0	29	796	89.8	9.28	229.58	0	2721.8	3306.5	3090.4	3122.1	3080.5	3190.4	2939.5	3037.5	2938.6	2921.9	2129.5	2954.2	2453	2980.5	2636.9	2338.2	2939.5	2404.4	2474.2	2889.4
High	Q13573	SNW domain-containing protein 1 OS=Homo sapiens OX=9606 GN=SNW1 PE=1 SV=1	0	150.547	53	28	80	0	28	536	61.5	9.52	312.73	0	3813.3	3841.3	3695.8	3575.4	3731.9	3492.9	3633.9	3376.1	3337.9	3300.2	2983.5	3431.9	2933.5	3413.2	3194.4	2559.9	3633.9	2672.4	2810.4	3263.5
High	P39748	Flap endonuclease 1 OS=Homo sapiens OX=9606 GN=FEN1 PE=1 SV=1	0	150.501	59	21	78	0	21	380	42.6	8.62	370.43	0	3468.4	2946.1	3718.6	2852.8	2936.9	3391.1	2486.4	3327.2	3335.6	2771.2	2713.7	2632.1	2951.6	2723.5	2513.9	2485.3	2486.4	2633.7	2808.5	2740.3
High	Q14978-3	Isoform 3 of Nucleolar and coiled-body phosphoprotein 1 OS=Homo sapiens OX=9606 GN=NOLC1	0	150.332	36	27	67	0	1	700	73.7	9.47	218.64	0
High	Q99536	Synaptic vesicle membrane protein VAT-1 homolog OS=Homo sapiens OX=9606 GN=VAT1 PE=1 SV=2	0	150.235	63	17	63	0	17	393	41.9	6.29	302.48	0	1095.4	1158.8	979.6	1129.2	1059.7	1017	1094.7	902.1	838.1	1408.9	857	1035.3	777.5	1078	907	745.4	1094.7	714.1	705.6	1393.2
High	Q9UKG1	DCC-interacting protein 13-alpha OS=Homo sapiens OX=9606 GN=APPL1 PE=1 SV=1	0	149.88	53	26	43	21	25	709	79.6	5.41	172.6	0	1085	967.6	1038.5	871.7	991.1	858.2	947.2	781.8	929.3	803.8	848.9	864.5	824.3	832.2	848.3	629	947.2	618.9	782.4	794.8
High	P30419	Glycylpeptide N-tetradecanoyltransferase 1 OS=Homo sapiens OX=9606 GN=NMT1 PE=1 SV=2	0	149.611	45	20	52	0	14	496	56.8	7.8	233.11	2	530.7	596.9	499.5	532.8	712.5	1009.7	1056.7	906.5	873.8	924.7	415.2	533.3	396.5	508.7	609.9	740	1056.7	717.5	735.7	914.4
High	O43395	U4/U6 small nuclear ribonucleoprotein Prp3 OS=Homo sapiens OX=9606 GN=PRPF3 PE=1 SV=2	0	149.592	47	28	73	20	28	683	77.5	9.5	275.16	0	2521.7	2204.7	2617.7	2142.8	2225.4	2776.8	2241.2	2726.9	2648	2222.6	1973	1969.7	2077.8	2045.7	1904.9	2035.1	2241.2	2158.5	2229.5	2197.9
High	Q99729-3	Isoform 3 of Heterogeneous nuclear ribonucleoprotein A/B OS=Homo sapiens OX=9606 GN=HNRNPAB	0	149.085	52	18	103	0	16	285	30.6	7.91	413.7	0	2606.4	2324.8	2460.9	2227.3	1923.8	1563.6	1885.9	1580.7	1779.9	1518.3	2039.2	2077	1953.3	2126.3	1646.8	1145.9	1885.9	1251.2	1498.6	1501.4
High	Q96SB4	SRSF protein kinase 1 OS=Homo sapiens OX=9606 GN=SRPK1 PE=1 SV=2	0	148.941	44	23	53	0	18	655	74.3	6.16	228.25	4	2301.7	2713.7	2154.9	2625	1915.7	2221	1914.5	2123.3	1757	2099.8	1800.8	2424.5	1710.4	2506	1639.8	1627.7	1914.5	1680.7	1479.3	2076.4
High	Q9NZL4-3	Isoform 3 of Hsp70-binding protein 1 OS=Homo sapiens OX=9606 GN=HSPBP1	0	148.681	68	20	60	0	20	402	44.3	6.47	293.79	0	1031.6	947.5	964	906.8	1021	1331.3	1368.3	1209.5	1337.1	1183.5	807.1	846.5	765.2	865.6	873.9	975.7	1368.3	957.4	1125.8	1170.3
High	Q14671	Pumilio homolog 1 OS=Homo sapiens OX=9606 GN=PUM1 PE=1 SV=3	0	148.504	27	27	50	0	1	1186	126.4	6.84	178.97	0
High	Q96P70	Importin-9 OS=Homo sapiens OX=9606 GN=IPO9 PE=1 SV=3	0	148.497	34	28	47	27	27	1041	115.9	4.81	185.13	1	2824	2733.2	2801.9	2618.3	2550.4	2636.8	2484.9	2859.6	2831.8	2688.5	2209.5	2441.9	2224	2499.6	2183.1	1932.5	2484.9	2263.6	2384.3	2658.6
High	P98175-5	Isoform 5 of RNA-binding protein 10 OS=Homo sapiens OX=9606 GN=RBM10	0	148.452	38	29	52	2	26	995	110.3	6.28	195.37	0	1432.5	1456.6	1333.6	1556.9	1492.1	1472.2	1436.2	1356.9	1292.7	1377.1	1120.7	1301.4	1058.5	1486.3	1277.2	1078.9	1436.2	1074.1	1088.4	1361.8
High	Q9Y2Z0	Protein SGT1 homolog OS=Homo sapiens OX=9606 GN=SUGT1 PE=1 SV=3	0	148.427	63	21	81	1	1	365	41	5.16	310.8	4	814.7	833.8	999.6	804.4	963.7	914.4	900	874.8	908.6	792.9	637.4	744.9	793.5	767.9	824.9	670.2	900	692.5	765	784
High	E7EWR4	Cleavage stimulation factor subunit 2 OS=Homo sapiens OX=9606 GN=CSTF2 PE=1 SV=1	0	148.235	47	17	59	0	9	597	62.9	6.87	255.31	0	409.3	392.4	446.5	378	398.8	485.1	340.8	518.6	443	407	320.2	350.6	354.4	360.9	341.4	355.6	340.8	410.5	373	402.5
High	Q8NI36	WD repeat-containing protein 36 OS=Homo sapiens OX=9606 GN=WDR36 PE=1 SV=1	0	147.907	33	28	55	0	28	951	105.3	7.53	220.44	0	497.5	739.8	738.3	1618.9	1662.2	1451.2	1591.7	1364.1	1330.5	1420.8	389.3	660.9	586.1	1545.5	1422.8	1063.5	1591.7	1079.8	1120.3	1405
High	Q9BSJ2-4	Isoform 3 of Gamma-tubulin complex component 2 OS=Homo sapiens OX=9606 GN=TUBGCP2	0	147.534	38	28	41	0	28	930	105.6	7.08	177.88	0	429.5	412.1	405.9	362.9	410.6	425.7	348.6	423.5	361.3	385.7	336.1	368.2	322.2	346.4	351.5	312	348.6	335.2	304.2	381.4
High	Q86Y56	Dynein assembly factor 5, axonemal OS=Homo sapiens OX=9606 GN=DNAAF5 PE=1 SV=4	0	147.494	47	30	53	0	30	855	93.5	6.42	219.96	0	2252.2	1907.7	2407.5	1922.2	2300.8	1998.3	2195.9	2036.4	2276.1	1927.8	1762.1	1704.4	1911	1835	1969.4	1464.5	2195.9	1612	1916.4	1906.3
High	Q99497	Protein/nucleic acid deglycase DJ-1 OS=Homo sapiens OX=9606 GN=PARK7 PE=1 SV=2	0	147.472	73	14	67	0	14	189	19.9	6.79	313.39	0	4183.1	3815	3824.9	3639	3674.7	3048.9	3482.8	2903.5	3190.8	3034	3272.8	3408.4	3036	3474	3145.5	2234.5	3482.8	2298.4	2686.6	3000.2
High	E9PLP8	Cleavage stimulation factor subunit 3 OS=Homo sapiens OX=9606 GN=CSTF3 PE=1 SV=2	0	147.447	48	28	57	0	28	749	86.2	7.65	229.4	0	1587	1518.7	1578.2	1485.6	1560.2	1641.2	1479.3	1599.1	1570.6	1476.2	1241.7	1356.8	1252.7	1418.2	1335.5	1202.8	1479.3	1265.8	1322.4	1459.8
High	P05556	Integrin beta-1 OS=Homo sapiens OX=9606 GN=ITGB1 PE=1 SV=2	0	147.445	35	25	55	2	25	798	88.4	5.39	205.84	0	1565.6	1999.4	2231.9	1859.5	2172.7	1766.9	2183.7	2493.3	2852.1	2421.6	1224.9	1786.3	1771.5	1775.2	1859.7	1294.9	2183.7	1973.6	2401.4	2394.6
High	Q12904-2	Isoform 2 of Aminoacyl tRNA synthase complex-interacting multifunctional protein 1 OS=Homo sapiens OX=9606 GN=AIMP1	0	147.39	61	18	76	0	18	336	37	8.65	322.48	0	573.9	690.5	775.7	680.2	694.3	651.3	716.5	685.8	684.3	598.1	449	616.9	615.7	649.4	594.3	477.3	716.5	542.8	576.2	591.4
High	P15121	Aldose reductase OS=Homo sapiens OX=9606 GN=AKR1B1 PE=1 SV=3	0	147.329	83	20	82	5	19	316	35.8	6.98	343.43	0	2988.5	3679.1	4141.2	3501.8	4171.5	3510.5	4059	3352	3719.6	3274.6	2338.1	3287	3287.1	3343	3570.7	2572.8	4059	2653.3	3131.8	3238.2
High	Q7Z2Z2	Elongation factor-like GTPase 1 OS=Homo sapiens OX=9606 GN=EFL1 PE=1 SV=2	0	147.261	38	31	43	0	30	1120	125.4	5.91	177.59	0	840.4	782.8	761.1	748.6	829.7	715.9	800.7	678.7	709.1	708.1	657.5	699.3	604.1	714.7	710.2	524.7	800.7	537.2	597.1	700.2
High	O95466-2	Isoform 2 of Formin-like protein 1 OS=Homo sapiens OX=9606 GN=FMNL1	0	147.133	34	32	55	0	30	1104	122.3	5.83	185.13	2	769	614.6	759.6	592.5	721.4	634.5	622.5	618.2	704.4	696.4	601.7	549.1	602.9	565.7	617.5	465	622.5	489.3	593.1	688.6
High	B3KS98	Eukaryotic translation initiation factor 3 subunit H OS=Homo sapiens OX=9606 GN=EIF3H PE=1 SV=1	0	146.982	66	19	79	0	19	366	41.6	7.33	334.91	0	2545.1	2423.9	2372.7	2299.6	2392.3	2160.3	2392	2116.5	2099.2	2083.2	1991.3	2165.6	1883.3	2195.4	2047.8	1583.2	2392	1675.4	1767.5	2060
High	P35249	Replication factor C subunit 4 OS=Homo sapiens OX=9606 GN=RFC4 PE=1 SV=2	0	146.879	75	27	65	0	27	363	39.7	8.02	253.13	0	2927.6	3081.7	3211.8	2945.9	3234.2	3128.3	3091	2968.1	2987.1	3100.7	2290.5	2753.2	2549.4	2812.4	2768.4	2292.7	3091	2349.5	2515.1	3066.1
High	P68400	Casein kinase II subunit alpha OS=Homo sapiens OX=9606 GN=CSNK2A1 PE=1 SV=1	0	146.756	55	17	107	0	15	391	45.1	7.74	422.93	0	987.2	941	896	901.1	963.7	865	945.2	828.7	830.1	829.3	772.4	840.8	711.2	860.3	824.9	633.9	945.2	656	698.9	820
High	Q9HB71	Calcyclin-binding protein OS=Homo sapiens OX=9606 GN=CACYBP PE=1 SV=2	0	146.742	70	19	81	0	17	228	26.2	8.25	382.67	0	2929.6	2588.3	2555.4	2430.6	2610.8	1874.7	2726.9	1730.2	2145.5	1905.8	2292.1	2312.4	2028.4	2320.4	2234.8	1373.9	2726.9	1369.6	1806.5	1884.5
High	Q4V328	GRIP1-associated protein 1 OS=Homo sapiens OX=9606 GN=GRIPAP1 PE=1 SV=2	0	146.67	48	31	49	0	31	841	95.9	5.11	199.93	0	801.4	918	787.3	920	714.2	1072.6	623.3	1104.5	951.7	980.1	627	820.2	624.9	878.3	611.3	786.1	623.3	874.3	801.3	969.2
High	P67936	Tropomyosin alpha-4 chain OS=Homo sapiens OX=9606 GN=TPM4 PE=1 SV=3	0	146.456	63	25	136	0	2	248	28.5	4.69	478.36	5	5143.3	4048.5	5099.9	3813.7	5870.9	4072.4	4331.7	4544.3	6093.5	4318.9	4024.1	3617	4048.1	3640.8	5025.3	2984.6	4331.7	3597.1	5130.6	4270.8
High	P46063	ATP-dependent DNA helicase Q1 OS=Homo sapiens OX=9606 GN=RECQL PE=1 SV=3	0	146.424	47	24	60	16	23	649	73.4	7.88	254.16	0	2530.6	2345.6	2409.4	2170.8	2356.5	2124.3	2213.3	2007.3	2068.8	1979.9	1979.9	2095.6	1912.5	2072.3	2017.1	1556.9	2213.3	1588.9	1741.8	1957.8
High	O00139-2	Isoform 2 of Kinesin-like protein KIF2A OS=Homo sapiens OX=9606 GN=KIF2A	0	146.421	52	28	65	0	1	660	75	6.4	250.42	0
High	Q8WWY3	U4/U6 small nuclear ribonucleoprotein Prp31 OS=Homo sapiens OX=9606 GN=PRPF31 PE=1 SV=2	0	146.404	57	24	61	0	24	499	55.4	5.78	251.36	0	3601.5	3509.1	3346.1	3379.7	3134.5	2983.9	3006.8	2800.6	2845.7	2871.6	2817.8	3135.1	2656	3226.5	2683	2186.9	3006.8	2216.9	2396	2839.7
High	O00425	Insulin-like growth factor 2 mRNA-binding protein 3 OS=Homo sapiens OX=9606 GN=IGF2BP3 PE=1 SV=2	0	146.26	47	24	60	7	19	579	63.7	8.87	250.96	1	1223.6	1242.9	1200.7	1427.8	1355.7	1960.5	1616	2060.5	1687.1	1984.4	957.3	1110.4	953	1363.1	1160.4	1436.9	1616	1631.1	1420.5	1962.3
High	P15880	40S ribosomal protein S2 OS=Homo sapiens OX=9606 GN=RPS2 PE=1 SV=2	0	146.234	59	19	151	0	19	293	31.3	10.24	582.53	0	7981.8	7092.2	7930.4	6692.3	7471.5	7084.2	7130.2	7006.3	7495.4	6238.1	6244.9	6336.4	6294.7	6388.9	6395.4	5192	7130.2	5546	6310.9	6168.6
High	Q9H6R4	Nucleolar protein 6 OS=Homo sapiens OX=9606 GN=NOL6 PE=1 SV=2	0	146.171	35	28	48	0	27	1146	127.5	7.64	200.16	0	779.8	762.9	717.9	740.4	679.9	687.1	651.9	645.5	589.3	614.8	610.1	681.6	569.8	706.9	582	503.6	651.9	510.9	496.1	608
High	Q9NVI7-2	Isoform 2 of ATPase family AAA domain-containing protein 3A OS=Homo sapiens OX=9606 GN=ATAD3A	0	146.062	56	30	68	0	13	586	66.2	9.25	265.34	9	1823.2	2292.2	1735	2190.3	1695.4	2131.2	1572.9	2545.1	2059.2	2879.7	1426.5	2047.9	1377.2	2091	1451.2	1561.9	1572.9	2014.6	1733.8	2847.6
High	Q9BVI4	Nucleolar complex protein 4 homolog OS=Homo sapiens OX=9606 GN=NOC4L PE=1 SV=1	0	145.999	61	25	60	14	25	516	58.4	7.49	259.92	0	1863.2	1843.1	1766.8	1737	1740.3	1659	1650.5	1543.6	1559.6	1543.7	1457.7	1646.7	1402.4	1658.2	1489.6	1215.9	1650.5	1221.9	1313.1	1526.5
High	P20839-6	Isoform 6 of Inosine-5'-monophosphate dehydrogenase 1 OS=Homo sapiens OX=9606 GN=IMPDH1	0	145.949	56	24	47	0	21	599	64.3	7.02	196.39	0	1711	2027.2	1957.3	2326	2416.2	2327.4	2286.2	2276.9	2104.5	2146.9	1338.7	1811.1	1553.6	2220.6	2068.2	1705.7	2286.2	1802.3	1771.9	2123
High	Q13011	Delta(3,5)-Delta(2,4)-dienoyl-CoA isomerase, mitochondrial OS=Homo sapiens OX=9606 GN=ECH1 PE=1 SV=2	0	145.888	64	15	96	4	15	328	35.8	8	393.1	0	1449.2	1652.6	1426.8	2829.1	2629.7	3914.3	3224.7	3614.6	3150.5	3501.4	1133.9	1476.5	1132.5	2700.8	2251	2868.7	3224.7	2861.2	2652.6	3462.4
High	Q969G3-2	Isoform 2 of SWI/SNF-related matrix-associated actin-dependent regulator of chromatin subfamily E member 1 OS=Homo sapiens OX=9606 GN=SMARCE1	0	145.826	66	20	61	0	19	363	41.8	6.01	287.03	0	1025.5	1032.5	1048.6	1015	923.5	1012	846.6	925.3	888.1	1022.8	802.3	922.4	832.3	969	790.5	741.7	846.6	732.4	747.7	1011.4
High	Q13617-2	Isoform 2 of Cullin-2 OS=Homo sapiens OX=9606 GN=CUL2	0	145.736	47	30	58	0	30	764	89.4	7.11	219.98	0	1942.2	1940.1	2560.3	1945.3	2391.4	2000.4	2147.4	2206.9	2556.7	2014.1	1519.5	1733.4	2032.2	1857	2047	1466.1	2147.4	1747	2152.7	1991.6
High	Q69YN2	CWF19-like protein 1 OS=Homo sapiens OX=9606 GN=CWF19L1 PE=1 SV=2	0	145.695	58	24	52	3	23	538	60.6	7.24	244.8	0	1142.4	1167.4	1060.8	1399.9	1433.2	1312.9	1420.8	1296.2	1295.9	1294.8	893.8	1043	842	1336.5	1226.8	962.2	1420.8	1026	1091.1	1280.4
High	Q5JTZ9	Alanine--tRNA ligase, mitochondrial OS=Homo sapiens OX=9606 GN=AARS2 PE=1 SV=1	0	145.453	40	26	42	25	26	985	107.3	6.27	165.98	0	897.4	850	879.4	1068.3	1040	1260.1	1059.7	1328.9	1266.7	1212.3	702.1	759.4	698	1019.9	890.2	923.5	1059.7	1051.9	1066.5	1198.8
High	P62917	60S ribosomal protein L8 OS=Homo sapiens OX=9606 GN=RPL8 PE=1 SV=2	0	145.402	67	19	73	0	18	257	28	11.03	347.14	0	5082.6	4762.7	4920.5	6723	6246.4	6123.8	5987.4	6207.3	5940.3	5552.3	3976.6	4255.1	3905.6	6418.1	5346.8	4488.1	5987.4	4913.5	5001.6	5490.5
High	H0YAC6	Lipopolysaccharide-responsive and beige-like anchor protein (Fragment) OS=Homo sapiens OX=9606 GN=LRBA PE=1 SV=1	0	145.333	28	35	51	0	1	1505	166.8	5.64	164.31	0
High	O60884	DnaJ homolog subfamily A member 2 OS=Homo sapiens OX=9606 GN=DNAJA2 PE=1 SV=1	0	145.152	59	19	70	10	18	412	45.7	6.48	302.18	1	2355	2210.2	2404.2	2138	2152.2	2273	1966.7	2275.3	2050.9	1955.8	1842.5	1974.6	1908.3	2041	1842.3	1665.8	1966.7	1801.1	1726.8	1934
High	P42345	Serine/threonine-protein kinase mTOR OS=Homo sapiens OX=9606 GN=MTOR PE=1 SV=1	0	145.057	20	35	45	26	34	2549	288.7	7.17	163.84	1	1141.2	1022.3	1074	969.2	1011.5	1023.3	960.7	1106.4	1150.1	1018.3	892.8	913.4	852.4	925.3	865.8	750	960.7	875.8	968.3	1006.9
High	P51149	Ras-related protein Rab-7a OS=Homo sapiens OX=9606 GN=RAB7A PE=1 SV=1	0	145.021	80	18	101	0	18	207	23.5	6.7	449.02	0	1615.1	2417.2	3660.9	3787.2	4982.3	3984.1	4653	3926.8	5024.4	3507.7	1263.7	2159.6	2905.8	3615.5	4264.7	2919.9	4653	3108.4	4230.4	3468.7
High	Q9H078-2	Isoform 2 of Caseinolytic peptidase B protein homolog OS=Homo sapiens OX=9606 GN=CLPB	0	144.99	44	26	78	0	26	677	75.4	9.01	303.45	0	3809	3427.6	3701.4	3444.6	3826.7	3907.1	3509.8	3863.7	3867.5	3473.8	2980.2	3062.4	2937.9	3288.4	3275.6	2863.4	3509.8	3058.4	3256.3	3435.1
High	O00139-4	Isoform 4 of Kinesin-like protein KIF2A OS=Homo sapiens OX=9606 GN=KIF2A	0	144.91	48	28	65	0	1	744	84	6.37	248.87	10	3128.8	3006.1	2917.9	2861.6	3083.2	2735.6	3025.4	2713.4	2637.7	2971.7	2447.9	2685.8	2316.1	2731.8	2639.1	2004.9	3025.4	2147.9	2220.9	2938.6
High	Q96T76-8	Isoform 5 of MMS19 nucleotide excision repair protein homolog OS=Homo sapiens OX=9606 GN=MMS19	0	144.909	38	28	47	0	27	1051	115.6	6.52	189.94	1	1029.6	1001.2	982.5	947.6	972.4	1085.6	984.6	1001.5	938.5	943.7	805.5	894.5	779.9	904.6	832.4	795.6	984.6	792.7	790.2	933.2
High	O95861	3'(2'),5'-bisphosphate nucleotidase 1 OS=Homo sapiens OX=9606 GN=BPNT1 PE=1 SV=1	0	144.907	76	19	51	0	3	308	33.4	5.69	231.59	4	1968.5	1913.1	2022.7	1933.8	1797.5	1720.2	1670.7	1627.2	1586.2	1934.2	1540.1	1709.2	1605.5	1846.2	1538.6	1260.8	1670.7	1288	1335.6	1912.6
High	Q8N6R0	eEF1A lysine and N-terminal methyltransferase OS=Homo sapiens OX=9606 GN=EEF1AKNMT PE=1 SV=1	0	144.711	53	27	47	0	27	699	78.7	6.73	195.17	0	1212	1078.6	1097.9	1061.1	1155.3	1068.6	1087	963	980.6	940.8	948.3	963.7	871.4	1013	988.9	783.1	1087	762.3	825.6	930.3
High	P48739-2	Isoform 2 of Phosphatidylinositol transfer protein beta isoform OS=Homo sapiens OX=9606 GN=PITPNB	0	144.599	81	26	84	0	20	272	31.6	6.25	341.04	5	3913.2	4876.4	4576.3	4536.4	4362.2	4383.3	4369.1	4264.2	4042.6	4988.5	3061.7	4356.8	3632.4	4330.7	3734	3212.5	4369.1	3375.4	3403.7	4932.9
High	O95747	Serine/threonine-protein kinase OSR1 OS=Homo sapiens OX=9606 GN=OXSR1 PE=1 SV=1	0	144.522	39	19	74	5	12	527	58	6.43	329.14	0	1014.8	1007.4	1047.3	911.2	1046.4	1003	920.7	956.8	996.5	898.5	793.9	900	831.3	869.9	895.7	735.1	920.7	757.4	839	888.5
High	P18124	60S ribosomal protein L7 OS=Homo sapiens OX=9606 GN=RPL7 PE=1 SV=1	0	144.355	63	21	104	4	21	248	29.2	10.65	365.14	0	7791.5	7209.2	7543.8	7868.7	8065.5	7819	7641.8	9685.2	10034.9	8997.5	6096	6440.9	5987.9	7511.9	6903.9	5730.5	7641.8	7666.5	8449.1	8897.2
High	P18031	Tyrosine-protein phosphatase non-receptor type 1 OS=Homo sapiens OX=9606 GN=PTPN1 PE=1 SV=1	0	144.303	61	27	73	5	27	435	49.9	6.27	288.8	0	3560.8	3499.4	4749	3397.5	4305.6	3493.6	3978.9	3572.1	4259.6	3264.5	2785.9	3126.4	3769.5	3243.5	3685.5	2560.4	3978.9	2827.6	3586.4	3228.1
High	Q13043	Serine/threonine-protein kinase 4 OS=Homo sapiens OX=9606 GN=STK4 PE=1 SV=2	0	144.271	59	22	55	0	15	487	55.6	5.07	227.25	2	1272	1126.6	1191.2	1064.7	1250.4	1146.8	1252.6	1085.4	1057.6	1296.3	995.2	1006.5	945.5	1016.4	1070.3	840.5	1252.6	859.2	890.4	1281.8
High	Q8NFC6	Biorientation of chromosomes in cell division protein 1-like 1 OS=Homo sapiens OX=9606 GN=BOD1L1 PE=1 SV=2	0	144.205	15	32	40	28	32	3051	330.3	5.08	125.15	0	359.3	334.3	333.3	304.2	284.3	277.3	249.6	293.8	330.3	288.7	281.1	298.6	264.6	290.4	243.3	203.2	249.6	232.6	278.1	285.5
High	O60832	H/ACA ribonucleoprotein complex subunit DKC1 OS=Homo sapiens OX=9606 GN=DKC1 PE=1 SV=3	0	144.168	45	22	68	5	22	514	57.6	9.42	287.14	0	2241.2	2060.4	2235.7	1895.2	2069.9	2011.3	1906.5	1987.4	1958.5	1767.7	1753.5	1840.8	1774.6	1809.3	1771.8	1474.1	1906.5	1573.1	1649	1748
High	Q96KR1	Zinc finger RNA-binding protein OS=Homo sapiens OX=9606 GN=ZFR PE=1 SV=2	0	144.015	34	28	47	23	28	1074	116.9	9.04	175.35	0	2205.9	1965.3	1973.5	1920.8	1884.7	1506	1830.5	1442.5	1595.9	1473.3	1725.9	1755.9	1566.4	1833.7	1613.3	1103.7	1830.5	1141.8	1343.7	1456.9
High	Q969Z0	FAST kinase domain-containing protein 4 OS=Homo sapiens OX=9606 GN=TBRG4 PE=1 SV=1	0	143.749	50	24	67	0	24	631	70.7	7.42	277.14	0	1750.9	1373.3	1775.6	1271.7	1580	1323	1483.1	1293.3	1502.9	1159.4	1369.9	1226.9	1409.3	1214.1	1352.5	969.6	1483.1	1023.7	1265.4	1146.4
High	O43865	S-adenosylhomocysteine hydrolase-like protein 1 OS=Homo sapiens OX=9606 GN=AHCYL1 PE=1 SV=2	0	143.727	43	25	71	4	13	530	58.9	6.89	261.14	4	1262	1178.6	1177.9	1605.7	1578.9	1477	1473.9	1448.2	1352.7	1405.5	987.4	1053	934.9	1532.9	1351.5	1082.5	1473.9	1146.4	1138.9	1389.8
High	J3KN67	Tropomyosin alpha-3 chain OS=Homo sapiens OX=9606 GN=TPM3 PE=1 SV=1	0	143.627	52	26	137	0	8	285	33.2	4.77	458.44	8	11647.5	10901.2	11031.3	10485.9	10738.2	13607	12792	13010.8	12509.9	13828.8	9112.9	9739.4	8756.1	10010.4	9191.7	9972.4	12792	10299	10532.9	13674.7
High	Q5T1Z8	Pumilio homolog 1 (Drosophila), isoform CRA_c OS=Homo sapiens OX=9606 GN=PUM1 PE=1 SV=1	0	143.474	26	27	50	0	1	1224	130	6.9	179.49	3	411.8	830.5	871.5	816.8	811.1	823.4	765.4	789.4	749.8	751.8	322.2	742	691.8	779.8	694.3	603.5	765.4	624.9	631.3	743.4
High	P63151-2	Isoform 2 of Serine/threonine-protein phosphatase 2A 55 kDa regulatory subunit B alpha isoform OS=Homo sapiens OX=9606 GN=PPP2R2A	0	143.468	50	19	69	0	11	457	53	6.49	312.62	2	1544.4	1408.4	1543.8	1359.2	1470.2	1469.3	1364.9	1435.8	1398.1	2081.7	1208.3	1258.3	1225.4	1297.6	1258.5	1076.8	1364.9	1136.5	1177.1	2058.5
High	P25787	Proteasome subunit alpha type-2 OS=Homo sapiens OX=9606 GN=PSMA2 PE=1 SV=2	0	143.416	64	12	99	4	12	234	25.9	7.43	550.55	0	494.8	449.1	468.3	418.7	460	982.9	887.9	903.9	926.5	839.5	387.2	401.2	371.7	399.7	393.7	720.4	887.9	715.5	780.1	830.2
High	Q96GM5	SWI/SNF-related matrix-associated actin-dependent regulator of chromatin subfamily D member 1 OS=Homo sapiens OX=9606 GN=SMARCD1 PE=1 SV=2	0	143.232	50	23	51	0	20	515	58.2	9.25	208.23	1	1404.2	1277.8	1371.3	1186.9	1320.2	1295.7	1213.5	1684.5	1782.5	1609.5	1098.6	1141.7	1088.5	1133.1	1130	949.6	1213.5	1333.4	1500.8	1591.5
High	A0A2R8Y5V9	Tropomyosin alpha-4 chain OS=Homo sapiens OX=9606 GN=TPM4 PE=1 SV=1	0	143.098	57	24	125	0	1	248	28.6	4.7	438.1	0
High	P35658	Nuclear pore complex protein Nup214 OS=Homo sapiens OX=9606 GN=NUP214 PE=1 SV=2	0	143.087	19	29	43	0	1	2090	213.5	7.47	159.18	5	298.9	231	290.7	241	243.8	488	447.8	502	481.1	424.1	233.8	206.4	230.7	230.1	208.7	357.7	447.8	397.3	405.1	419.3
High	Q9UKN8	General transcription factor 3C polypeptide 4 OS=Homo sapiens OX=9606 GN=GTF3C4 PE=1 SV=2	0	143.043	51	29	49	24	29	822	91.9	6.65	206.23	0	1070.7	1002.2	1045.4	1097.4	1163.4	1091.3	1088.2	1009.6	1055.7	1002	837.7	895.4	829.8	1047.6	995.9	799.8	1088.2	799.2	888.8	990.9
High	P35658-3	Isoform 3 of Nuclear pore complex protein Nup214 OS=Homo sapiens OX=9606 GN=NUP214	0	142.835	19	29	43	0	1	2091	213.6	7.47	158.53	0
High	P07339	Cathepsin D OS=Homo sapiens OX=9606 GN=CTSD PE=1 SV=1	0	142.76	47	15	58	0	15	412	44.5	6.54	252.9	0	683.9	1282.7	1304.8	1756.6	2264.3	3140.7	3663.7	2977.7	3204.4	2888.2	535	1146	1035.7	1677	1938.2	2301.8	3663.7	2357.1	2698	2856
High	P62424	60S ribosomal protein L7a OS=Homo sapiens OX=9606 GN=RPL7A PE=1 SV=2	0	142.757	62	21	83	0	20	266	30	10.61	312.27	1	7330.5	6642.4	6684.1	6436.3	6588.3	5793.8	7177.7	5745.1	6166.5	6002.6	5735.3	5934.5	5305.5	6144.4	5639.4	4246.3	7177.7	4547.7	5192	5935.7
High	Q9HD20	Manganese-transporting ATPase 13A1 OS=Homo sapiens OX=9606 GN=ATP13A1 PE=1 SV=2	0	142.71	31	30	46	0	30	1204	132.9	8.13	177.14	0	1632.9	1830.6	1586.1	1750	1634.9	1818.6	1510	1650.5	1436.4	1669	1277.5	1635.6	1258.9	1670.7	1399.5	1332.8	1510	1306.5	1209.4	1650.4
High	Q7Z3K3	Pogo transposable element with ZNF domain OS=Homo sapiens OX=9606 GN=POGZ PE=1 SV=2	0	142.656	29	30	48	0	30	1410	155.2	7.4	189.46	0	1001.8	945	937.1	944	1017.3	885.8	930.1	1205.8	1153.5	1158.8	783.8	844.3	743.8	901.2	870.8	649.2	930.1	954.5	971.2	1145.9
High	Q9NX58	Cell growth-regulating nucleolar protein OS=Homo sapiens OX=9606 GN=LYAR PE=1 SV=2	0	142.583	46	19	70	15	19	379	43.6	9.54	302.08	0	2117.2	2042.9	2082	2646.1	3132.7	2370.9	3164.6	2244.8	2552.3	2256.8	1656.5	1825.2	1652.6	2526.2	2681.5	1737.6	3164.6	1776.9	2149	2231.6
High	Q99733-2	Isoform 2 of Nucleosome assembly protein 1-like 4 OS=Homo sapiens OX=9606 GN=NAP1L4	0	142.512	52	18	73	0	16	386	44.1	4.7	318.1	1	594	626.8	549.5	572.3	557.7	536.4	499.6	513.5	446.8	1205.2	464.7	560	436.1	546.4	477.4	393.1	499.6	406.4	376.2	1191.7
High	P51531	Probable global transcription activator SNF2L2 OS=Homo sapiens OX=9606 GN=SMARCA2 PE=1 SV=2	0	142.509	18	28	66	0	8	1590	181.2	7.2	259.86	0	102.9	93.4	120.3	99	111.2	115.5	102.9	113.8	116.8	100.1	80.5	83.4	95.5	94.5	95.1	84.6	102.9	90.1	98.3	99
High	P55011	Solute carrier family 12 member 2 OS=Homo sapiens OX=9606 GN=SLC12A2 PE=1 SV=1	0	142.334	28	24	43	0	24	1212	131.4	6.4	162.19	0	882.3	1116.7	850.6	1079.8	860.8	1008.5	792.5	950.5	744.7	1021.3	690.3	997.7	675.1	1030.9	736.8	739.1	792.5	752.4	627	1009.9
High	P42167-2	Isoform Gamma of Lamina-associated polypeptide 2, isoforms beta/gamma OS=Homo sapiens OX=9606 GN=TMPO	0	142.322	54	15	58	1	1	345	38.7	9.16	263.51	0		60	74.4	67.7	57.3	68.7	42.7	74.2	63.1	54.8		53.6	59	64.6	49.1	50.3	42.7	58.7	53.1	54.2
High	P50416	Carnitine O-palmitoyltransferase 1, liver isoform OS=Homo sapiens OX=9606 GN=CPT1A PE=1 SV=2	0	142.312	48	31	53	2	31	773	88.3	8.65	183.35	0	2019.4	1245.2	1982.1	1182.6	1943.8	1230.9	1778.5	1249	1705.3	1155.7	1580	1112.5	1573.3	1129	1663.9	902.1	1778.5	988.7	1435.8	1142.8
High	A0A087WUB9	Beta-catenin-like protein 1 OS=Homo sapiens OX=9606 GN=CTNNBL1 PE=1 SV=1	0	142.306	44	23	54	0	23	568	65.7	5.02	248.55	0	2404.3	2482.9	2282.4	2314.8	2366.3	2192.1	2257.1	2272.6	2239.9	2480.9	1881.1	2218.3	1811.7	2209.8	2025.5	1606.6	2257.1	1798.9	1885.9	2453.3
High	Q9BQ67	Glutamate-rich WD repeat-containing protein 1 OS=Homo sapiens OX=9606 GN=GRWD1 PE=1 SV=1	0	142.186	48	17	78	9	17	446	49.4	4.92	422.33	0	1438.5	1470.5	1235.7	1398.9	1099.2	858.3	1050.7	843.2	833.5	892.4	1125.4	1313.8	980.8	1335.4	940.9	629	1050.7	667.4	701.8	882.4
High	P27635	60S ribosomal protein L10 OS=Homo sapiens OX=9606 GN=RPL10 PE=1 SV=4	0	142.155	55	15	88	0	5	214	24.6	10.08	414.64	5	4044.1	3871.7	3634.6	3700.4	4244.6	3617.9	4275.7	3472.3	3374.6	3636.2	3164.1	3459.1	2884.9	3532.6	3633.3	2651.5	4275.7	2748.6	2841.3	3595.7
High	P17252	Protein kinase C alpha type OS=Homo sapiens OX=9606 GN=PRKCA PE=1 SV=4	0	142.033	47	29	76	8	17	672	76.7	7.05	277.4	5	2633.2	2395.3	2524.7	2277.2	2169.2	2379.1	2274.2	2887.3	2942.2	2624.8	2060.2	2140	2004	2174	1856.8	1743.6	2274.2	2285.5	2477.2	2595.6
High	Q6P996	Pyridoxal-dependent decarboxylase domain-containing protein 1 OS=Homo sapiens OX=9606 GN=PDXDC1 PE=1 SV=2	0	141.584	44	23	45	0	23	788	86.7	5.38	203.46	0	106.4	96.5	115.3	97.6	101.4	127.8	93.9	112.1	116.2	100.9	83.3	86.2	91.5	93.2	86.8	93.7	93.9	88.7	97.8	99.8
High	Q0VDF9	Heat shock 70 kDa protein 14 OS=Homo sapiens OX=9606 GN=HSPA14 PE=1 SV=1	0	141.57	56	21	50	15	21	509	54.8	5.59	233.89	0	2353.5	2152.2	2174.2	2061.7	2096.9	1703	2161.4	1568.7	1766.3	1676.3	1841.4	1922.8	1725.8	1968.2	1794.9	1248.1	2161.4	1241.7	1487.2	1657.6
High	Q04323	UBX domain-containing protein 1 OS=Homo sapiens OX=9606 GN=UBXN1 PE=1 SV=2	0	141.444	74	19	37	0	19	297	33.3	5.25	186.74	0	655.1	762.9	680.2	759.6	513.4	683.3	459.6	668.3	573.8	1071	512.5	681.6	539.9	725.2	439.5	500.8	459.6	529	483.1	1059
High	Q9UJU6-2	Isoform 2 of Drebrin-like protein OS=Homo sapiens OX=9606 GN=DBNL	0	141.204	60	19	58	0	1	431	48.3	5.05	263.24	0
High	P06493	Cyclin-dependent kinase 1 OS=Homo sapiens OX=9606 GN=CDK1 PE=1 SV=3	0	141.183	76	19	99	0	16	297	34.1	8.4	417.84	0	2600.8	2939.4	2422.3	2873.7	2570.2	2593.4	2611.4	2394.3	2231.1	2549.6	2034.9	2626.1	1922.7	2743.4	2200	1900.7	2611.4	1895.2	1878.5	2521.2
High	Q93084-5	Isoform SERCA3E of Sarcoplasmic/endoplasmic reticulum calcium ATPase 3 OS=Homo sapiens OX=9606 GN=ATP2A3	0	141.06	26	24	54	0	17	1052	114.9	5.67	212.89	0	658	580.4	632.1	704.1	766.6	658.8	716.6	657.2	679.2	631	514.8	518.5	501.7	672.2	656.2	482.8	716.6	520.3	571.8	624
High	O14579	Coatomer subunit epsilon OS=Homo sapiens OX=9606 GN=COPE PE=1 SV=3	0	141.045	72	20	64	0	19	308	34.5	5.12	301	1	1969.1	1858.7	1830.9	1764.4	1747	1796.5	1617.9	1771.4	1700.8	1634.7	1540.6	1660.7	1453.3	1684.4	1495.4	1316.7	1617.9	1402.2	1432	1616.5
High	P45880-1	Isoform 1 of Voltage-dependent anion-selective channel protein 2 OS=Homo sapiens OX=9606 GN=VDAC2	0	140.968	62	15	145	0	15	309	33.4	7.59	625.42	0	3535.9	2626.3	3353.6	2535.2	3273.7	2442.3	3248.7	2345.6	2911.3	2295.8	2766.5	2346.4	2661.9	2420.3	2802.2	1789.9	3248.7	1856.7	2451.2	2270.2
High	P53582	Methionine aminopeptidase 1 OS=Homo sapiens OX=9606 GN=METAP1 PE=1 SV=2	0	140.814	75	22	55	6	22	386	43.2	7.17	279.92	0	2273.7	2150.2	2194.1	2301.7	2332.8	2399.6	2170.9	2286.2	2270.4	2157.3	1778.9	1921.1	1741.6	2197.3	1996.8	1758.7	2170.9	1809.7	1911.6	2133.3
High	P48506	Glutamate--cysteine ligase catalytic subunit OS=Homo sapiens OX=9606 GN=GCLC PE=1 SV=2	0	140.683	50	24	68	0	24	637	72.7	6.09	281.64	0	2183.7	2760.8	1959.4	2608.6	2050	2134.9	2101.2	2349.5	1901.7	2473.5	1708.5	2466.6	1555.2	2490.3	1754.8	1564.7	2101.2	1859.8	1601.2	2446
High	Q9BQ39	ATP-dependent RNA helicase DDX50 OS=Homo sapiens OX=9606 GN=DDX50 PE=1 SV=1	0	140.615	49	26	48	4	24	737	82.5	9.17	198.25	0	1368.8	1164.1	1276.1	1123.6	1296.9	1282.1	1506.7	1210.9	1304.2	1172.6	1070.9	1040	1012.9	1072.6	1110.1	939.6	1506.7	958.5	1098.1	1159.5
High	P38159	RNA-binding motif protein, X chromosome OS=Homo sapiens OX=9606 GN=RBMX PE=1 SV=3	0	140.587	64	34	106	0	1	391	42.3	10.05	375.31	22	8934.5	8790.6	8442.8	8358.1	8296	7675.2	7816	7323.7	7197.5	7527.9	6990.2	7853.8	6701.4	7979.1	7101.2	5625.1	7816	5797.2	6060.1	7444
High	P60891	Ribose-phosphate pyrophosphokinase 1 OS=Homo sapiens OX=9606 GN=PRPS1 PE=1 SV=2	0	140.532	67	19	67	0	7	318	34.8	6.98	331.27	1	1108.8	973	992.3	924.3	915.1	808.6	835.9	790.3	829.4	724.2	867.5	869.3	787.7	882.4	783.3	592.6	835.9	625.6	698.3	716.1
High	H7BY16	Nucleolin (Fragment) OS=Homo sapiens OX=9606 GN=NCL PE=1 SV=8	0	140.502	63	20	275	1	1	296	32.4	5.36	1260.86	0	103	119.3	91.5	108.9	84.7	102.6	90.9	102.5	82.7	97.6	80.6	106.6	72.6	104	72.5	75.2	90.9	81.1	69.6	96.5
High	Q13206	Probable ATP-dependent RNA helicase DDX10 OS=Homo sapiens OX=9606 GN=DDX10 PE=1 SV=2	0	140.428	35	25	47	1	25	875	100.8	8.63	187.5	0	323.5	805.4	692.8	1008	948.1	875.8	988.3	745.2	795.2	809.1	253.1	719.6	549.9	962.3	811.6	641.8	988.3	589.9	669.5	800.1
High	P49366	Deoxyhypusine synthase OS=Homo sapiens OX=9606 GN=DHPS PE=1 SV=1	0	140.359	69	17	46	0	17	369	40.9	5.36	212.13	0										432.9										428.1
High	Q641Q2	WASH complex subunit 2A OS=Homo sapiens OX=9606 GN=WASHC2A PE=1 SV=3	0	140.323	31	24	36	0	3	1341	147.1	4.81	159.74	3	830.1	820.9	810.1	820	759.1	736.6	772	686.2	668.5	671.5	649.5	733.4	643	782.8	649.8	539.9	772	543.1	562.8	664
High	Q5SSJ5	Heterochromatin protein 1-binding protein 3 OS=Homo sapiens OX=9606 GN=HP1BP3 PE=1 SV=1	0	140.275	39	24	67	0	24	553	61.2	9.67	235.78	0	2367.6	3947.8	2857.4	4654.9	3347.9	6099.5	3652.1	6092.5	3966.6	6092.2	1852.4	3527.1	2268.1	4443.8	2865.7	4470.3	3652.1	4822.7	3339.8	6024.3
High	Q6L8Q7	2',5'-phosphodiesterase 12 OS=Homo sapiens OX=9606 GN=PDE12 PE=1 SV=2	0	140.227	44	18	44	1	18	609	67.3	6.57	197.76	0	795.2	829.4	730.4	810.3	729.2	810.7	806.7	813.2	748.5	782.5	622.2	741	579.8	773.6	624.2	594.2	806.7	643.7	630.2	773.8
High	Q9UMX0-2	Isoform 2 of Ubiquilin-1 OS=Homo sapiens OX=9606 GN=UBQLN1	0	140.049	44	16	67	1	1	561	59.2	5.1	326.71	0
High	O00170	AH receptor-interacting protein OS=Homo sapiens OX=9606 GN=AIP PE=1 SV=2	0	139.94	66	19	70	5	19	330	37.6	6.29	291.36	0	570.7	608	527.5	572.1	491.6	660.1	445.3	553.9	473.2	563.3	446.5	543.2	418.7	546.2	420.8	483.7	445.3	438.4	398.5	557
High	Q8IYD1	Eukaryotic peptide chain release factor GTP-binding subunit ERF3B OS=Homo sapiens OX=9606 GN=GSPT2 PE=1 SV=2	0	139.898	39	22	90	5	5	628	68.8	5.43	324.31	0	98.6	70.2	78.9	74.7	92.6	65.1	74.4	59.5	62.7	60.1	77.2	62.7	62.6	71.3	79.2	47.7	74.4	47.1	52.8	59.5
High	Q6PCB5	Round spermatid basic protein 1-like protein OS=Homo sapiens OX=9606 GN=RSBN1L PE=1 SV=2	0	139.884	38	23	40	4	21	846	94.8	8.78	158.52	1	927.8	992.8	878.8	989	928.2	1314.5	1455.1	1224.3	1174.8	1482.2	725.9	887	697.5	944.2	794.5	963.4	1455.1	969.1	989.1	1465.7
High	Q96F07-2	Isoform 2 of Cytoplasmic FMR1-interacting protein 2 OS=Homo sapiens OX=9606 GN=CYFIP2	0	139.88	30	33	57	0	13	1253	145.6	7.05	198.75	0	168.7	174.8	158.2	238.3	234.4	220.4	188.9	240.9	209.6	308.5	132	156.1	125.5	227.5	200.7	161.5	188.9	190.7	176.5	305
High	P61289-2	Isoform 2 of Proteasome activator complex subunit 3 OS=Homo sapiens OX=9606 GN=PSME3	0	139.821	72	18	124	0	18	267	30.9	6.11	582.56	0	1591.6	1456.5	1552.7	1456.8	1505.9	3705.3	3535.5	3577.6	3664.8	3912.6	1245.3	1301.3	1232.5	1390.7	1289	2715.6	3535.5	2831.9	3085.6	3869
High	Q96EY7	Pentatricopeptide repeat domain-containing protein 3, mitochondrial OS=Homo sapiens OX=9606 GN=PTCD3 PE=1 SV=3	0	139.781	40	23	53	8	22	689	78.5	6.42	198.08	0	1457.8	1498.9	1392.6	1462	1408.5	1428.8	1347.9	1330.6	1219.1	1469.9	1140.6	1339.1	1105.4	1395.7	1205.6	1047.2	1347.9	1053.3	1026.4	1453.5
High	O43615	Mitochondrial import inner membrane translocase subunit TIM44 OS=Homo sapiens OX=9606 GN=TIMM44 PE=1 SV=2	0	139.747	52	22	61	3	22	452	51.3	8.32	250.78	0	2516	2423.6	2466.3	2268.9	1679.7	1561.4	1535.3	1531.5	1648.5	1343.5	1968.5	2165.4	1957.6	2166	1437.8	1144.4	1535.3	1212.3	1388	1328.6
High	P16989	Y-box-binding protein 3 OS=Homo sapiens OX=9606 GN=YBX3 PE=1 SV=4	0	139.666	62	16	126	0	3	372	40.1	9.77	589.67	3	1747.8	1663.2	1365.6	1628.5	1723.6	1821.9	3055	1684	1893.7	1960	1367.5	1485.9	1083.9	1554.6	1475.3	1335.3	3055	1333	1594.5	1938.2
High	Q16222	UDP-N-acetylhexosamine pyrophosphorylase OS=Homo sapiens OX=9606 GN=UAP1 PE=1 SV=3	0	139.394	51	22	60	0	20	522	58.7	6.33	264.74	2	1186.7	1222.9	1216.8	1192.7	1164	1199.3	1038.8	1097.5	1072.9	1202.2	928.5	1092.5	965.8	1138.6	996.3	879	1038.8	868.8	903.4	1188.8
High	Q5T8P6-2	Isoform 2 of RNA-binding protein 26 OS=Homo sapiens OX=9606 GN=RBM26	0	139.335	31	28	59	0	26	983	111	9.07	222.1	2	2611.5	2763.9	2804.2	2650.9	2879.3	2537.1	2816.4	2444.5	2495.4	2428.6	2043.2	2469.4	2225.9	2530.7	2464.6	1859.4	2816.4	1935	2101.1	2401.6
High	A0A087X2I1	26S proteasome regulatory subunit 10B OS=Homo sapiens OX=9606 GN=PSMC6 PE=1 SV=1	0	139.256	63	23	85	0	23	403	45.8	7.78	373.03	0	4316.8	3991.8	4114.8	3935.7	3830.8	3959.1	3512	3916.3	3599.4	3614.6	3377.5	3566.4	3266.1	3757.3	3279.1	2901.6	3512	3100	3030.6	3574.3
High	Q7Z2T5	TRMT1-like protein OS=Homo sapiens OX=9606 GN=TRMT1L PE=1 SV=2	0	139.013	54	26	40	10	26	733	81.7	7.88	145.51	0	714.8	773.3	691.6	1123	988.1	968.3	1016.7	979.4	833.4	1175.3	559.2	690.9	548.9	1072	845.8	709.6	1016.7	775.3	701.7	1162.2
High	Q9UJU6	Drebrin-like protein OS=Homo sapiens OX=9606 GN=DBNL PE=1 SV=1	0	138.786	60	19	58	0	1	430	48.2	5.05	260.14	4	258.6	254.6	282.5	242.7	225.9	275	217	410	362	337.4	202.3	227.5	224.2	231.7	193.4	201.6	217	324.5	304.8	333.7
High	O76003	Glutaredoxin-3 OS=Homo sapiens OX=9606 GN=GLRX3 PE=1 SV=2	0	138.595	55	19	80	19	19	335	37.4	5.39	315.62	0	3000.7	3034.9	3034.5	3533.8	3418.1	3510.1	3121.7	3373.2	3338.2	4018.8	2347.7	2711.5	2408.6	3373.6	2925.8	2572.5	3121.7	2670.2	2810.7	3974
High	P35611-3	Isoform 3 of Alpha-adducin OS=Homo sapiens OX=9606 GN=ADD1	0	138.521	38	22	40	0	21	768	84.3	5.96	165.58	0	1096.7	1055	1122.8	1010.3	980.9	1013	881.9	985.9	970.9	924.6	858.1	942.5	891.2	964.5	839.7	742.4	881.9	780.4	817.5	914.3
High	Q9NUQ9	Protein FAM49B OS=Homo sapiens OX=9606 GN=FAM49B PE=1 SV=1	0	138.099	66	17	79	0	17	324	36.7	6.06	348.27	0	400.8	363.8	404.3	511.6	510	532.7	429.9	687.4	641.1	943.3	313.6	325	320.9	488.4	436.5	390.4	429.9	544.1	539.8	932.7
High	P39687	Acidic leucine-rich nuclear phosphoprotein 32 family member A OS=Homo sapiens OX=9606 GN=ANP32A PE=1 SV=1	0	138.088	57	17	144	0	11	249	28.6	4.09	627.73	3	7199.2	7489.6	6996.6	7163.4	6868.5	7335.5	6593	6874.4	6295.1	8699.1	5632.6	6691.4	5553.6	6838.6	5879.2	5376.1	6593	5441.6	5300.3	8602.2
High	P08621	U1 small nuclear ribonucleoprotein 70 kDa OS=Homo sapiens OX=9606 GN=SNRNP70 PE=1 SV=2	0	138.013	50	21	75	0	21	437	51.5	9.94	275.6	0	2357	2585.6	2617.4	2955.8	2590.4	2527.3	2484.5	3028.6	3045.9	3722.5	1844.1	2310	2077.6	2821.8	2217.3	1852.3	2484.5	2397.4	2564.5	3681
High	O14929	Histone acetyltransferase type B catalytic subunit OS=Homo sapiens OX=9606 GN=HAT1 PE=1 SV=1	0	137.989	55	18	77	1	18	419	49.5	5.69	342.61	0	2745.6	2993.1	2636	2822.9	2644	5037.2	4019	4573.8	3889.8	4539.6	2148.1	2674.1	2092.3	2694.9	2263.2	3691.7	4019	3620.5	3275.1	4489.1
High	Q9UNF1	Melanoma-associated antigen D2 OS=Homo sapiens OX=9606 GN=MAGED2 PE=1 SV=2	0	137.972	46	23	45	0	22	606	64.9	9.32	172.91	0	768.8	764.4	727.2	870.5	876.9	1025.7	803	950.9	869.9	926.1	601.5	683	577.2	831	750.6	751.7	803	752.7	732.4	915.8
High	Q12768	WASH complex subunit 5 OS=Homo sapiens OX=9606 GN=WASHC5 PE=1 SV=1	0	137.806	32	32	43	4	32	1159	134.2	6.98	144.64	0	741.3	710.2	694.3	678.1	722.7	1001.9	998.8	947.6	901.1	942.4	580	634.5	551.1	647.4	618.6	734.3	998.8	750.1	758.7	931.9
High	Q99598	Translin-associated protein X OS=Homo sapiens OX=9606 GN=TSNAX PE=1 SV=1	0	137.627	78	20	51	8	20	290	33.1	6.55	220.89	0	794.5	806.3	723.9	745.9	726.8	1213.4	1416.9	1091.2	1065.1	1165.4	621.6	720.4	574.6	712.1	622.1	889.3	1416.9	863.8	896.8	1152.4
High	Q5JSH3	WD repeat-containing protein 44 OS=Homo sapiens OX=9606 GN=WDR44 PE=1 SV=1	0	137.382	36	27	43	0	27	913	101.3	5.45	163.69	0	497.7	555.5	442	747	608.8	652.9	551.8	588.1	515.2	648.5	389.4	496.3	350.8	713.1	521.1	478.5	551.8	465.5	433.8	641.3
High	O14802	DNA-directed RNA polymerase III subunit RPC1 OS=Homo sapiens OX=9606 GN=POLR3A PE=1 SV=2	0	137.278	31	32	42	19	31	1390	155.5	8.48	154.57	0	809.7	1020.4	939.8	953.8	857	1046.3	749.6	997.7	814.4	910	633.5	911.6	746	910.5	733.6	766.8	749.6	789.8	685.7	899.8
High	P30622	CAP-Gly domain-containing linker protein 1 OS=Homo sapiens OX=9606 GN=CLIP1 PE=1 SV=2	0	137.254	29	37	47	0	37	1438	162.1	5.36	145.02	0	926.5	706.9	881.4	832.3	1032.1	769	1080.7	679.7	924.3	683.7	724.9	631.6	699.6	794.6	883.5	563.6	1080.7	538	778.2	676
High	P23229-6	Isoform Alpha-6X1X2A of Integrin alpha-6 OS=Homo sapiens OX=9606 GN=ITGA6	0	137.245	34	28	38	0	28	1112	124	6.61	152.09	0	432.1	414.4	425.8	660.1	823.6	799	769.2	779.6	720.9	736.7	338	370.2	338	630.1	705	585.6	769.2	617.1	607	728.5
High	O96028	Histone-lysine N-methyltransferase NSD2 OS=Homo sapiens OX=9606 GN=NSD2 PE=1 SV=1	0	137.186	28	30	41	0	29	1365	152.2	8.69	145.09	0	660.5	624.7	634.4	605.9	600.5	741.3	725.1	730.1	681.5	690	516.8	558.1	503.6	578.4	514	543.3	725.1	578	573.8	682.4
High	Q9NYH9	U3 small nucleolar RNA-associated protein 6 homolog OS=Homo sapiens OX=9606 GN=UTP6 PE=2 SV=2	0	137.185	47	29	51	27	28	597	70.1	7.28	196.65	1	1167.4	1253.6	1233.2	1196.5	946.8	1504.5	1203.8	1426.3	1322.9	1276.4	913.4	1120	978.9	1142.2	810.4	1102.6	1203.8	1129	1113.8	1262.2
High	P56537	Eukaryotic translation initiation factor 6 OS=Homo sapiens OX=9606 GN=EIF6 PE=1 SV=1	0	137.133	73	11	60	3	11	245	26.6	4.68	317.06	0	281.4	271.3	262	263.8	263.5	203.2	261.9	193.1	194.1	204.8	220.2	242.4	207.9	251.8	225.5	148.9	261.9	152.8	163.4	202.5
High	Q00796	Sorbitol dehydrogenase OS=Homo sapiens OX=9606 GN=SORD PE=1 SV=4	0	137.046	64	17	70	0	17	357	38.3	7.97	342.65	0	1271	1560.2	1222.8	1955.3	1332.2	1458.7	1344.5	1414.8	1224.9	1378.4	994.4	1393.9	970.6	1866.6	1140.3	1069	1344.5	1119.9	1031.3	1363
High	Q92541	RNA polymerase-associated protein RTF1 homolog OS=Homo sapiens OX=9606 GN=RTF1 PE=1 SV=4	0	136.947	38	27	60	18	26	710	80.3	8.15	206.24	1	2090.7	2152.2	1980.2	2054	2010.5	1828.9	1922.5	1807.5	1594.2	1892.8	1635.8	1922.9	1571.8	1960.9	1720.9	1340.4	1922.5	1430.7	1342.3	1871.7
High	P11498	Pyruvate carboxylase, mitochondrial OS=Homo sapiens OX=9606 GN=PC PE=1 SV=2	0	136.945	34	29	44	9	29	1178	129.6	6.84	171.52	0	148.2	94.1	159.9	95.6	152	105.6	153.7	110.6	156.5	86	116	84	126.9	91.3	130.1	77.4	153.7	87.5	131.7	85
High	Q9NTZ6	RNA-binding protein 12 OS=Homo sapiens OX=9606 GN=RBM12 PE=1 SV=1	0	136.921	26	23	71	18	23	932	97.3	8.63	264.24	0	4102.4	3960.2	4062.1	3821.7	4003.6	4119.4	3734.9	4144	4083.2	3880.7	3209.6	3538.2	3224.3	3648.4	3427	3019.1	3734.9	3280.2	3438	3837.4
High	P09110	3-ketoacyl-CoA thiolase, peroxisomal OS=Homo sapiens OX=9606 GN=ACAA1 PE=1 SV=2	0	136.846	57	16	36	0	16	424	44.3	8.44	187.34	0	547	423.7	493.3	425.5	515.2	401.5	528.1	398.6	465	366.2	428	378.6	391.6	406.2	441	294.3	528.1	315.5	391.5	362.1
High	P20290	Transcription factor BTF3 OS=Homo sapiens OX=9606 GN=BTF3 PE=1 SV=1	0	136.805	82	17	73	4	4	206	22.2	9.38	366.95	6	5397.4	4395.4	5154.8	4194.5	4884.8	4131.7	4625.5	5191.1	5792.6	4977.3	4222.9	3927	4091.6	4004.3	4181.3	3028.1	4625.5	4109.1	4877.2	4921.9
High	Q15435	Protein phosphatase 1 regulatory subunit 7 OS=Homo sapiens OX=9606 GN=PPP1R7 PE=1 SV=1	0	136.801	60	19	51	0	3	360	41.5	4.91	220.84	5	1641.2	1911.6	1538.4	1806.8	1611.3	1767.5	1507.5	1696.2	1348.4	1695.7	1284.1	1707.9	1221.1	1724.8	1379.2	1295.4	1507.5	1342.7	1135.3	1676.8
High	Q15031	Probable leucine--tRNA ligase, mitochondrial OS=Homo sapiens OX=9606 GN=LARS2 PE=1 SV=2	0	136.565	49	30	45	1	30	903	101.9	8.22	170.54	0	733.1	707.9	822.9	803.5	929	878.9	879.6	795.1	842	1102.8	573.6	632.4	653.2	767	795.2	644.1	879.6	629.4	709	1090.5
High	O43592	Exportin-T OS=Homo sapiens OX=9606 GN=XPOT PE=1 SV=2	0	136.519	33	25	48	17	25	962	109.9	5.39	183.74	0	739.6	732.8	679	1296.3	1338.6	1119.5	1381.5	1187.8	1145.8	1244.2	578.7	654.7	539	1237.5	1145.8	820.5	1381.5	940.2	964.7	1230.3
High	P52907	F-actin-capping protein subunit alpha-1 OS=Homo sapiens OX=9606 GN=CAPZA1 PE=1 SV=3	0	136.348	66	12	103	10	10	286	32.9	5.69	548.07	1	219.9	244	203.1	230.5	232.6	252.9	216.2	234	206.7	214.7	172.1	218	161.2	220	199.1	185.4	216.2	185.2	174.1	212.3
High	O75390	Citrate synthase, mitochondrial OS=Homo sapiens OX=9606 GN=CS PE=1 SV=2	0	136.19	55	19	85	0	12	466	51.7	8.32	334.37	3	5366.3	5093.7	5080.4	4710.6	5205.9	6722	6789.3	6213.5	6421.3	6193.3	4198.5	4550.9	4032.6	4497	4456.1	4926.5	6789.3	4918.4	5406.5	6124.3
High	Q9UNZ2-5	Isoform 3 of NSFL1 cofactor p47 OS=Homo sapiens OX=9606 GN=NSFL1C	0	136.189	61	19	61	0	2	372	40.8	5.15	255.31	5	170.8	271.4	151.4	265.7	121.8	161	104	824.6	652.3	853.9	133.6	242.5	120.2	253.6	104.3	118	104	652.7	549.2	844.4
High	Q8WVM8	Sec1 family domain-containing protein 1 OS=Homo sapiens OX=9606 GN=SCFD1 PE=1 SV=4	0	136.145	46	22	45	0	22	642	72.3	6.27	196.64	0	344.2	485.9	578.8	477.9	546.1	521.4	516.8	495	504.8	818.3	269.3	434.1	459.4	456.2	467.5	382.2	516.8	391.8	425.1	809.1
High	Q86TU7	Actin-histidine N-methyltransferase OS=Homo sapiens OX=9606 GN=SETD3 PE=1 SV=1	0	136.056	51	29	51	12	29	594	67.2	5.96	176.46	0	1301.5	1306.7	1483.9	1277.2	1403.5	1309.2	1279.8	1233.2	1294.6	1165.1	1018.3	1167.4	1177.9	1219.3	1201.4	959.5	1279.8	976.2	1090	1152.1
High	Q9UNN5	FAS-associated factor 1 OS=Homo sapiens OX=9606 GN=FAF1 PE=1 SV=2	0	135.847	41	23	68	0	23	650	73.9	4.88	297.53	0	1201.1	1332.2	1397.6	1279.1	1216.2	1262.5	1116.8	1211.7	1175.9	1090.9	939.8	1190.2	1109.3	1221.1	1041	925.3	1116.8	959.1	990.1	1078.8
High	Q8N201	Integrator complex subunit 1 OS=Homo sapiens OX=9606 GN=INTS1 PE=1 SV=2	0	135.725	18	31	39	30	31	2190	244.1	6.13	139.56	0	522.7	507.5	482.6	485.9	534	503.7	503.2	471.7	471.9	454.2	409	453.4	383	463.9	457.1	369.2	503.2	373.4	397.3	449.1
High	Q9BZK7	F-box-like/WD repeat-containing protein TBL1XR1 OS=Homo sapiens OX=9606 GN=TBL1XR1 PE=1 SV=1	0	135.684	48	18	43	0	18	514	55.6	5.55	199.61	0	1185.4	1303	1345.6	1202.8	1225.8	1090	1118.1	1053.9	1079.9	1033.6	927.4	1164.1	1068.1	1148.3	1049.2	798.8	1118.1	834.2	909.2	1022.1
High	O43795	Unconventional myosin-Ib OS=Homo sapiens OX=9606 GN=MYO1B PE=1 SV=3	0	135.516	31	29	48	0	29	1136	131.9	9.38	183.25	0	1373.2	1927.2	1653.6	1890	1783.6	1952.9	1691.8	1919.5	1796	1850.3	1074.4	1721.8	1312.6	1804.3	1526.7	1431.3	1691.8	1519.4	1512.2	1829.7
High	P19784	Casein kinase II subunit alpha' OS=Homo sapiens OX=9606 GN=CSNK2A2 PE=1 SV=1	0	135.431	69	20	71	1	18	350	41.2	8.56	304.39	2	884.8	807.4	825.9	794.1	780.9	756.1	674	720.3	737	1195.1	692.2	721.4	655.5	758.1	668.4	554.1	674	570.1	620.5	1181.8
High	Q5JTV8-3	Isoform 3 of Torsin-1A-interacting protein 1 OS=Homo sapiens OX=9606 GN=TOR1AIP1	0	135.414	39	18	48	0	1	584	66.3	8.18	206.85	0
High	Q9H0U4	Ras-related protein Rab-1B OS=Homo sapiens OX=9606 GN=RAB1B PE=1 SV=1	0	135.4	80	15	93	1	4	201	22.2	5.73	369.8	0
High	P40937	Replication factor C subunit 5 OS=Homo sapiens OX=9606 GN=RFC5 PE=1 SV=1	0	135.396	75	26	63	2	26	340	38.5	7.2	229.61	0	3875.4	3823.8	3701.9	3579.3	3634.7	3014.4	3657.8	2850.4	3033.2	2924.2	3032.1	3416.3	2938.4	3417	3111.2	2209.2	3657.8	2256.3	2553.9	2891.6
High	Q9NQX3-2	Isoform 2 of Gephyrin OS=Homo sapiens OX=9606 GN=GPHN	0	135.208	43	25	51	0	25	769	83.4	5.58	177.99	0	1003	901.8	984.8	1097.4	1229.5	1292.4	1160.3	1148.7	1219.6	1100.6	784.7	805.7	781.7	1047.6	1052.4	947.2	1160.3	909.3	1026.9	1088.3
High	P41227	N-alpha-acetyltransferase 10 OS=Homo sapiens OX=9606 GN=NAA10 PE=1 SV=1	0	135.006	77	15	56	0	15	235	26.4	5.64	262.89	0	199	811	1051.2	769.1	934.9	915.9	943.8	1127.3	1187.5	1304.4	155.7	724.6	834.4	734.2	800.2	671.3	943.8	892.4	999.9	1289.8
High	P62937	Peptidyl-prolyl cis-trans isomerase A OS=Homo sapiens OX=9606 GN=PPIA PE=1 SV=2	0	134.951	82	15	278	0	14	165	18	7.81	955.02	0	9114.2	9073.6	7831.8	20262.7	19144.8	17899.7	19434	17697.5	17155.3	17890.9	7130.8	8106.6	6216.5	19343.9	16387.5	13118.5	19434	14008.8	14444.3	17691.5
High	Q7LBC6	Lysine-specific demethylase 3B OS=Homo sapiens OX=9606 GN=KDM3B PE=1 SV=2	0	134.902	26	29	42	1	27	1761	191.5	7.18	154.22	0	76.8	215.5	237.8	190.9	211	171.9	220.2	166.7	197.6	161	60.1	192.6	188.7	182.3	180.6	126	220.2	132	166.4	159.2
High	Q5SRN5	HLA class I histocompatibility antigen, A-3 alpha chain OS=Homo sapiens OX=9606 GN=HLA-A PE=1 SV=2	0	134.831	50	18	75	0	14	371	41.3	6	328.84	1	642.5	871.5	591.6	869.2	610.6	825.1	556.9	1094.4	785.9	1116.5	502.7	778.6	469.6	829.8	522.7	604.7	556.9	866.3	661.7	1104
High	O14976	Cyclin-G-associated kinase OS=Homo sapiens OX=9606 GN=GAK PE=1 SV=2	0	134.712	27	29	45	0	29	1311	143.1	5.73	168.35	0	655.1	738	671.6	736.4	660.5	932.1	754.6	1226.2	1104.2	1097.6	512.6	659.4	533.1	703	565.4	683.2	754.6	970.6	929.7	1085.4
High	Q7Z5K2-3	Isoform 3 of Wings apart-like protein homolog OS=Homo sapiens OX=9606 GN=WAPL	0	134.564	34	34	57	0	34	1275	142.4	6.06	189.49	0	841.3	765.3	800.6	769.2	785.3	853.7	750	805.3	791.3	679.4	658.2	683.8	635.5	734.3	672.2	625.7	750	637.4	666.3	671.8
High	P04264	Keratin, type II cytoskeletal 1 OS=Homo sapiens OX=9606 GN=KRT1 PE=1 SV=6	0	134.515	43	25	43	20	21	644	66	8.12	157.69	1	487.6	449.2	482.1	482.3	764.8	773.6	823.6	689.6	874	642	381.5	401.3	382.7	460.4	654.7	567	823.6	545.8	735.9	634.8
High	Q06323	Proteasome activator complex subunit 1 OS=Homo sapiens OX=9606 GN=PSME1 PE=1 SV=1	0	134.457	73	18	73	0	18	249	28.7	6.02	289.95	0	1585.5	3106.7	3167.3	2904.3	2978.2	2922.8	2777.2	2867.1	2833.9	2776.2	1240.5	2775.6	2514	2772.6	2549.2	2142.1	2777.2	2269.5	2386.1	2745.2
High	J3KQ32	Obg-like ATPase 1 OS=Homo sapiens OX=9606 GN=OLA1 PE=1 SV=1	0	134.456	63	24	72	0	24	416	46.9	8.06	259.43	0	4265	3465.9	4179.9	3221.1	4000.9	3319.5	3748	3156.1	3755.3	3030.1	3336.9	3096.6	3317.8	3075	3424.7	2432.9	3748	2498.3	3161.9	2996.4
High	A0A087WT44	Heme oxygenase 2 OS=Homo sapiens OX=9606 GN=HMOX2 PE=1 SV=1	0	134.443	52	17	59	0	17	370	41.6	5.44	282.8	0	1178.8	1408.2	1163.5	2412.2	2157.4	2163.6	1984.9	2005.5	1817.2	2186.3	922.3	1258.1	923.5	2302.8	1846.7	1585.7	1984.9	1587.5	1530	2161.9
High	Q13823	Nucleolar GTP-binding protein 2 OS=Homo sapiens OX=9606 GN=GNL2 PE=1 SV=1	0	134.392	35	25	49	16	16	731	83.6	9.25	185.67	3	1568.5	1574.3	1512.9	1479.1	1770.4	1597.6	1585.4	1755.8	1656.3	1670.9	1227.2	1406.5	1200.8	1412	1515.5	1170.9	1585.4	1389.8	1394.5	1652.3
High	Q6FI81	Anamorsin OS=Homo sapiens OX=9606 GN=CIAPIN1 PE=1 SV=2	0	134.162	83	21	52	0	21	312	33.6	5.62	203.45	0	1687.6	1568.3	1592.3	1526.6	1470.1	1453	1427.2	1427.8	1361.8	1385.9	1320.4	1401.2	1263.8	1457.4	1258.4	1064.9	1427.2	1130.2	1146.6	1370.5
High	P78406	mRNA export factor OS=Homo sapiens OX=9606 GN=RAE1 PE=1 SV=1	0	134.134	55	15	61	2	15	368	40.9	7.83	272.04	0	185.7	168.7	181.1	145.8	171.7	148.4	167.5	147.8	155.7	136.6	145.3	150.7	143.7	139.1	146.9	108.8	167.5	117	131.1	135.1
High	J3QRS3	Myosin regulatory light chain 12A OS=Homo sapiens OX=9606 GN=MYL12A PE=1 SV=1	0	134.13	81	15	109	0	15	177	20.4	4.75	475.45	0	1440.1	2364.8	2835.7	2307.7	2166.8	2000.9	1906.8	1963.4	2164.8	1725.3	1126.7	2112.8	2250.8	2203.1	1854.7	1466.4	1906.8	1554.2	1822.7	1706
High	Q9H0S4	Probable ATP-dependent RNA helicase DDX47 OS=Homo sapiens OX=9606 GN=DDX47 PE=1 SV=1	0	134.036	51	18	61	2	18	455	50.6	9.1	272.77	0	2099.7	2150.3	1978.6	2028.5	2056.5	1921.8	1910	2097.8	2130.5	2143.4	1642.8	1921.2	1570.5	1936.5	1760.3	1408.5	1910	1660.5	1793.9	2119.6
High	O43684	Mitotic checkpoint protein BUB3 OS=Homo sapiens OX=9606 GN=BUB3 PE=1 SV=1	0	134.01	52	14	62	0	14	328	37.1	6.84	275.42	0	3437.3	3344.8	3200.5	3226.3	3083.3	2864.6	2918.3	2773.6	2691.9	2767.4	2689.3	2988.3	2540.4	3080	2639.3	2099.5	2918.3	2195.5	2266.5	2736.6
High	P40938	Replication factor C subunit 3 OS=Homo sapiens OX=9606 GN=RFC3 PE=1 SV=2	0	134.01	75	23	49	5	23	356	40.5	8.34	190.34	0	1272.9	1063.5	1254.8	1032.4	1078.6	1212	1141.8	1136.1	1236.1	1045.2	995.9	950.2	996	985.6	923.3	888.2	1141.8	899.3	1040.7	1033.5
High	O00303	Eukaryotic translation initiation factor 3 subunit F OS=Homo sapiens OX=9606 GN=EIF3F PE=1 SV=1	0	133.92	68	17	55	12	17	357	37.5	5.45	239.44	0	1804	1755.2	1680.5	1633.6	1380.4	1214	1283.6	1163.4	1260.2	1199.9	1411.4	1568.2	1333.9	1559.6	1181.5	889.7	1283.6	920.9	1061	1186.6
High	Q8WXF1	Paraspeckle component 1 OS=Homo sapiens OX=9606 GN=PSPC1 PE=1 SV=1	0	133.821	47	20	51	2	19	523	58.7	6.67	216.53	0	1331.9	1419.5	1304.9	1389.4	1233.8	1609.9	1061.3	1819.2	1545.8	1702.3	1042.1	1268.2	1035.8	1326.4	1056.1	1179.9	1061.3	1440.1	1301.6	1683.3
High	Q12873-3	Isoform 3 of Chromodomain-helicase-DNA-binding protein 3 OS=Homo sapiens OX=9606 GN=CHD3	0	133.778	16	26	52	0	7	2059	232.9	6.23	204.52	0	328.1	274.5	318.9	267.6	304.2	302.7	280.5	319.6	333.9	304.4	256.7	245.3	253.1	255.4	260.4	221.8	280.5	253	281.2	301
High	Q04759	Protein kinase C theta type OS=Homo sapiens OX=9606 GN=PRKCQ PE=1 SV=3	0	133.725	44	31	58	0	29	706	81.8	7.61	204.28	1	2787.7	2597.7	2680.1	2500.5	2555.7	2330.6	2355.5	2190.4	2249.7	2253.4	2181	2320.9	2127.3	2387.1	2187.6	1708	2355.5	1733.9	1894.1	2228.3
High	P50579	Methionine aminopeptidase 2 OS=Homo sapiens OX=9606 GN=METAP2 PE=1 SV=1	0	133.682	53	22	50	0	22	478	52.9	5.82	220.9	0	1188.5	779.7	976.3	806.2	1192.8	617.9	1306.9	602.2	826.5	680.1	929.9	696.6	775	769.7	1021	452.8	1306.9	476.7	695.9	672.5
High	P34896	Serine hydroxymethyltransferase, cytosolic OS=Homo sapiens OX=9606 GN=SHMT1 PE=1 SV=1	0	133.612	53	21	57	0	20	483	53	7.71	245.36	0	2601.1	2884.2	2388.4	2821.9	2273.6	2459.8	2217.7	2357.8	2121	2351.9	2035.1	2576.9	1895.8	2694	1946.1	1802.8	2217.7	1866.4	1785.8	2325.7
High	P04818	Thymidylate synthase OS=Homo sapiens OX=9606 GN=TYMS PE=1 SV=3	0	133.449	57	15	70	1	15	313	35.7	7.01	333.66	0	1057	1833.6	1897	1809.7	1871	2253.6	1988.4	2078.4	2079.8	2059.9	827	1638.2	1505.7	1727.6	1601.5	1651.6	1988.4	1645.2	1751.2	2037
High	Q9BZJ0	Crooked neck-like protein 1 OS=Homo sapiens OX=9606 GN=CRNKL1 PE=1 SV=4	0	133.376	34	30	55	0	30	848	100.4	8	194.5	0	1048.4	1199.7	1103.9	2426.9	2040.4	2311.6	2059.1	2184.4	2066.2	2176.2	820.3	1071.9	876.2	2316.9	1746.6	1694.2	2059.1	1729.1	1739.7	2151.9
High	Q86XL3	Ankyrin repeat and LEM domain-containing protein 2 OS=Homo sapiens OX=9606 GN=ANKLE2 PE=1 SV=4	0	133.319	41	26	41	2	26	938	104.1	7.09	160.44	0	207.4	187.7	201.9	202.3	195.8	182.3	181.7	178.5	195.3	180.2	162.3	167.7	160.2	193.1	167.6	133.6	181.7	141.3	164.5	178.2
High	O75400	Pre-mRNA-processing factor 40 homolog A OS=Homo sapiens OX=9606 GN=PRPF40A PE=1 SV=2	0	133.234	29	26	81	0	2	957	108.7	7.56	320.53	8	4139.5	3686.9	3979.2	3570.6	4238.9	3353.3	4099.3	3229.9	3624.1	3350.9	3238.7	3294	3158.5	3408.7	3628.4	2457.6	4099.3	2556.7	3051.4	3313.6
High	Q9H501	ESF1 homolog OS=Homo sapiens OX=9606 GN=ESF1 PE=1 SV=1	0	133.177	28	28	52	11	28	851	98.7	5.11	189.83	0	1324.2	1814.4	1615.7	2118.3	1892.2	2401.9	1673.5	2260.5	1879.7	2191.9	1036.1	1621	1282.5	2022.3	1619.6	1760.4	1673.5	1789.4	1582.7	2167.5
High	Q9NYB0	Telomeric repeat-binding factor 2-interacting protein 1 OS=Homo sapiens OX=9606 GN=TERF2IP PE=1 SV=1	0	133.092	60	21	44	20	21	399	44.2	4.73	196.79	0	794.6	705.1	720.3	681	671.8	661.4	595.8	675.1	641	594.9	621.7	630	571.7	650.1	575.1	484.8	595.8	534.4	539.7	588.3
High	Q14444	Caprin-1 OS=Homo sapiens OX=9606 GN=CAPRIN1 PE=1 SV=2	0	133.005	34	21	102	0	21	709	78.3	5.25	426.61	0	4919.2	3948.7	4714.8	3818	3449.6	2679.7	3292.6	2573.1	3135.3	2694.6	3848.8	3527.9	3742.3	3644.9	2952.8	1963.9	3292.6	2036.8	2639.8	2664.6
High	P49821	NADH dehydrogenase [ubiquinone] flavoprotein 1, mitochondrial OS=Homo sapiens OX=9606 GN=NDUFV1 PE=1 SV=4	0	133.003	73	23	49	0	23	464	50.8	8.21	202.89	0	1853.7	1602.6	1792.2	1573.9	1455.4	1236.5	1390.1	1217	1321.3	1150	1450.3	1431.8	1422.6	1502.5	1245.8	906.3	1390.1	963.4	1112.5	1137.1
High	Q16576	Histone-binding protein RBBP7 OS=Homo sapiens OX=9606 GN=RBBP7 PE=1 SV=1	0	132.992	65	18	63	0	11	425	47.8	5.05	284.55	0				396.1	437.6	439.2	356.7	415.2	428.8	366.3				378.2	374.6	321.9	356.7	328.6	361.1	362.2
High	O96008	Mitochondrial import receptor subunit TOM40 homolog OS=Homo sapiens OX=9606 GN=TOMM40 PE=1 SV=1	0	132.926	53	12	84	2	12	361	37.9	7.25	349.42	0	287.1	389.7	415.4	393.2	431.3	351.7	401.8	368.6	525	397.3	224.6	348.2	329.7	375.4	369.1	257.8	401.8	291.8	442	392.9
High	P35232	Prohibitin OS=Homo sapiens OX=9606 GN=PHB PE=1 SV=1	0	132.889	78	18	76	3	18	272	29.8	5.76	312.55	0	5464.6	4738.4	5184.6	4698.4	5518.1	4470.7	5366	4261.2	4748	4405.4	4275.5	4233.4	4115.3	4485.4	4723.3	3276.5	5366	3373	3997.7	4356.4
High	O75439	Mitochondrial-processing peptidase subunit beta OS=Homo sapiens OX=9606 GN=PMPCB PE=1 SV=2	0	132.877	53	20	54	2	20	489	54.3	6.83	236.49	0	1733.3	1394.4	1700.3	1371.3	1633.9	1406.2	1484.3	2484.3	2775.8	2390.2	1356.1	1245.8	1349.6	1309.1	1398.6	1030.6	1484.3	1966.5	2337.2	2363.6
High	Q9ULV4-3	Isoform 3 of Coronin-1C OS=Homo sapiens OX=9606 GN=CORO1C	0	132.704	34	20	60	0	19	527	58.9	7.75	234.58	0	2006.5	1520.8	1804.7	1465.3	1964.2	1414.7	2087.2	1868.4	2172.5	1953.4	1569.8	1358.7	1432.5	1398.8	1681.3	1036.8	2087.2	1478.9	1829.2	1931.6
High	P51858	Hepatoma-derived growth factor OS=Homo sapiens OX=9606 GN=HDGF PE=1 SV=1	0	132.698	62	15	74	2	14	240	26.8	4.73	298.69	0	2322.3	1661	2620.4	1678.4	2125.4	1252.1	2105.1	1194.9	1900.4	1495.1	1816.9	1483.9	2079.9	1602.3	1819.3	917.7	2105.1	945.8	1600.1	1478.5
High	O15226-2	Isoform 2 of NF-kappa-B-repressing factor OS=Homo sapiens OX=9606 GN=NKRF	0	132.573	43	29	54	0	29	705	79.4	8.88	184.75	0	2183.9	1978.3	2022.4	1899.9	2066.9	2059.1	2039	2007	2024.1	1879.8	1708.7	1767.4	1605.2	1813.8	1769.2	1509.1	2039	1588.7	1704.3	1858.9
High	Q8IYB8	ATP-dependent RNA helicase SUPV3L1, mitochondrial OS=Homo sapiens OX=9606 GN=SUPV3L1 PE=1 SV=1	0	132.453	39	25	44	23	25	786	87.9	7.99	184.19	0	747.6	656.8	701.4	611.7	685.1	578.6	691.4	554.7	602.7	615.7	584.9	586.8	556.7	584	586.4	424.1	691.4	439	507.5	608.8
High	O43396	Thioredoxin-like protein 1 OS=Homo sapiens OX=9606 GN=TXNL1 PE=1 SV=3	0	132.408	69	18	47	0	18	289	32.2	4.96	248.77	0	820.9	855.2	805.9	822.1	770.8	864.9	683.9	777.2	701.1	767.4	642.3	764.1	639.7	784.8	659.8	633.9	683.9	615.2	590.3	758.8
High	Q06546	GA-binding protein alpha chain OS=Homo sapiens OX=9606 GN=GABPA PE=1 SV=1	0	132.321	53	19	42	19	19	454	51.3	4.97	177.25	0	654.1	653.5	609.8	581.3	572.7	832.5	818.7	787.9	761.4	795.4	511.7	583.9	484	554.9	490.3	610.2	818.7	623.7	641.1	786.5
High	P21964	Catechol O-methyltransferase OS=Homo sapiens OX=9606 GN=COMT PE=1 SV=2	0	132.25	69	15	57	0	15	271	30	5.47	309.28	0	1922.3	1655.2	1872.2	2063.2	2312.3	2167.3	2193.5	2047.7	2254.5	1949.2	1504	1478.8	1486	1969.6	1979.3	1588.4	2193.5	1620.9	1898.2	1927.5
High	Q9P2I0	Cleavage and polyadenylation specificity factor subunit 2 OS=Homo sapiens OX=9606 GN=CPSF2 PE=1 SV=2	0	132.187	43	25	46	19	25	782	88.4	5.11	191.08	0	776.5	756.2	719.5	1193.3	1269.8	1718.7	1573.5	1699.2	1667	1608.9	607.5	675.6	571.1	1139.2	1086.9	1259.7	1573.5	1345	1403.6	1591
High	O43852-3	Isoform 3 of Calumenin OS=Homo sapiens OX=9606 GN=CALU	0	131.933	63	18	69	0	5	323	38	4.63	310.19	1	685.4	782	809.2	791	677.7	972.4	600.2	967.7	795.3	767.7	536.2	698.7	642.3	755.2	580.1	712.7	600.2	766	669.6	759.1
High	K7EM85	Rho GTPase-activating protein 45 OS=Homo sapiens OX=9606 GN=ARHGAP45 PE=1 SV=1	0	131.84	31	28	45	0	27	1163	127.5	6	178.78	0	2031.5	2007.9	1995.6	2025.4	1998.1	2337.7	2145.8	2212	2210.1	2079.1	1589.4	1793.9	1584	1933.6	1710.3	1713.3	2145.8	1750.9	1860.8	2055.9
High	Q96A33	Coiled-coil domain-containing protein 47 OS=Homo sapiens OX=9606 GN=CCDC47 PE=1 SV=1	0	131.787	47	20	48	0	20	483	55.8	4.87	210.02	0	1469.9	1385.8	1397.2	1337.8	1398.9	1306.5	1313.3	1190.4	1251.7	1705.6	1150	1238.1	1109	1277.2	1197.4	957.5	1313.3	942.3	1053.9	1686.5
High	P30086	Phosphatidylethanolamine-binding protein 1 OS=Homo sapiens OX=9606 GN=PEBP1 PE=1 SV=3	0	131.668	81	13	93	13	13	187	21	7.53	418.58	0	5011.5	3830.6	4570.8	3605.3	4518.2	3348.7	4562.6	3352.5	3929.2	3401	3921	3422.3	3628	3441.8	3867.5	2454.2	4562.6	2653.8	3308.3	3363.1
High	Q2NKX8	DNA excision repair protein ERCC-6-like OS=Homo sapiens OX=9606 GN=ERCC6L PE=1 SV=1	0	131.514	25	25	37	2	25	1250	141	5.31	135.26	0	923.5	814.8	887.3	775.9	796.8	811.9	748.5	757.4	810.8	682	722.6	727.9	704.3	740.7	682	595	748.5	599.6	682.7	674.4
High	E9PLY5	Microtubule-actin cross-linking factor 1, isoforms 1/2/3/5 (Fragment) OS=Homo sapiens OX=9606 GN=MACF1 PE=1 SV=1	0	131.484	28	34	48	1	1	1375	159.8	5.66	146.96	0
High	Q14571	Inositol 1,4,5-trisphosphate receptor type 2 OS=Homo sapiens OX=9606 GN=ITPR2 PE=1 SV=2	0	131.46	16	36	43	24	28	2701	307.9	6.43	146.47	3	2601.4	2493.1	2450.2	2415.6	2397.3	2423.3	2328.8	2549.3	2226.3	2483	2035.3	2227.4	1944.9	2306.1	2052.1	1776	2328.8	2017.9	1874.5	2455.3
High	O75792	Ribonuclease H2 subunit A OS=Homo sapiens OX=9606 GN=RNASEH2A PE=1 SV=2	0	131.387	68	18	53	10	18	299	33.4	5.25	225.79	0	2824	2668.8	2537.7	2556.8	2596.5	2549.5	2612.3	2482.4	2441.6	2270.3	2209.5	2384.3	2014.3	2440.9	2222.5	1868.5	2612.3	1965	2055.8	2245
High	O14818	Proteasome subunit alpha type-7 OS=Homo sapiens OX=9606 GN=PSMA7 PE=1 SV=1	0	131.308	64	14	99	0	14	248	27.9	8.46	436.51	0	2136.8	1888.9	2156	1751.4	1851.1	1881	1652.9	3347.2	3613.9	3867.9	1671.8	1687.6	1711.3	1672	1584.5	1378.6	1652.9	2649.5	3042.8	3824.8
High	Q92925	SWI/SNF-related matrix-associated actin-dependent regulator of chromatin subfamily D member 2 OS=Homo sapiens OX=9606 GN=SMARCD2 PE=1 SV=3	0	131.082	47	22	56	0	19	531	58.9	9.64	245.22	0	1500.2	1605.8	1396.7	1576.1	1362.8	1430.6	1295.1	1324.2	1216.7	1508	1173.7	1434.7	1108.6	1504.6	1166.5	1048.5	1295.1	1048.2	1024.4	1491.2
High	O14745	Na(+)/H(+) exchange regulatory cofactor NHE-RF1 OS=Homo sapiens OX=9606 GN=SLC9A3R1 PE=1 SV=4	0	130.982	57	21	66	0	21	358	38.8	5.77	261.94	0	1220	1080.2	1354.6	989.1	1251.7	1042.4	1098.7	996	1203	884.2	954.5	965.1	1075.2	944.3	1071.4	764	1098.7	788.4	1012.9	874.3
High	O00151	PDZ and LIM domain protein 1 OS=Homo sapiens OX=9606 GN=PDLIM1 PE=1 SV=4	0	130.977	64	15	57	15	15	329	36	7.02	269.44	0	1526.3	993.3	1444.5	935.1	1365.3	859.3	1284.1	950.6	1385.2	956.9	1194.1	887.4	1146.6	892.7	1168.7	629.8	1284.1	752.5	1166.3	946.2
High	Q13330-3	Isoform 3 of Metastasis-associated protein MTA1 OS=Homo sapiens OX=9606 GN=MTA1	0	130.937	54	31	59	1	24	698	79.1	9.41	207.22	2	1745.4	1809.4	1682.9	1716.4	1529	1659.5	1359.7	1637.1	1436.7	1522.9	1365.6	1616.5	1335.8	1638.6	1308.8	1216.3	1359.7	1295.8	1209.7	1505.9
High	O94826	Mitochondrial import receptor subunit TOM70 OS=Homo sapiens OX=9606 GN=TOMM70 PE=1 SV=1	0	130.907	45	25	48	25	25	608	67.4	7.12	180.99	0	2693.4	2306.5	2678	2188.2	2383.7	2274.4	2301.2	2257.1	2434.1	1983.5	2107.3	2060.7	2125.6	2088.9	2040.4	1666.9	2301.2	1786.6	2049.5	1961.4
High	P61201	COP9 signalosome complex subunit 2 OS=Homo sapiens OX=9606 GN=COPS2 PE=1 SV=1	0	130.828	56	21	51	0	21	443	51.6	5.53	224.04	0	2462.6	2818.3	2392.8	2747.6	2394	2910.3	2242.2	2725.4	2247	2666	1926.7	2517.9	1899.3	2623	2049.2	2132.9	2242.2	2157.3	1891.9	2636.3
High	P60900	Proteasome subunit alpha type-6 OS=Homo sapiens OX=9606 GN=PSMA6 PE=1 SV=1	0	130.807	73	14	172	0	14	246	27.4	6.76	787.92	0	3144.3	2793.6	3070.6	3104.2	3276.8	3052.3	3036.3	2979.8	3189.6	2748.6	2460.1	2495.9	2437.2	2963.5	2804.8	2237	3036.3	2358.7	2685.6	2718
High	Q8WTT2	Nucleolar complex protein 3 homolog OS=Homo sapiens OX=9606 GN=NOC3L PE=1 SV=1	0	130.716	33	24	48	24	24	800	92.5	9.17	178.64	0	2038	1829.1	1932.8	1803.6	1553	1376.2	1521.2	1655.6	1594.2	1524.1	1594.5	1634.2	1534.2	1721.8	1329.3	1008.6	1521.2	1310.5	1342.3	1507.2
High	Q7L0Y3	tRNA methyltransferase 10 homolog C OS=Homo sapiens OX=9606 GN=TRMT10C PE=1 SV=2	0	130.616	63	22	52	7	22	403	47.3	9.36	206.04	0	764.9	707.6	748.8	659.8	754.3	1082.3	1088.1	1000.3	1077.3	1005.5	598.5	632.2	594.3	629.9	645.7	793.2	1088.1	791.8	907	994.3
High	P14550	Aldo-keto reductase family 1 member A1 OS=Homo sapiens OX=9606 GN=AKR1A1 PE=1 SV=3	0	130.55	70	20	65	10	19	325	36.6	6.79	264.43	0	2046.6	2516	1984.4	2418.4	1860.9	2310.4	1843.3	2190.2	1749.2	2170.4	1601.3	2247.9	1575.2	2308.7	1592.9	1693.3	1843.3	1733.7	1472.8	2146.2
High	O60664	Perilipin-3 OS=Homo sapiens OX=9606 GN=PLIN3 PE=1 SV=3	0	130.292	62	17	34	0	17	434	47	5.44	152.46	0	111.8	130.9	101.4	124.9	95.9	102.1	102.7	107.2	85.6	101.3	87.4	116.9	80.5	119.3	82.1	74.8	102.7	84.9	72.1	100.2
High	P41214	Eukaryotic translation initiation factor 2D OS=Homo sapiens OX=9606 GN=EIF2D PE=1 SV=3	0	130.206	55	24	40	0	24	584	64.7	7.65	172.49	0	48.1	77.9	51.4	222.2	162.3	528.1	391	485.9	346.2	464.7	37.7	69.6	40.8	212.1	139	387.1	391	384.7	291.5	459.6
High	Q9NYF8	Bcl-2-associated transcription factor 1 OS=Homo sapiens OX=9606 GN=BCLAF1 PE=1 SV=2	0	130.12	31	28	58	0	1	920	106.1	9.98	215.79	9	1426.5	1412.3	1331.8	1775.9	1732.7	1657	1638.9	1626.8	1543.3	1631.2	1116.1	1261.8	1057.1	1695.4	1483.1	1214.4	1638.9	1287.7	1299.4	1613.1
High	Q9Y2X7	ARF GTPase-activating protein GIT1 OS=Homo sapiens OX=9606 GN=GIT1 PE=1 SV=2	0	130.003	50	27	39	0	23	761	84.3	6.8	141.8	2	488.3	497.6	436.1	470.5	419.3	383.6	418.5	356.6	383.7	368.6	382.1	444.6	346.1	449.1	358.9	281.1	418.5	282.2	323.1	364.5
High	Q8IU81	Interferon regulatory factor 2-binding protein 1 OS=Homo sapiens OX=9606 GN=IRF2BP1 PE=1 SV=1	0	129.954	51	21	39	21	21	584	61.6	8.18	156.69	0	779.9	847.8	720.4	777.9	682.6	704	666.8	641.3	596.7	627.5	610.2	757.4	571.8	742.6	584.2	516	666.8	507.6	502.4	620.5
High	O15294	UDP-N-acetylglucosamine--peptide N-acetylglucosaminyltransferase 110 kDa subunit OS=Homo sapiens OX=9606 GN=OGT PE=1 SV=3	0	129.929	34	24	40	0	24	1046	116.9	6.7	176.46	0	624.4	679.6	626.3	617.9	639.2	699.5	689	718.1	627	916.6	488.6	607.1	497.1	589.9	547.1	512.7	689	568.4	527.9	906.4
High	K7EM38	Actin, cytoplasmic 2 (Fragment) OS=Homo sapiens OX=9606 GN=ACTG1 PE=1 SV=1	0	129.903	79	11	233	1	1	133	14.5	5.27	937.29	0
High	Q99623	Prohibitin-2 OS=Homo sapiens OX=9606 GN=PHB2 PE=1 SV=2	0	129.876	79	23	78	0	23	299	33.3	9.83	273.87	0	7994.7	6977.9	7604.6	6704.6	6795.3	5501	6500.8	5320	6185.2	5140.6	6255	6234.2	6036.1	6400.6	5816.6	4031.6	6500.8	4211.1	5207.7	5083.3
High	Q00325-2	Isoform B of Phosphate carrier protein, mitochondrial OS=Homo sapiens OX=9606 GN=SLC25A3	0	129.626	55	17	83	0	17	361	39.9	9.36	340.98	0	5614.8	5695.1	5775.4	5415.3	5206.1	4694.9	5097.8	4606.3	4978.5	4503.9	4392.9	5088.1	4584.2	5169.7	4456.3	3440.9	5097.8	3646.2	4191.7	4453.7
High	Q86WJ1	Chromodomain-helicase-DNA-binding protein 1-like OS=Homo sapiens OX=9606 GN=CHD1L PE=1 SV=3	0	129.447	40	31	41	0	31	897	100.9	6.9	143.59	0	1801.4	2395.8	1675.2	2239.2	1680.2	2214.6	1586.5	2150	1498.7	2148.9	1409.4	2140.4	1329.7	2137.7	1438.2	1623.1	1586.5	1701.9	1261.8	2124.9
High	Q9C0K0	B-cell lymphoma/leukemia 11B OS=Homo sapiens OX=9606 GN=BCL11B PE=1 SV=1	0	129.435	38	23	38	0	19	894	95.5	6.55	159.72	3	401.4	428.8	391.3	409.7	348	570.9	504.1	547	427.5	526.6	314.1	383.1	310.6	391.2	297.8	418.4	504.1	433	359.9	520.7
High	Q16539	Mitogen-activated protein kinase 14 OS=Homo sapiens OX=9606 GN=MAPK14 PE=1 SV=3	0	129.301	70	18	50	0	2	360	41.3	5.78	235.57	4	1382.8	1672.5	1672	1570.7	1781.9	1661.5	1616.6	1609.3	1621.3	1612	1081.9	1494.3	1327.1	1499.5	1525.3	1217.7	1616.6	1273.9	1365.1	1594.1
High	Q6PJT7	Zinc finger CCCH domain-containing protein 14 OS=Homo sapiens OX=9606 GN=ZC3H14 PE=1 SV=1	0	129.268	42	21	33	0	21	736	82.8	7.31	148.81	0	132.5	113.3	106.3	122.4	121.8	120.4	117	106.7	104.6	106.5	103.7	101.2	84.4	116.9	104.2	88.2	117	84.5	88.1	105.3
High	P36915	Guanine nucleotide-binding protein-like 1 OS=Homo sapiens OX=9606 GN=GNL1 PE=1 SV=2	0	129.127	47	25	57	0	25	607	68.6	5.8	215.69	0	2416.2	2623.1	2337	2541.7	2322.4	3059.7	2182.2	2943.4	2461.7	2716.3	1890.4	2343.5	1855	2426.5	1987.9	2242.4	2182.2	2329.9	2072.7	2686.1
High	Q9H2U2	Inorganic pyrophosphatase 2, mitochondrial OS=Homo sapiens OX=9606 GN=PPA2 PE=1 SV=2	0	128.969	69	19	67	0	17	334	37.9	7.39	275.24	0	2277.9	1550.2	2248.2	1527.1	2123.9	1634	2047.2	1578.2	2201.9	1426.5	1782.2	1385	1784.5	1457.8	1818	1197.5	2047.2	1249.2	1854	1410.6
High	A0A2R8Y7R9	Liprin-alpha-1 (Fragment) OS=Homo sapiens OX=9606 GN=PPFIA1 PE=1 SV=1	0	128.934	27	28	47	0	22	1224	138.5	6.34	155.86	1	1121.8	1084.3	1094.2	1085.4	1211.3	1519.3	1091.1	1460.1	1364.5	1487.5	877.7	968.7	868.5	1036.2	1036.8	1113.4	1091.1	1155.8	1148.9	1470.9
High	P51784	Ubiquitin carboxyl-terminal hydrolase 11 OS=Homo sapiens OX=9606 GN=USP11 PE=1 SV=3	0	128.673	32	24	55	0	22	963	109.7	5.45	176.67	0	976.5	1123.8	1060	1808.7	1432.5	2361	1136.3	2357.2	1678.5	2148.3	764	1004	841.3	1726.7	1226.2	1730.3	1136.3	1865.9	1413.3	2124.3
High	Q9NQR4	Omega-amidase NIT2 OS=Homo sapiens OX=9606 GN=NIT2 PE=1 SV=1	0	128.665	78	19	55	7	19	276	30.6	7.21	215.49	0	1034.6	960.9	972.6	2097.3	2035.3	2081.7	1822.5	2194.5	2103.7	2174.9	809.5	858.5	772	2002.2	1742.1	1525.7	1822.5	1737.1	1771.3	2150.7
High	Q8TD19	Serine/threonine-protein kinase Nek9 OS=Homo sapiens OX=9606 GN=NEK9 PE=1 SV=2	0	128.645	36	24	34	20	24	979	107.1	5.74	142.83	0	844.3	975.9	839.6	935	731.5	671.8	719.3	648.3	602.6	682	660.6	871.9	666.4	892.6	626.1	492.4	719.3	513.2	507.4	674.4
High	Q969V3-2	Isoform 2 of Nicalin OS=Homo sapiens OX=9606 GN=NCLN	0	128.605	44	21	56	0	1	562	62.8	6.89	226.28	3	541.6	567.9	496.5	537.5	555.9	492.2	564.2	463.7	472.6	474.7	423.8	507.3	394.1	513.2	475.8	360.7	564.2	367	397.9	469.4
High	P49711	Transcriptional repressor CTCF OS=Homo sapiens OX=9606 GN=CTCF PE=1 SV=1	0	128.523	38	20	42	0	20	727	82.7	6.96	200.29	0	638.9	1192.9	1045.4	1211.6	973.9	980.7	992.7	940.2	848.8	946.7	499.9	1065.8	829.8	1156.6	833.7	718.8	992.7	744.2	714.7	936.2
High	Q9Y6Y8	SEC23-interacting protein OS=Homo sapiens OX=9606 GN=SEC23IP PE=1 SV=1	0	128.519	29	28	61	4	27	1000	111	5.54	224.6	1	2090.8	2101.7	1966.2	2076.5	2079.8	2230.1	1925.9	2166.7	1943.2	2158.2	1635.8	1877.7	1560.7	1982.4	1780.2	1634.4	1925.9	1715.1	1636.1	2134.2
High	P05387	60S acidic ribosomal protein P2 OS=Homo sapiens OX=9606 GN=RPLP2 PE=1 SV=1	0	128.473	93	9	85	5	8	115	11.7	4.54	443.46	0	1325.4	1056.7	1296.5	992.6	1304.1	1141.9	1137.2	1094.8	1177	1045.9	1037	944.1	1029.1	947.6	1116.3	836.9	1137.2	866.7	991	1034.3
High	O75400-3	Isoform 3 of Pre-mRNA-processing factor 40 homolog A OS=Homo sapiens OX=9606 GN=PRPF40A	0	128.463	28	25	73	0	1	939	106.8	7.43	280.77	0
High	A0A087WYN9	ATP-dependent RNA helicase DHX29 OS=Homo sapiens OX=9606 GN=DHX29 PE=1 SV=1	0	128.263	28	30	38	0	30	1370	155.2	8.15	150.87	0	267.4	216.3	266.8	222.6	271.2	212.7	247.4	188.4	216.4	195.5	209.2	193.3	211.8	212.6	232.2	155.9	247.4	149.2	182.2	193.4
High	Q9UKF6	Cleavage and polyadenylation specificity factor subunit 3 OS=Homo sapiens OX=9606 GN=CPSF3 PE=1 SV=1	0	128.255	43	22	44	1	22	684	77.4	5.6	191.35	0	1369.5	1328.8	1200.7	1288.2	1320	1242.9	1332.6	1215.7	1122.3	1161.1	1071.5	1187.2	953	1229.8	1129.9	910.9	1332.6	962.3	944.9	1148.2
High	Q8N7H5	RNA polymerase II-associated factor 1 homolog OS=Homo sapiens OX=9606 GN=PAF1 PE=1 SV=2	0	128.14	49	20	55	0	20	531	59.9	4.63	205.9	0	335.7	391.1	338.2	353.7	314.4	660.4	465	597.7	481.5	548.7	262.6	349.4	268.4	337.7	269.1	484	465	473.1	405.4	542.6
High	P16989-2	Isoform 2 of Y-box-binding protein 3 OS=Homo sapiens OX=9606 GN=YBX3	0	128.078	69	14	114	1	1	303	31.9	9.66	548.73	0	43.7	38.8	30.8	27.8	39.8	17.1	43.7	21.5	24.2	20	34.2	34.7	24.5	26.5	34.1	12.6	43.7	17	20.4	19.7
High	Q969V3	Nicalin OS=Homo sapiens OX=9606 GN=NCLN PE=1 SV=2	0	128.023	44	21	56	0	1	563	62.9	6.89	225.15	0
High	P55010	Eukaryotic translation initiation factor 5 OS=Homo sapiens OX=9606 GN=EIF5 PE=1 SV=2	0	127.901	52	25	66	13	24	431	49.2	5.58	252.91	1	3083.8	2801.5	2988.8	2818.6	3078.2	3428.1	3313.1	3403.5	3431.6	3183.1	2412.8	2502.9	2372.4	2690.8	2634.8	2512.4	3313.1	2694.1	2889.3	3147.6
High	Q99543	DnaJ homolog subfamily C member 2 OS=Homo sapiens OX=9606 GN=DNAJC2 PE=1 SV=4	0	127.898	46	26	57	6	26	621	72	8.7	209.51	0	1355.3	1402.8	1443.9	1326.3	1284.9	1498.1	1178.9	1559	1360.5	1244.1	1060.4	1253.3	1146.1	1266.2	1099.8	1098	1178.9	1234.1	1145.5	1230.2
High	Q96TA2	ATP-dependent zinc metalloprotease YME1L1 OS=Homo sapiens OX=9606 GN=YME1L1 PE=1 SV=2	0	127.891	32	21	44	0	21	773	86.4	8.76	154.78	0	915.5	766.8	901.3	730.4	698.4	598.9	687.4	603.5	671.4	536	716.3	685.1	715.4	697.3	597.8	438.9	687.4	477.7	565.3	530.1
High	Q9BSC4	Nucleolar protein 10 OS=Homo sapiens OX=9606 GN=NOL10 PE=1 SV=1	0	127.887	52	25	45	0	24	688	80.3	8.46	184.78	0	533.7	538.1	614.9	540.4	467.7	657.2	398.8	668.4	580.4	487	417.6	480.7	488.1	515.9	400.3	481.6	398.8	529.1	488.7	481.5
High	Q08752	Peptidyl-prolyl cis-trans isomerase D OS=Homo sapiens OX=9606 GN=PPID PE=1 SV=3	0	127.771	69	25	64	19	24	370	40.7	7.21	229.63	0	2290.7	2510.6	2954.2	3283.9	3693.3	3021.1	3704.7	2880.7	3216	3003	1792.2	2243.1	2344.9	3135	3161.3	2214.1	3704.7	2280.2	2707.8	2969.5
High	P05141	ADP/ATP translocase 2 OS=Homo sapiens OX=9606 GN=SLC25A5 PE=1 SV=7	0	127.766	55	20	117	7	7	298	32.8	9.69	417.48	11	8972.9	8935.9	8819.7	8497.1	8477.4	8649.5	7897.1	8302	8163.1	7755.8	7020.3	7983.6	7000.6	8111.8	7256.5	6339.2	7897.1	6571.6	6873.1	7669.3
High	E9PAU2	Ribonucleoprotein PTB-binding 1 OS=Homo sapiens OX=9606 GN=RAVER1 PE=1 SV=1	0	127.597	48	24	47	0	24	756	79.5	8.92	204	0	857.9	903.4	903.3	854.7	863.1	1164.1	1476.8	1111.8	1125.9	1115.4	671.2	807.1	717	815.9	738.8	853.2	1476.8	880.1	948	1102.9
High	Q9Y2K7	Lysine-specific demethylase 2A OS=Homo sapiens OX=9606 GN=KDM2A PE=1 SV=3	0	127.556	28	28	46	0	26	1162	132.7	7.58	161.87	1	1729.4	1709.8	1692.8	1602.5	1667.8	1418.6	1598.7	1322.4	1480.1	1422.3	1353.1	1527.6	1343.7	1529.9	1427.6	1039.7	1598.7	1046.7	1246.2	1406.4
High	P04181	Ornithine aminotransferase, mitochondrial OS=Homo sapiens OX=9606 GN=OAT PE=1 SV=1	0	127.538	67	19	39	6	19	439	48.5	7.03	170.41	0	1811.9	1488	1756	1252	1766.5	1844	1714.4	1299.3	2037.4	1562.2	1417.6	1329.5	1393.8	1195.2	1512.1	1351.4	1714.4	1028.5	1715.4	1544.8
High	P31350-2	Isoform 2 of Ribonucleoside-diphosphate reductase subunit M2 OS=Homo sapiens OX=9606 GN=RRM2	0	127.466	51	21	57	0	17	449	51.1	6.57	204.48	0	1250.9	1230.2	1238	1224.4	1122.6	1319.6	1140.9	2011	1826.6	1996.2	978.7	1099.1	982.7	1168.9	961	967.2	1140.9	1591.9	1537.9	1973.9
High	Q6IBS0	Twinfilin-2 OS=Homo sapiens OX=9606 GN=TWF2 PE=1 SV=2	0	127.443	59	19	63	1	15	349	39.5	6.84	295.95	4	2955.4	2579.3	2753	2372	2934.9	2295.6	2854.9	2132.7	2422	2272.2	2312.3	2304.4	2185.2	2264.5	2512.2	1682.5	2854.9	1688.1	2039.3	2246.8
High	P63279	SUMO-conjugating enzyme UBC9 OS=Homo sapiens OX=9606 GN=UBE2I PE=1 SV=1	0	127.427	77	11	63	1	1	158	18	8.66	281.49	2	680.1	565.1	644	562.5	642.2	556.4	546.7	1859	1975	1592.2	532.1	504.9	511.2	537	549.7	407.8	546.7	1471.5	1662.9	1574.5
High	Q9UHI6	Probable ATP-dependent RNA helicase DDX20 OS=Homo sapiens OX=9606 GN=DDX20 PE=1 SV=2	0	127.314	38	24	42	11	24	824	92.2	6.95	162.8	0	1320.4	1233.9	1345.5	1207.5	1287	1463.9	1394.6	1377.3	1447.2	1251.8	1033.1	1102.4	1068	1152.7	1101.7	1072.9	1394.6	1090.2	1218.5	1237.9
High	P30084	Enoyl-CoA hydratase, mitochondrial OS=Homo sapiens OX=9606 GN=ECHS1 PE=1 SV=4	0	127.267	67	16	50	16	16	290	31.4	8.07	226.55	0	1464.3	1207.1	1458.2	1195	915.5	894.4	853.4	1978.4	1836.8	1742.4	1145.6	1078.5	1157.4	1140.9	783.6	655.5	853.4	1566.1	1546.6	1723
High	P08758	Annexin A5 OS=Homo sapiens OX=9606 GN=ANXA5 PE=1 SV=2	0	127.254	74	20	54	0	19	320	35.9	5.05	217.59	0	3376	2661.8	3255.2	2528	3088.5	2616.4	2811.6	2514.1	2881	2331.6	2641.3	2378.1	2583.8	2413.3	2643.7	1917.5	2811.6	1990.1	2425.8	2305.6
High	P84077	ADP-ribosylation factor 1 OS=Homo sapiens OX=9606 GN=ARF1 PE=1 SV=2	0	127.194	78	12	76	1	6	181	20.7	6.8	349.76	2	276.6	279.9	271.3	258.3	239.5	244.8	231.1	1696.2	1868.2	1630.9	216.4	250.1	215.3	246.6	205	179.4	231.1	1342.6	1572.9	1612.7
High	P50995	Annexin A11 OS=Homo sapiens OX=9606 GN=ANXA11 PE=1 SV=1	0	127.065	41	21	80	0	21	505	54.4	7.65	320.01	0	2711.1	2329.5	2539	2318.4	2666.1	2241.6	2585.6	2172.6	2353.5	2422.8	2121.1	2081.3	2015.3	2213.3	2282.1	1642.8	2585.6	1719.8	1981.6	2395.8
High	P19838-2	Isoform 2 of Nuclear factor NF-kappa-B p105 subunit OS=Homo sapiens OX=9606 GN=NFKB1	0	126.882	34	26	44	0	26	969	105.4	5.4	178.62	0	1609.3	1982	1617	1875.3	1591.9	1737.9	1623.9	1647	1417.4	1665.7	1259.1	1770.7	1283.5	1790.2	1362.6	1273.7	1623.9	1303.7	1193.4	1647.1
High	Q01105-2	Isoform 2 of Protein SET OS=Homo sapiens OX=9606 GN=SET	0	126.861	61	14	70	1	14	277	32.1	4.22	309.38	0	946.5	841.4	832.2	796.4	873.3	997.6	1173.8	885.1	934.6	993.6	740.6	751.8	660.6	760.3	747.5	731.1	1173.8	700.6	786.9	982.5
High	Q9NZL9	Methionine adenosyltransferase 2 subunit beta OS=Homo sapiens OX=9606 GN=MAT2B PE=1 SV=1	0	126.833	66	17	53	0	17	334	37.5	7.36	240.04	0	907.6	848.9	863.5	831.1	904	733.7	874.4	717.9	752.5	931.3	710.1	758.4	685.4	793.4	773.8	537.7	874.4	568.3	633.6	920.9
High	Q9C0B1	Alpha-ketoglutarate-dependent dioxygenase FTO OS=Homo sapiens OX=9606 GN=FTO PE=1 SV=3	0	126.786	77	27	42	0	27	505	58.2	5.22	164.19	0	473.9	509.2	446.7	752.2	749	774.4	686.6	734.5	659	659.9	370.8	454.9	354.5	718.1	641.1	567.5	686.6	581.4	554.8	652.6
High	Q96I99	Succinate--CoA ligase [GDP-forming] subunit beta, mitochondrial OS=Homo sapiens OX=9606 GN=SUCLG2 PE=1 SV=2	0	126.598	53	19	60	0	18	432	46.5	6.39	231.48	0	1520.7	2306.5	1791.1	2169.7	1709	2459	1624.5	2954.7	2135.7	2747.9	1189.8	2060.7	1421.7	2071.3	1462.8	1802.2	1624.5	2338.8	1798.2	2717.2
High	P43490	Nicotinamide phosphoribosyltransferase OS=Homo sapiens OX=9606 GN=NAMPT PE=1 SV=1	0	126.481	61	22	66	7	22	491	55.5	7.15	254.2	0	2708.6	2936.3	2680.1	2846.4	2803.9	3256	2489.3	3124.4	2698.7	2761	2119.2	2623.4	2127.3	2717.3	2400	2386.3	2489.3	2473.2	2272.3	2730.2
High	Q49A26-2	Isoform 2 of Putative oxidoreductase GLYR1 OS=Homo sapiens OX=9606 GN=GLYR1	0	126.415	50	18	38	0	18	536	58.6	9.23	146.47	0	422.6	325	376.1	347.1	383.9	324.3	341.5	315.3	307.2	784	330.6	290.4	298.6	331.4	328.6	237.7	341.5	249.6	258.6	775.3
High	P10768	S-formylglutathione hydrolase OS=Homo sapiens OX=9606 GN=ESD PE=1 SV=2	0	126.207	66	14	69	3	14	282	31.4	7.02	295.78	0	4016.3	3369.3	3586.5	3307.2	3870.7	2829.6	4291.8	2757.4	3203.8	2945.9	3142.3	3010.2	2846.8	3157.3	3313.2	2073.8	4291.8	2182.7	2697.5	2913.1
High	Q5JTV8	Torsin-1A-interacting protein 1 OS=Homo sapiens OX=9606 GN=TOR1AIP1 PE=1 SV=2	0	126.111	39	18	45	0	1	583	66.2	8.18	190.28	5	1182.8	1164.5	1113.8	1092.3	1088.8	1065.3	1053.7	970.8	970.2	980	925.4	1040.4	884.1	1042.8	932	780.8	1053.7	768.5	816.9	969.1
High	Q8TC07-3	Isoform 3 of TBC1 domain family member 15 OS=Homo sapiens OX=9606 GN=TBC1D15	0	126.034	38	23	50	0	23	682	78.5	5.35	191.67	0	1281.3	1066.7	1324.3	1151.3	1270.5	1378.7	1210.9	1725.1	1847.4	1408.4	1002.5	953	1051.2	1099.1	1087.5	1010.5	1210.9	1365.6	1555.5	1392.7
High	A0A087WTJ2	GIMAP1-GIMAP5 readthrough OS=Homo sapiens OX=9606 GN=GIMAP1-GIMAP5 PE=1 SV=1	0	125.873	45	18	44	0	13	511	57	8.44	197.23	2	607.1	390.8	578.7	363.3	534	328.9	486.3	310.2	471.5	304.5	475	349.1	459.3	346.9	457.1	241.1	486.3	245.5	397	301.1
High	Q06203	Amidophosphoribosyltransferase OS=Homo sapiens OX=9606 GN=PPAT PE=1 SV=1	0	125.653	42	21	57	15	21	517	57.4	6.76	198.44	0	2039	1950.7	1784.8	1944	1896.1	1768.9	1870.3	1649.3	1677.2	2095.3	1595.3	1742.8	1416.7	1855.9	1623	1296.4	1870.3	1305.5	1412.1	2072
High	P35250	Replication factor C subunit 2 OS=Homo sapiens OX=9606 GN=RFC2 PE=1 SV=3	0	125.354	66	20	69	1	20	354	39.1	6.44	290.03	0	2454.3	2301.1	2260.1	2281.5	2438.5	2187.5	2346.2	2281.9	2280.4	2408.3	1920.2	2055.9	1793.9	2178.1	2087.3	1603.2	2346.2	1806.3	1920.1	2381.5
High	Q9H8H0	Nucleolar protein 11 OS=Homo sapiens OX=9606 GN=NOL11 PE=1 SV=1	0	125.237	39	21	48	8	21	719	81.1	6.07	192.21	0	1507.7	1745.4	1332.2	1700.5	1492.9	1339.4	1514.8	1287	1219.4	1436	1179.6	1559.4	1057.4	1623.4	1277.9	981.6	1514.8	1018.8	1026.7	1420
High	P50502	Hsc70-interacting protein OS=Homo sapiens OX=9606 GN=ST13 PE=1 SV=2	0	125.122	40	14	81	0	14	369	41.3	5.27	366.49	0	6366.9	4686.4	5988	4533.4	6257.8	4785.1	6255.4	4919.7	6032.2	5333.5	4981.4	4187	4753	4327.8	5356.6	3507	6255.4	3894.3	5078.9	5274
High	P22681	E3 ubiquitin-protein ligase CBL OS=Homo sapiens OX=9606 GN=CBL PE=1 SV=2	0	125.113	42	26	44	0	26	906	99.6	6.54	154.99	0	1006.5	1136	947.9	1093.2	993.4	1049.7	949.4	1011.8	874	1013.4	787.4	1014.9	752.4	1043.7	850.4	769.3	949.4	800.9	735.9	1002.2
High	Q08257	Quinone oxidoreductase OS=Homo sapiens OX=9606 GN=CRYZ PE=1 SV=1	0	124.89	61	16	49	0	16	329	35.2	8.44	203.68	0	1371.2	1290.1	1302.8	1238.1	1306	1122	1247.4	1099.2	1147.1	1060.6	1072.9	1152.6	1034.1	1181.9	1117.9	822.3	1247.4	870.1	965.8	1048.8
High	Q13769	THO complex subunit 5 homolog OS=Homo sapiens OX=9606 GN=THOC5 PE=1 SV=2	0	124.717	47	27	55	9	27	683	78.5	6.87	194.05	0	1557.7	1462.9	1585.3	1654	1293	1185.3	1195.3	1103.5	1229.4	1024.6	1218.7	1307	1258.3	1579	1106.8	868.7	1195.3	873.5	1035.1	1013.2
High	Q13451	Peptidyl-prolyl cis-trans isomerase FKBP5 OS=Homo sapiens OX=9606 GN=FKBP5 PE=1 SV=2	0	124.631	58	23	53	16	23	457	51.2	5.9	199.89	0	1662.3	1581.9	2084.9	1559.3	1933.2	1477	1870.7	1960	2510.8	1831.3	1300.5	1413.4	1654.9	1488.6	1654.7	1082.5	1870.7	1551.5	2114.1	1810.9
High	O94966-6	Isoform 6 of Ubiquitin carboxyl-terminal hydrolase 19 OS=Homo sapiens OX=9606 GN=USP19	0	124.362	31	26	30	0	26	1384	151.8	6.42	124.39	0	731	694.1	717.8	640.8	740.3	673.1	678.6	634.2	631.5	618.3	572	620.1	569.8	611.7	633.7	493.3	678.6	502	531.7	611.4
High	Q9Y5J1	U3 small nucleolar RNA-associated protein 18 homolog OS=Homo sapiens OX=9606 GN=UTP18 PE=1 SV=3	0	124.32	44	18	42	12	18	556	62	8.76	190.91	0	285.7	297	293.1	309.8	299.2	272	297.2	446.4	450.7	492.4	223.5	265.3	232.6	295.8	256.1	199.3	297.2	353.3	379.5	486.9
High	Q92905	COP9 signalosome complex subunit 5 OS=Homo sapiens OX=9606 GN=COPS5 PE=1 SV=4	0	124.305	71	20	46	7	20	334	37.6	6.54	167.53	0	832	1339.3	1071.5	1257	1066.7	1200.4	990.3	1099	920.7	1131.5	650.9	1196.6	850.5	1200	913	879.7	990.3	869.9	775.2	1118.9
High	Q96AG4	Leucine-rich repeat-containing protein 59 OS=Homo sapiens OX=9606 GN=LRRC59 PE=1 SV=1	0	124.252	55	16	75	14	16	307	34.9	9.57	286.26	0	4261.8	4389.8	4084.9	4192.6	3730.3	3868.3	3439.5	4268.1	4232.2	4026.3	3334.4	3922	3242.3	4002.5	3193	2835	3439.5	3378.5	3563.4	3981.5
High	O96019	Actin-like protein 6A OS=Homo sapiens OX=9606 GN=ACTL6A PE=1 SV=1	0	123.854	50	17	54	0	17	429	47.4	5.6	201.83	0	1447.4	1240.6	1296.4	1176.2	1269.9	1248.4	1449.2	1209.1	1458.3	1124.7	1132.5	1108.4	1029	1122.8	1087	914.9	1449.2	957.1	1227.8	1112.2
High	P20290-2	Isoform 2 of Transcription factor BTF3 OS=Homo sapiens OX=9606 GN=BTF3	0	123.804	85	14	66	0	1	162	17.7	7.5	340.29	0
High	P40121	Macrophage-capping protein OS=Homo sapiens OX=9606 GN=CAPG PE=1 SV=2	0	123.8	57	14	54	0	14	348	38.5	6.19	264.25	0	723.5	700.1	655.5	651.1	663.9	679.9	643.9	613.4	601.7	622.1	566	625.5	520.3	621.6	568.3	498.3	643.9	485.5	506.6	615.1
High	O00203	AP-3 complex subunit beta-1 OS=Homo sapiens OX=9606 GN=AP3B1 PE=1 SV=3	0	123.781	30	30	52	0	25	1094	121.2	6.04	172.63	1	2432.5	2149	2257.2	2044.6	2315.7	1921.1	2173.8	2378.6	2506.3	2379	1903.1	1920	1791.7	1951.9	1982.2	1407.9	2173.8	1882.8	2110.2	2352.5
High	Q9Y5X3	Sorting nexin-5 OS=Homo sapiens OX=9606 GN=SNX5 PE=1 SV=1	0	123.66	49	21	54	4	20	404	46.8	6.76	205.33	0	1975.9	2365	1916	2322.3	1937.8	2197.1	1832.8	2122.8	1759.8	2127.3	1545.9	2112.9	1520.8	2217	1658.7	1610.3	1832.8	1680.3	1481.7	2103.6
High	P49773	Histidine triad nucleotide-binding protein 1 OS=Homo sapiens OX=9606 GN=HINT1 PE=1 SV=2	0	123.415	79	9	74	5	9	126	13.8	6.95	370.23	0	2618.7	2447	2274.1	2300.8	2556.2	1828.1	2531	1701.2	1953.3	1874	2048.8	2186.2	1805.1	2196.4	2188	1339.8	2531	1346.6	1644.6	1853.1
High	C9JIF9	Acylamino-acid-releasing enzyme OS=Homo sapiens OX=9606 GN=APEH PE=1 SV=1	0	123.243	31	19	55	0	19	737	81.6	5.54	232.41	0	1769.3	2205.2	1831.2	2126.6	1577.7	2097.9	1706.6	1930.4	1642.2	1933.6	1384.3	1970.2	1453.5	2030.2	1350.5	1537.5	1706.6	1528	1382.7	1912.1
High	P84085	ADP-ribosylation factor 5 OS=Homo sapiens OX=9606 GN=ARF5 PE=1 SV=2	0	123.238	79	12	62	3	6	180	20.5	6.79	281.26	0
High	Q01433	AMP deaminase 2 OS=Homo sapiens OX=9606 GN=AMPD2 PE=1 SV=2	0	123.213	38	25	59	0	25	879	100.6	6.93	209.28	0	1659.7	1609.3	1943.9	1500.6	1892.1	1370	1789.3	1355.8	1690.6	1423.6	1298.5	1437.8	1543	1432.6	1619.6	1004.1	1789.3	1073.2	1423.5	1407.7
High	Q69YN4	Protein virilizer homolog OS=Homo sapiens OX=9606 GN=VIRMA PE=1 SV=2	0	123.208	21	28	36	1	28	1812	201.9	5.01	138.07	0	651.4	568.9	612.6	560.2	582.1	688.8	817.3	704.9	672	730.3	509.6	508.3	486.2	534.8	498.3	504.8	817.3	558	565.8	722.1
High	Q6PI48	Aspartate--tRNA ligase, mitochondrial OS=Homo sapiens OX=9606 GN=DARS2 PE=1 SV=1	0	123.196	44	26	50	0	25	645	73.5	8.02	189.61	1	3522.4	3013.7	3280.5	2805.9	3462.3	2974.3	3359.5	2897.9	3323.8	2739.7	2755.9	2692.6	2603.9	2678.7	2963.7	2179.9	3359.5	2293.9	2798.5	2709.2
High	P42765	3-ketoacyl-CoA thiolase, mitochondrial OS=Homo sapiens OX=9606 GN=ACAA2 PE=1 SV=2	0	123.131	71	17	36	1	17	397	41.9	8.09	154.43	0	539.9	727.3	859.9	699.2	767.8	697.7	755.2	685.8	713.8	635	422.4	649.8	682.5	667.5	657.2	511.3	755.2	542.8	601	627.9
High	P09661	U2 small nuclear ribonucleoprotein A' OS=Homo sapiens OX=9606 GN=SNRPA1 PE=1 SV=2	0	123.114	65	17	56	0	17	255	28.4	8.62	241.62	0	1290.6	1321.3	1259.3	2187.6	2199.4	2464.4	2053.1	2353.2	2160.4	2190.7	1009.7	1180.5	999.5	2088.4	1882.6	1806.1	2053.1	1862.8	1819	2166.3
High	P12236	ADP/ATP translocase 3 OS=Homo sapiens OX=9606 GN=SLC25A6 PE=1 SV=4	0	123.03	64	20	107	3	3	298	32.8	9.74	381.6	0	141.9	121.1	165.7	129.5	150.3	141.2	132.5	120.3	154.4	110.1	111	108.2	131.5	123.6	128.7	103.5	132.5	95.2	130	108.9
High	Q9H0L4	Cleavage stimulation factor subunit 2 tau variant OS=Homo sapiens OX=9606 GN=CSTF2T PE=1 SV=1	0	122.994	38	17	42	9	9	616	64.4	7.25	189.49	2	1391.4	1378.9	1366.8	1275.6	1404.3	1423.7	1295.3	1313.9	1303.2	1269.5	1088.7	1231.9	1084.9	1217.8	1202.1	1043.4	1295.3	1040	1097.3	1255.4
High	Q15554	Telomeric repeat-binding factor 2 OS=Homo sapiens OX=9606 GN=TERF2 PE=1 SV=3	0	122.958	48	18	41	5	18	542	59.6	9.35	187.43	0	1361.4	1291.7	1220.6	1217.6	1232.1	1134	1210	1219.8	1090.5	1210.5	1065.1	1154	968.9	1162.4	1054.7	831.1	1210	965.5	918.2	1197
High	P51649-2	Isoform 2 of Succinate-semialdehyde dehydrogenase, mitochondrial OS=Homo sapiens OX=9606 GN=ALDH5A1	0	122.942	47	19	39	0	19	548	58.6	8.09	162.93	0	926.5	1014.6	887.3	953	882.7	826.5	840.5	834.9	756.1	1626.2	724.9	906.5	704.3	909.8	755.6	605.7	840.5	660.9	636.7	1608.1
High	O75746	Calcium-binding mitochondrial carrier protein Aralar1 OS=Homo sapiens OX=9606 GN=SLC25A12 PE=1 SV=2	0	122.875	47	26	42	0	20	678	74.7	8.38	142.61	4	612.4	706.5	551.6	833	681.1	720.3	625.9	722.5	614.1	702.3	479.1	631.2	437.8	795.2	583	527.9	625.9	571.9	517.1	694.5
High	O75521	Enoyl-CoA delta isomerase 2, mitochondrial OS=Homo sapiens OX=9606 GN=ECI2 PE=1 SV=4	0	122.812	46	15	39	0	15	394	43.6	9	205.74	0	1904.7	1526	1820.4	1420.1	1959.1	1411.3	1992.2	1361.2	1655.4	1434.1	1490.2	1363.4	1444.9	1355.7	1676.9	1034.3	1992.2	1077.5	1393.8	1418.2
High	P62753	40S ribosomal protein S6 OS=Homo sapiens OX=9606 GN=RPS6 PE=1 SV=1	0	122.796	40	13	77	0	13	249	28.7	10.84	315.14	0	5125.4	4495.4	4723.8	5285.5	4878.3	4659.7	4902.8	4444.8	4951.8	4517.9	4010.1	4016.3	3749.5	5045.8	4175.7	3415.1	4902.8	3518.3	4169.3	4467.6
High	Q16543	Hsp90 co-chaperone Cdc37 OS=Homo sapiens OX=9606 GN=CDC37 PE=1 SV=1	0	122.66	47	20	62	1	20	378	44.4	5.25	250.97	0	1479.6	1814.6	1419.3	1642.8	1254.9	1652.6	1132	1555.4	1249.8	1472.6	1157.6	1621.2	1126.6	1568.3	1074.2	1211.2	1132	1231.2	1052.3	1456.2
High	Q15437	Protein transport protein Sec23B OS=Homo sapiens OX=9606 GN=SEC23B PE=1 SV=2	0	122.63	41	24	50	0	20	767	86.4	6.89	198.89	0	1521.4	1862.3	1444.5	2119.7	1620.5	2034	1543.8	2000.7	1476.8	2036.7	1190.3	1663.8	1146.6	2023.6	1387.1	1490.7	1543.8	1583.7	1243.4	2014
High	A6NMQ1	DNA polymerase OS=Homo sapiens OX=9606 GN=POLA1 PE=1 SV=1	0	122.59	27	30	38	0	30	1468	166.4	5.81	148.96	0	1351.5	1261.7	1180.8	1273.1	1400.3	1129	1340.6	1087.9	1180.6	1193.4	1057.4	1127.2	937.3	1215.4	1198.6	827.5	1340.6	861.2	994	1180.1
High	E9PB61	THO complex subunit 4 OS=Homo sapiens OX=9606 GN=ALYREF PE=1 SV=1	0	122.587	58	12	91	0	12	264	27.5	11.05	481.74	0	1932.3	1674.2	1981.6	1617.7	1747	2044.9	1551.8	1905.3	1913.4	1733.7	1511.8	1495.8	1572.9	1544.3	1495.4	1498.7	1551.8	1508.2	1611	1714.4
High	P11177	Pyruvate dehydrogenase E1 component subunit beta, mitochondrial OS=Homo sapiens OX=9606 GN=PDHB PE=1 SV=3	0	122.438	61	14	64	0	14	359	39.2	6.65	296.94	0										114.6										113.3
High	Q9UNZ2-4	Isoform 2 of NSFL1 cofactor p47 OS=Homo sapiens OX=9606 GN=NSFL1C	0	122.398	61	18	55	1	1	339	37.3	5.11	233.62	0	90.4	146.1	101.6	140.3	65.6	110.5	47.8	113.1	91.6	90.1	70.8	130.6	80.6	134	56.2	81	47.8	89.5	77.1	89.1
High	P28066	Proteasome subunit alpha type-5 OS=Homo sapiens OX=9606 GN=PSMA5 PE=1 SV=3	0	122.327	52	11	108	4	11	241	26.4	4.79	524.23	0	482.2	424.9	514.8	403	457.5	490.5	390.8	474.8	489.8	426.5	377.3	379.7	408.7	384.7	391.6	359.5	390.8	375.8	412.4	421.7
High	P51148-2	Isoform 2 of Ras-related protein Rab-5C OS=Homo sapiens OX=9606 GN=RAB5C	0	122.303	71	13	64	0	9	249	27	8.66	294.45	3	294.3	334.6	220.3	294.6	290.4	585	834.3	1730.8	1791.1	1633.9	230.2	299	174.9	281.3	248.6	428.7	834.3	1370.1	1508.1	1615.7
High	Q10713	Mitochondrial-processing peptidase subunit alpha OS=Homo sapiens OX=9606 GN=PMPCA PE=1 SV=2	0	122.299	46	20	49	6	20	525	58.2	6.92	199.3	0	1636.5	1284.3	1583.4	1243.4	1379.6	2140.9	1883.9	2712.7	2802.9	2465.7	1280.4	1147.4	1256.8	1187	1180.9	1569	1883.9	2147.3	2359.9	2438.2
High	A0A2U3TZH3	Elongation factor 1-alpha OS=Homo sapiens OX=9606 GN=EEF1A2 PE=1 SV=1	0	122.264	43	14	297	0	2	496	54.3	9.04	1866.83	0
High	P39656	Dolichyl-diphosphooligosaccharide--protein glycosyltransferase 48 kDa subunit OS=Homo sapiens OX=9606 GN=DDOST PE=1 SV=4	0	122.115	42	16	64	0	16	456	50.8	6.55	274.04	0	2205.6	2693.8	2828.4	2559.6	3130.9	2493.4	2948.5	2341.3	2552.3	2922.1	1725.6	2406.7	2245	2443.5	2680	1827.4	2948.5	1853.3	2149	2889.5
High	Q14146	Unhealthy ribosome biogenesis protein 2 homolog OS=Homo sapiens OX=9606 GN=URB2 PE=1 SV=2	0	122.074	23	25	30	21	25	1524	170.4	7.31	116.05	0	373.6	704.3	666.2	986.9	948.2	980.1	897.8	946	870.6	920.8	292.3	629.3	528.8	942.2	811.7	718.3	897.8	748.8	733	910.5
High	O60684	Importin subunit alpha-7 OS=Homo sapiens OX=9606 GN=KPNA6 PE=1 SV=1	0	122.056	44	21	53	3	13	536	60	4.98	212.46	3	1557.3	1421.9	1512.4	1598.2	1667.1	2136.9	2027.5	2049.4	1966	1904.7	1218.4	1270.4	1200.5	1525.7	1427	1566.1	2027.5	1622.3	1655.3	1883.5
High	Q9UBU9	Nuclear RNA export factor 1 OS=Homo sapiens OX=9606 GN=NXF1 PE=1 SV=1	0	122.04	40	20	46	0	19	619	70.1	8.51	186.26	0	1260	1263.8	1138.6	1231.3	1300.3	1213.9	1271.7	1105.2	1116.7	1221.9	985.8	1129.1	903.7	1175.5	1113	889.6	1271.7	874.8	940.2	1208.3
High	Q15061	WD repeat-containing protein 43 OS=Homo sapiens OX=9606 GN=WDR43 PE=1 SV=3	0	122.019	45	23	44	12	23	677	74.8	5.57	178.55	0	983.1	1140.9	901.8	1104.2	780.2	809	755	1238.8	1124.4	1144.8	769.1	1019.3	715.8	1054.1	667.9	592.9	755	980.6	946.7	1132.1
High	O60885	Bromodomain-containing protein 4 OS=Homo sapiens OX=9606 GN=BRD4 PE=1 SV=2	0	121.964	25	30	44	8	22	1362	152.1	9.19	160.4	4	990.7	783	924.1	772.2	950.5	1759.9	2037.2	2071.4	2237.6	2082.7	775.1	699.6	733.5	737.2	813.6	1289.8	2037.2	1639.7	1884	2059.5
High	Q5QJE6	Deoxynucleotidyltransferase terminal-interacting protein 2 OS=Homo sapiens OX=9606 GN=DNTTIP2 PE=1 SV=2	0	121.864	35	20	44	10	20	756	84.4	6.16	198.72	0	558.5	517.2	550.5	508.7	506.6	861.2	814.4	782.4	759.3	756.1	436.9	462.1	437	485.6	433.6	631.2	814.4	619.3	639.3	747.7
High	Q9NPI6	mRNA-decapping enzyme 1A OS=Homo sapiens OX=9606 GN=DCP1A PE=1 SV=3	0	121.762	54	18	37	0	18	582	63.2	6.25	153.24	0	307.1	302.4	311.1	286.4	284.9	375	249.7	346.6	301.6	291.6	240.3	270.2	246.9	273.4	243.9	274.8	249.7	274.3	254	288.3
High	A6NF51	3'(2'),5'-bisphosphate nucleotidase 1 OS=Homo sapiens OX=9606 GN=BPNT1 PE=1 SV=2	0	121.73	72	17	45	1	1	291	31.7	5.54	197.78	0
High	Q9Y570	Protein phosphatase methylesterase 1 OS=Homo sapiens OX=9606 GN=PPME1 PE=1 SV=3	0	121.566	57	19	52	0	19	386	42.3	5.97	215.78	0	2334.4	2259.3	2132.5	2187.1	2139.4	1805.5	2104.1	2382	2511.6	2430.2	1826.4	2018.6	1692.7	2087.9	1831.3	1323.2	2104.1	1885.5	2114.7	2403.1
High	Q96I25	Splicing factor 45 OS=Homo sapiens OX=9606 GN=RBM17 PE=1 SV=1	0	121.532	52	19	62	7	18	401	44.9	5.97	248.41	1	1593.8	2191.3	2359.9	2775	2909.4	2977.3	2602.8	2900.1	2846.6	2684.7	1247	1957.7	1873.2	2649.2	2490.3	2182	2602.8	2295.6	2396.7	2654.8
High	Q13283	Ras GTPase-activating protein-binding protein 1 OS=Homo sapiens OX=9606 GN=G3BP1 PE=1 SV=1	0	121.417	54	17	55	12	17	466	52.1	5.52	246.34	0	755.9	793.7	738.7	754.3	778.7	621	771.6	574.2	584	585.9	591.4	709.1	586.4	720.1	666.5	455.1	771.6	454.6	491.7	579.3
High	Q6P1J9	Parafibromin OS=Homo sapiens OX=9606 GN=CDC73 PE=1 SV=1	0	121.383	49	22	52	0	22	531	60.5	9.61	187.07	0	2275.8	2546.6	2078.7	2428.4	2097	2291.7	1987.5	2335.7	2018.9	2281.8	1780.6	2275.2	1650	2318.3	1795	1679.6	1987.5	1848.9	1699.8	2256.4
High	O95801	Tetratricopeptide repeat protein 4 OS=Homo sapiens OX=9606 GN=TTC4 PE=1 SV=3	0	121.276	58	17	49	17	17	387	44.7	5.6	217.74	0	627.3	732.1	783.4	820.1	859.3	906.3	799.3	1330	1226.9	1155.6	490.8	654.1	621.8	782.9	735.6	664.2	799.3	1052.7	1033	1142.8
High	Q9UPN9	E3 ubiquitin-protein ligase TRIM33 OS=Homo sapiens OX=9606 GN=TRIM33 PE=1 SV=3	0	121.241	23	22	37	0	20	1127	122.5	6.67	137.12	0	477	463.7	441.1	446.5	415.9	406.3	408	395.4	391.9	401.5	373.2	414.3	350.1	426.3	356	297.8	408	313	329.9	397
High	O95336	6-phosphogluconolactonase OS=Homo sapiens OX=9606 GN=PGLS PE=1 SV=2	0	121.221	71	12	54	1	12	258	27.5	6.05	247.78	0	1105.4	1738.3	1665.4	1662.3	1723.6	1617.5	1630.4	1601.6	1477.1	1537.8	864.8	1553.1	1321.9	1586.9	1475.4	1185.5	1630.4	1267.7	1243.7	1520.6
High	A0A087WZN1	Isocitrate dehydrogenase [NAD] subunit, mitochondrial OS=Homo sapiens OX=9606 GN=IDH3B PE=1 SV=1	0	121.164	55	20	55	0	19	387	42.4	8.46	238.1	0	2773.7	3145.9	2863	2982.2	2865.8	3048.4	2688.6	2981.8	2641.3	2880.3	2170.1	2810.6	2272.5	2846.9	2453.1	2234.2	2688.6	2360.3	2223.9	2848.2
High	O75822	Eukaryotic translation initiation factor 3 subunit J OS=Homo sapiens OX=9606 GN=EIF3J PE=1 SV=2	0	121.116	53	16	72	0	16	258	29	4.83	317.34	0	737	930.3	739.5	847.8	723.5	865.7	653.3	780.7	696.4	804.8	576.6	831.2	587	809.4	619.3	634.5	653.3	618	586.4	795.8
High	Q9UJX3	Anaphase-promoting complex subunit 7 OS=Homo sapiens OX=9606 GN=ANAPC7 PE=1 SV=4	0	121.11	44	23	43	0	23	599	66.8	5.64	159.73	0	2220.8	1841	2173	1907.2	2144.2	1890.7	2085.8	1820.6	2009.9	1766	1737.5	1644.8	1724.8	1820.7	1835.4	1385.7	2085.8	1441.2	1692.2	1746.3
High	P15531-2	Isoform 2 of Nucleoside diphosphate kinase A OS=Homo sapiens OX=9606 GN=NME1	0	121.09	74	11	100	0	2	177	19.6	5.58	398.09	0
High	Q9BXS5-2	Isoform 2 of AP-1 complex subunit mu-1 OS=Homo sapiens OX=9606 GN=AP1M1	0	121.037	63	21	58	0	21	435	49.8	7.61	244.59	0	2881.7	2732.7	2648.8	2544.4	2472.5	2061.4	2402.7	2001.2	2080.9	2038.9	2254.6	2441.5	2102.5	2429	2116.4	1510.8	2402.7	1584.1	1752	2016.2
High	Q14318-2	Isoform 2 of Peptidyl-prolyl cis-trans isomerase FKBP8 OS=Homo sapiens OX=9606 GN=FKBP8	0	121.028	61	18	46	0	18	413	44.6	4.84	204.14	0	377.8	322.2	322.3	261.4	291.2	223.8	274	201.1	230.6	204.4	295.6	287.9	255.8	249.6	249.3	164	274	159.2	194.2	202.1
High	Q9NVN8	Guanine nucleotide-binding protein-like 3-like protein OS=Homo sapiens OX=9606 GN=GNL3L PE=1 SV=1	0	120.808	48	24	50	22	22	582	65.5	8.44	176.63	0	184.8	355.7	358.5	337.2	350.5	301	309.2	283.2	285.7	269.8	144.6	317.8	284.6	321.9	300	220.6	309.2	224.1	240.5	266.8
High	H0Y6E7	RNA-binding motif protein, X chromosome (Fragment) OS=Homo sapiens OX=9606 GN=RBMX PE=1 SV=2	0	120.778	71	29	94	1	1	292	31.8	9.85	337.84	0	86.4	71.9	89	56.8	65.6	92.6	56.3	93.4	100.6	61.6	67.6	64.3	70.7	54.2	56.2	67.9	56.3	73.9	84.7	60.9
High	Q8N8A6	ATP-dependent RNA helicase DDX51 OS=Homo sapiens OX=9606 GN=DDX51 PE=1 SV=3	0	120.774	39	20	43	20	20	666	72.4	8.16	186.87	0	816.8	730.2	742.5	732.1	763.1	746.4	673.1	810.8	778.8	760.1	639.1	652.4	589.4	698.9	653.2	547	673.1	641.8	655.7	751.6
High	P25789	Proteasome subunit alpha type-4 OS=Homo sapiens OX=9606 GN=PSMA4 PE=1 SV=1	0	120.73	66	12	71	0	12	261	29.5	7.72	279.65	0	5768.5	5136.5	5264.8	4934.6	5492.7	4574.2	5111.3	4307.2	4661.9	4498.5	4513.2	4589.1	4178.9	4710.9	4701.6	3352.4	5111.3	3409.4	3925.2	4448.4
High	Q13185	Chromobox protein homolog 3 OS=Homo sapiens OX=9606 GN=CBX3 PE=1 SV=4	0	120.602	66	11	91	5	9	183	20.8	5.33	403.24	0	2755.5	1988.2	2685.3	1986.3	1985.2	1474.2	1901.4	1496.4	2082.6	1324.9	2155.9	1776.4	2131.5	1896.3	1699.3	1080.5	1901.4	1184.5	1753.5	1310.1
High	Q13098-7	Isoform 2 of COP9 signalosome complex subunit 1 OS=Homo sapiens OX=9606 GN=GPS1	0	120.516	43	23	54	0	23	527	59	6.32	223.43	0	2108	2345.1	1974.1	2332.7	1921.7	2349.2	1773.5	2270	1835.6	2065.8	1649.3	2095.2	1566.9	2226.9	1645	1721.7	1773.5	1796.9	1545.5	2042.8
High	Q00534	Cyclin-dependent kinase 6 OS=Homo sapiens OX=9606 GN=CDK6 PE=1 SV=1	0	120.507	63	18	68	17	17	326	36.9	6.46	248.54	0	1596.9	2166.4	1425.3	2049.6	1465.5	1693.4	1500.8	1638.2	1137.9	1760.5	1249.4	1935.5	1131.4	1956.7	1254.4	1241.1	1500.8	1296.8	958.1	1740.9
High	P50542-2	Isoform 2 of Peroxisomal targeting signal 1 receptor OS=Homo sapiens OX=9606 GN=PEX5	0	120.484	48	19	33	0	19	602	66.8	4.53	136.05	0
High	O75592	E3 ubiquitin-protein ligase MYCBP2 OS=Homo sapiens OX=9606 GN=MYCBP2 PE=1 SV=4	0	120.456	9	26	33	0	26	4678	513.3	7.02	125.95	0	590.4	635.6	597	633.8	620.9	693.6	595.4	650.3	607.9	591.6	461.9	567.9	473.9	605.1	531.5	508.3	595.4	514.8	511.8	585
High	Q14232	Translation initiation factor eIF-2B subunit alpha OS=Homo sapiens OX=9606 GN=EIF2B1 PE=1 SV=1	0	120.443	69	19	53	6	19	305	33.7	7.33	214.61	0	1604.5	1562.2	1555	1570.7	1655	1617	1478.6	1555.1	1575.4	1485.6	1255.3	1395.7	1234.3	1499.5	1416.7	1185.1	1478.6	1231	1326.5	1469
High	Q9Y2W2	WW domain-binding protein 11 OS=Homo sapiens OX=9606 GN=WBP11 PE=1 SV=1	0	120.433	35	21	51	18	21	641	70	8.38	189.89	0	1555.4	1622.3	1628	1570.4	1577.5	1973.5	1908	1813.9	1900.3	1828.5	1216.9	1449.4	1292.2	1499.2	1350.3	1446.4	1908	1435.9	1600	1808.1
High	Q9BWF3	RNA-binding protein 4 OS=Homo sapiens OX=9606 GN=RBM4 PE=1 SV=1	0	120.4	54	18	55	0	4	364	40.3	7.08	233.9	8	3149.9	3040.2	3097.9	2868.9	3105.6	3316.1	2867	3140.8	2919.5	3220.8	2464.5	2716.2	2459	2738.8	2658.3	2430.4	2867	2486.2	2458.2	3184.9
High	O75131	Copine-3 OS=Homo sapiens OX=9606 GN=CPNE3 PE=1 SV=1	0	120.393	48	20	51	5	20	537	60.1	5.85	195.63	0	1303.5	822.5	1195	790.4	1334.2	1061.4	1629.2	1044.5	1443.1	1095.4	1019.8	734.9	948.6	754.6	1142	777.9	1629.2	826.8	1215	1083.1
High	Q16539-2	Isoform CSBP1 of Mitogen-activated protein kinase 14 OS=Homo sapiens OX=9606 GN=MAPK14	0	120.361	67	17	44	2	2	360	41.5	5.88	221.04	0	94.8	83.8	103.4	88.2	90.7	101.2	76.1	319.9	285.8	303.8	74.1	74.9	82	84.2	77.6	74.1	76.1	253.2	240.7	300.4
High	Q86UK7	E3 ubiquitin-protein ligase ZNF598 OS=Homo sapiens OX=9606 GN=ZNF598 PE=1 SV=1	0	120.17	36	24	36	0	24	904	98.6	8.4	137.47	0	499.2	449	515.9	512.2	623.5	807.6	915.6	819.4	879.3	705	390.6	401.1	409.5	489	533.7	591.9	915.6	648.6	740.3	697.1
High	Q8IWV8	E3 ubiquitin-protein ligase UBR2 OS=Homo sapiens OX=9606 GN=UBR2 PE=1 SV=1	0	120.143	20	29	37	0	29	1755	200.4	6.24	131.72	0	673.8	630.9	642.4	620.3	611.5	609.4	575.2	597.8	547.3	534.1	527.1	563.6	509.9	592.2	523.5	446.6	575.2	473.2	460.8	528.2
High	Q96L91	E1A-binding protein p400 OS=Homo sapiens OX=9606 GN=EP400 PE=1 SV=4	0	120.041	12	25	29	0	25	3159	343.3	9.19	115.77	0	168.5	150.8	164.9	154.5	156.7	178.8	143.1	338	313.8	297.3	131.8	134.7	130.9	147.5	134.1	131	143.1	267.5	264.2	294
High	Q5VT52	Regulation of nuclear pre-mRNA domain-containing protein 2 OS=Homo sapiens OX=9606 GN=RPRD2 PE=1 SV=1	0	119.964	26	27	33	0	27	1461	155.9	7.42	129.36	0	219.4	197.9	212.7	244.7	284.7	300.5	254.3	308.9	275.8	229.7	171.6	176.8	168.8	233.6	243.7	220.2	254.3	244.5	232.2	227.2
High	P61163	Alpha-centractin OS=Homo sapiens OX=9606 GN=ACTR1A PE=1 SV=1	0	119.921	64	21	75	1	9	376	42.6	6.64	310.9	5	2222	2023.9	2217.3	2352.7	1892.9	1991.1	1790.3	1895.8	1976.5	1800.5	1738.4	1808.2	1760	2246.1	1620.3	1459.3	1790.3	1500.7	1664.2	1780.5
High	Q86TB9	Protein PAT1 homolog 1 OS=Homo sapiens OX=9606 GN=PATL1 PE=1 SV=2	0	119.909	42	25	45	0	25	770	86.8	6.67	160.84	0	1423.2	1254.1	1334.7	1175.5	1382.6	1170.7	1343.1	1115.6	1223.3	1094.4	1113.5	1120.4	1059.4	1122.2	1183.5	858	1343.1	883.1	1030	1082.2
High	Q9Y4C8	Probable RNA-binding protein 19 OS=Homo sapiens OX=9606 GN=RBM19 PE=1 SV=3	0	119.893	28	23	37	22	23	960	107.3	6.54	137.43	0	437.6	476	408.6	451.3	418	441.1	409.9	416.2	383.5	698.2	342.3	425.3	324.3	430.8	357.8	323.2	409.9	329.4	322.9	690.4
High	Q9H2P0	Activity-dependent neuroprotector homeobox protein OS=Homo sapiens OX=9606 GN=ADNP PE=1 SV=1	0	119.735	28	28	37	0	28	1102	123.5	7.34	141.3	0	623.2	555.4	564.7	543.7	613.8	589.4	533.8	565	525.9	667.8	487.6	496.3	448.2	519	525.4	432	533.8	447.2	442.8	660.3
High	B7ZL14	FNBP1 protein OS=Homo sapiens OX=9606 GN=FNBP1 PE=1 SV=1	0	119.714	42	23	56	1	23	551	64	5.24	203.13	0	1667.1	1867.6	1547.4	1823.1	1721.3	1845.4	1733.6	1798	1817.7	2558.5	1304.3	1668.6	1228.2	1740.4	1473.4	1352.5	1733.6	1423.2	1530.5	2530
High	Q9H9Y6-3	Isoform 3 of DNA-directed RNA polymerase I subunit RPA2 OS=Homo sapiens OX=9606 GN=POLR1B	0	119.705	25	24	35	0	24	1173	132.2	7.93	130.62	0	871.4	805.4	820.9	766.3	853.4	836.7	988	880.3	959.7	909.8	681.8	719.6	651.6	731.6	730.5	613.2	988	696.8	808.1	899.6
High	Q16566	Calcium/calmodulin-dependent protein kinase type IV OS=Homo sapiens OX=9606 GN=CAMK4 PE=1 SV=1	0	119.591	60	22	42	15	22	473	51.9	5.82	164.99	0	1477.4	1385.3	1333.2	1339.5	1413.7	1175.6	1404.8	1151.8	1191.8	1136.5	1155.9	1237.6	1058.2	1278.8	1210.1	861.6	1404.8	911.8	1003.5	1123.8
High	P46926	Glucosamine-6-phosphate isomerase 1 OS=Homo sapiens OX=9606 GN=GNPDA1 PE=1 SV=1	0	119.52	78	16	52	0	12	289	32.6	6.92	237.87	0	1066.7	801.2	1010.8	1478	1968.2	1390.6	1728.2	1345.2	1651.7	1233	834.5	715.8	802.3	1411	1684.7	1019.2	1728.2	1064.8	1390.7	1219.2
High	Q5T3I0-3	Isoform 3 of G patch domain-containing protein 4 OS=Homo sapiens OX=9606 GN=GPATCH4	0	119.397	47	21	44	0	21	451	50.9	9.63	146.36	0	867.7	811.5	820.4	1071.2	1105.2	1180.1	1013.8	1144.3	1054.7	1185.1	678.9	725	651.2	1022.6	946	864.9	1013.8	905.8	888.1	1171.9
High	O15446-2	Isoform 2 of DNA-directed RNA polymerase I subunit RPA34 OS=Homo sapiens OX=9606 GN=CD3EAP	0	119.303	58	15	31	0	15	512	55.1	8.37	175.06	0
High	Q9H6W3	Ribosomal oxygenase 1 OS=Homo sapiens OX=9606 GN=RIOX1 PE=1 SV=2	0	119.211	58	22	30	6	22	641	71	6.46	138.58	0	164.2	156.2	138.4	144.2	155	112.4	161.2	107.8	102.9	122.7	128.5	139.5	109.9	137.7	132.7	82.4	161.2	85.4	86.7	121.3
High	O94874-3	Isoform 3 of E3 UFM1-protein ligase 1 OS=Homo sapiens OX=9606 GN=UFL1	0	119.159	54	24	44	1	1	509	57.5	6.3	191.29	0
High	Q6IA86-6	Isoform 6 of Elongator complex protein 2 OS=Homo sapiens OX=9606 GN=ELP2	0	119.15	35	23	37	0	23	891	99.9	6.42	131.35	0	583.7	566.8	542.6	551.8	562.5	484.4	536.2	456.8	447.7	412.9	456.7	506.4	430.7	526.8	481.4	355	536.2	361.6	376.9	408.3
High	O94915	Protein furry homolog-like OS=Homo sapiens OX=9606 GN=FRYL PE=1 SV=2	0	119.086	11	27	33	0	13	3013	339.4	5.58	124.01	2	798.1	715.8	767.5	705.2	781.8	731.2	725.3	701.8	706.5	694.2	624.4	639.5	609.2	673.2	669.2	535.9	725.3	555.6	594.9	686.5
High	P78417	Glutathione S-transferase omega-1 OS=Homo sapiens OX=9606 GN=GSTO1 PE=1 SV=2	0	119.067	66	18	81	0	18	241	27.5	6.6	280.35	0	4074	3555.3	3811.4	3345	3990.7	3729.6	3750.7	5805	6060.8	5377.2	3187.4	3176.4	3025.3	3193.3	3415.9	2733.4	3750.7	4595.1	5103	5317.3
High	Q9NTJ5	Phosphatidylinositide phosphatase SAC1 OS=Homo sapiens OX=9606 GN=SACM1L PE=1 SV=2	0	119.013	45	25	50	4	25	587	66.9	7.12	194.64	0	1704.4	1814.2	2051.1	2060.9	2549.7	1957.7	2501.9	1822.4	2154.7	1901.4	1333.5	1620.9	1628.1	1967.5	2182.5	1434.8	2501.9	1442.6	1814.2	1880.3
High	Q9C0J8	pre-mRNA 3' end processing protein WDR33 OS=Homo sapiens OX=9606 GN=WDR33 PE=1 SV=2	0	119.001	26	22	38	16	22	1336	145.8	9.17	164.45	0	1515	1357.7	1538	1284.3	1347	1378.7	1248.8	1349	1372	1188.2	1185.3	1213	1220.8	1226.1	1153	1010.4	1248.8	1067.8	1155.2	1175
High	E7EMB3	Calmodulin-2 OS=Homo sapiens OX=9606 GN=CALM2 PE=1 SV=1	0	118.606	56	10	139	0	9	196	21.7	4.56	643.51	1	3889.9	5252.2	5015	4881.8	3864	3949.2	3663.1	3757.3	3636.5	3566.2	3043.4	4692.5	3980.7	4660.5	3307.5	2894.4	3663.1	2974.1	3061.8	3526.4
High	A0A096LPC5	WASH complex subunit 2C OS=Homo sapiens OX=9606 GN=WASHC2C PE=1 SV=1	0	118.593	26	22	32	0	1	1341	147.1	4.81	135.04	0
High	P29350-4	Isoform 4 of Tyrosine-protein phosphatase non-receptor type 6 OS=Homo sapiens OX=9606 GN=PTPN6	0	118.508	49	24	42	0	23	624	70.1	7.9	143.19	0	695.1	871.7	695.1	828.3	617.7	761.4	609.7	711.7	558.9	670.5	543.8	778.8	551.7	790.7	528.8	558	609.7	563.4	470.6	663
High	Q9H0B6	Kinesin light chain 2 OS=Homo sapiens OX=9606 GN=KLC2 PE=1 SV=1	0	118.48	43	23	45	0	15	622	68.9	7.15	168.92	0	291.8	253.3	263	239.5	245.6	258.3	211.3	249.1	242	258.4	228.3	226.3	208.8	228.7	210.2	189.3	211.3	197.2	203.7	255.5
High	P31483	Nucleolysin TIA-1 isoform p40 OS=Homo sapiens OX=9606 GN=TIA1 PE=1 SV=3	0	118.371	52	15	34	0	10	386	42.9	7.74	157.55	2	847.5	1128.7	973.3	1059.5	1030.7	1089	1008.4	1067.5	875.8	1009.6	663.1	1008.4	772.5	1011.4	882.3	798.1	1008.4	845	737.4	998.4
High	P62906	60S ribosomal protein L10a OS=Homo sapiens OX=9606 GN=RPL10A PE=1 SV=2	0	118.37	47	12	78	11	12	217	24.8	9.94	342.72	0	2880.7	2657.7	2675.6	2579.8	2706.6	2534.7	2615.1	2382.8	2529.3	2430.6	2253.8	2374.5	2123.7	2462.8	2316.7	1857.7	2615.1	1886.2	2129.6	2403.5
High	Q13724	Mannosyl-oligosaccharide glucosidase OS=Homo sapiens OX=9606 GN=MOGS PE=1 SV=5	0	118.36	47	28	39	0	28	837	91.9	8.9	143.56	0	1428.4	1330.4	1395.3	1609.8	1809.9	1547.6	1638.7	1582.8	1545.9	1501.7	1117.6	1188.6	1107.5	1536.8	1549.3	1134.2	1638.7	1252.9	1301.6	1485
High	Q9C0C2	182 kDa tankyrase-1-binding protein OS=Homo sapiens OX=9606 GN=TNKS1BP1 PE=1 SV=4	0	118.327	21	27	30	5	27	1729	181.7	4.86	103.28	0	338.9	356.6	300.7	330.4	315.5	421.2	367.7	383.4	363.4	355.4	265.1	318.6	238.6	315.4	270.1	308.7	367.7	303.5	306	351.5
High	Q9ULX6	A-kinase anchor protein 8-like OS=Homo sapiens OX=9606 GN=AKAP8L PE=1 SV=4	0	118.327	37	21	44	0	21	646	71.6	5.05	176.1	0	906.9	955.9	819.3	1195.2	985.6	961.6	949.3	896.8	861	894.8	709.6	854	650.3	1141	843.6	704.7	949.3	709.9	725	884.9
High	P32969	60S ribosomal protein L9 OS=Homo sapiens OX=9606 GN=RPL9 PE=1 SV=1	0	118.219	66	11	86	0	11	192	21.9	9.95	406.43	0	681.3	632.2	668.5	620.3	668.5	647.4	597.8	627.2	644.3	572.5	533.1	564.8	530.7	592.2	572.2	474.4	597.8	496.5	542.5	566.1
High	E9PK91	Bcl-2-associated transcription factor 1 OS=Homo sapiens OX=9606 GN=BCLAF1 PE=1 SV=1	0	118.208	32	27	51	0	1	871	100.3	9.95	186.3	0
High	P16435	NADPH--cytochrome P450 reductase OS=Homo sapiens OX=9606 GN=POR PE=1 SV=2	0	118.195	38	24	37	1	24	677	76.6	5.58	132.21	0	952.3	977.6	867.1	964.7	862.8	891.9	803.4	877.5	733.6	812.8	745.1	873.4	688.2	921	738.6	653.7	803.4	694.6	617.6	803.7
High	Q14165	Malectin OS=Homo sapiens OX=9606 GN=MLEC PE=1 SV=1	0	118.151	43	13	52	2	13	292	32.2	5.41	228.09	0	1364.3	1339.3	1276.3	1317.3	1226.2	1256.8	1097.4	1207.4	1185.2	1147.6	1067.4	1196.6	1013	1257.6	1049.6	921.1	1097.4	955.7	997.9	1134.9
High	Q9Y6G9	Cytoplasmic dynein 1 light intermediate chain 1 OS=Homo sapiens OX=9606 GN=DYNC1LI1 PE=1 SV=3	0	118.113	47	22	49	1	21	523	56.5	6.42	175.41	0	716.6	788.5	697.2	743.2	738.5	908.9	1093.8	879.4	894	885.9	560.7	704.5	553.4	709.5	632.1	666.1	1093.8	696.1	752.7	876
High	P18085	ADP-ribosylation factor 4 OS=Homo sapiens OX=9606 GN=ARF4 PE=1 SV=3	0	118.104	83	12	72	0	7	180	20.5	7.14	317.21	0	1333.2	1251.4	1188	1192.5	1098.9	925.7	991.2	907.6	949.6	1223.7	1043.1	1118.1	943	1138.4	940.6	678.4	991.2	718.4	799.5	1210.1
High	P61586	Transforming protein RhoA OS=Homo sapiens OX=9606 GN=RHOA PE=1 SV=1	0	118.091	79	14	86	3	6	193	21.8	6.1	356.03	3	804	627.1	796.9	602.4	765.6	685.2	650	2474	2822.2	2244.4	629.1	560.3	632.5	575.1	655.3	502.2	650	1958.4	2376.2	2219.4
High	Q2TAY7	WD40 repeat-containing protein SMU1 OS=Homo sapiens OX=9606 GN=SMU1 PE=1 SV=2	0	118.055	40	16	48	7	16	513	57.5	7.18	195.45	0	1920.1	1885.2	1929	2488.1	2567.1	3974.9	4192.9	3674.5	3858.4	3766.7	1502.2	1684.3	1531.2	2375.3	2197.4	2913.2	4192.9	2908.6	3248.7	3724.7
High	P07737	Profilin-1 OS=Homo sapiens OX=9606 GN=PFN1 PE=1 SV=2	0	118.04	71	10	263	0	10	140	15	8.27	1047.75	0	3589.4	3406.2	2926.4	3288.8	4162	2573.5	4272.4	2500.1	2724.2	2839.4	2808.3	3043.2	2322.8	3139.7	3562.6	1886.1	4272.4	1979	2293.7	2807.7
High	Q9Y223-2	Isoform 2 of Bifunctional UDP-N-acetylglucosamine 2-epimerase/N-acetylmannosamine kinase OS=Homo sapiens OX=9606 GN=GNE	0	118.006	36	23	34	0	23	753	83	6.93	120.3	0	647.3	654.9	611.5	562.3	608.9	768.3	558.1	603.8	716.6	664.3	506.4	585.1	485.4	536.8	521.2	563.1	558.1	477.9	603.3	656.9
High	Q9BYT8	Neurolysin, mitochondrial OS=Homo sapiens OX=9606 GN=NLN PE=1 SV=1	0	117.924	39	24	39	1	24	704	80.6	6.64	149.84	0	1357.8	1246.1	1322	1153	1318.6	1132	1290.4	1202.1	1171	1110.7	1062.3	1113.3	1049.3	1100.7	1128.7	829.7	1290.4	951.6	986	1098.3
High	P00387-3	Isoform 3 of NADH-cytochrome b5 reductase 3 OS=Homo sapiens OX=9606 GN=CYB5R3	0	117.865	67	16	63	0	16	334	38.2	6.9	299.93	0	783.6	740.7	739	679.3	826.5	787.5	744	754.9	811.8	678.3	613.1	661.8	586.6	648.5	707.5	577.1	744	597.6	683.6	670.8
High	Q9H6Z4-2	Isoform 2 of Ran-binding protein 3 OS=Homo sapiens OX=9606 GN=RANBP3	0	117.859	35	15	35	0	1	562	59.7	4.81	157.49	4	1259.8	1377.7	1125.6	1371.5	1256.4	1266.4	1207.8	1146.7	1017.3	1248.2	985.7	1230.9	893.4	1309.3	1075.5	928.2	1207.8	907.7	856.5	1234.3
High	Q99490-2	Isoform 2 of Arf-GAP with GTPase, ANK repeat and PH domain-containing protein 2 OS=Homo sapiens OX=9606 GN=AGAP2	0	117.748	37	24	36	3	23	836	90.5	8.78	131.24	0	1422.9	1131.8	1546.1	1098	1456.4	1133.7	1434.6	1098.5	1367.3	1009.2	1113.3	1011.2	1227.2	1048.2	1246.6	830.9	1434.6	869.5	1151.2	998
High	Q9Y6N5	Sulfide:quinone oxidoreductase, mitochondrial OS=Homo sapiens OX=9606 GN=SQOR PE=1 SV=1	0	117.668	56	23	35	2	23	450	49.9	9.11	141.39	0	775.1	1132.4	734.1	1274.7	943.9	1130.6	855.4	1112.8	744.9	1183.9	606.4	1011.7	582.7	1216.9	808	828.6	855.4	880.8	627.2	1170.7
High	Q9BY77	Polymerase delta-interacting protein 3 OS=Homo sapiens OX=9606 GN=POLDIP3 PE=1 SV=2	0	117.642	55	19	38	0	3	421	46.1	9.99	160.95	1	269	295.9	236.1	290.6	213.3	253.3	211.1	219.5	210	225	210.5	264.4	187.4	277.5	182.6	185.6	211.1	173.8	176.8	222.4
High	Q92620	Pre-mRNA-splicing factor ATP-dependent RNA helicase PRP16 OS=Homo sapiens OX=9606 GN=DHX38 PE=1 SV=2	0	117.504	24	23	30	13	22	1227	140.4	6.54	106.07	0	274.4	249.4	282.3	267.4	342.5	316.4	294	288.7	287.3	264.1	214.7	222.8	224.1	255.3	293.1	231.9	294	228.5	241.9	261.1
High	Q96P11-2	Isoform 2 of Probable 28S rRNA (cytosine-C(5))-methyltransferase OS=Homo sapiens OX=9606 GN=NSUN5	0	117.484	60	19	41	0	19	466	50.4	9.03	176.24	0	1182.3	1387.9	1284.9	1309.9	1324.7	1312.6	1213.6	1267.2	1165.4	1260.3	925	1240	1019.9	1250.5	1133.9	962	1213.6	1003.1	981.3	1246.3
High	Q15435-2	Isoform 2 of Protein phosphatase 1 regulatory subunit 7 OS=Homo sapiens OX=9606 GN=PPP1R7	0	117.47	68	17	46	0	1	317	36.8	5.2	198.08	0
High	Q7Z417	Nuclear fragile X mental retardation-interacting protein 2 OS=Homo sapiens OX=9606 GN=NUFIP2 PE=1 SV=1	0	117.382	36	22	50	19	21	695	76.1	8.7	204.35	1	1059.8	1574.6	1572.2	1495.3	1514.1	1697.8	1649.9	1578.5	1545	1527.1	829.2	1406.8	1247.9	1427.5	1296	1244.3	1649.9	1249.5	1300.9	1510.1
High	Q13123	Protein Red OS=Homo sapiens OX=9606 GN=IK PE=1 SV=3	0	117.324	43	23	43	8	23	557	65.6	6.64	175.38	0	3113	3046.6	3042.1	2957.3	3057.8	3207.2	2900.9	3065.3	2891.3	2873	2435.6	2721.9	2414.7	2823.2	2617.4	2350.5	2900.9	2426.4	2434.4	2841
High	Q9H4A3-7	Isoform 6 of Serine/threonine-protein kinase WNK1 OS=Homo sapiens OX=9606 GN=WNK1	0	117.288	12	28	39	0	28	2833	299.5	6.48	137.57	0	945.8	1187.8	930.9	1136.4	955.8	1281.2	882.8	1240.3	850.2	1129.6	740	1061.3	738.9	1084.9	818.2	939	882.8	981.8	715.8	1117
High	P11766	Alcohol dehydrogenase class-3 OS=Homo sapiens OX=9606 GN=ADH5 PE=1 SV=4	0	117.244	46	12	68	6	12	374	39.7	7.49	306.05	0	5343.7	4965.6	5254.5	4704.1	5099	5374.8	4693.9	5122	4950.2	4625.3	4180.8	4436.4	4170.7	4490.8	4364.7	3939.2	4693.9	4054.4	4168	4573.8
High	Q9GZS3	WD repeat-containing protein 61 OS=Homo sapiens OX=9606 GN=WDR61 PE=1 SV=1	0	117.046	65	16	59	0	16	305	33.6	5.47	262.3	0	1856.8	1872	1789	1822	1799	1990.7	1674	1864.9	1635.3	1812.4	1452.7	1672.5	1420	1739.4	1539.9	1459	1674	1476.2	1376.9	1792.2
High	Q71RC2-4	Isoform 4 of La-related protein 4 OS=Homo sapiens OX=9606 GN=LARP4	0	116.996	36	19	40	0	19	730	81.2	6.61	163.29	0	988.1	841.7	1058.3	851.1	955.8	943.1	904.4	972.3	966.6	845.3	773.1	752	840	812.5	818.1	691.2	904.4	769.6	813.8	835.9
High	Q9NRK6	ATP-binding cassette sub-family B member 10, mitochondrial OS=Homo sapiens OX=9606 GN=ABCB10 PE=1 SV=2	0	116.939	34	23	38	23	23	738	79.1	9.85	137.48	0	1854.6	1902.1	2084.2	1815.6	2191.6	1940.3	2033.1	1750.1	1971.6	1681.6	1451.1	1699.4	1654.3	1733.3	1876	1422.1	2033.1	1385.3	1660	1662.8
High	Q6NZY4	Zinc finger CCHC domain-containing protein 8 OS=Homo sapiens OX=9606 GN=ZCCHC8 PE=1 SV=2	0	116.924	40	20	31	7	20	707	78.5	4.87	125.01	0	346.7	407.7	363.1	384.4	302.9	421.1	310.6	394.4	335.6	380.6	271.3	364.2	288.2	366.9	259.3	308.6	310.6	312.2	282.5	376.4
High	P25398	40S ribosomal protein S12 OS=Homo sapiens OX=9606 GN=RPS12 PE=1 SV=3	0	116.915	61	10	79	10	10	132	14.5	7.21	346.54	0	765.8	3282.2	3676.8	4256.6	4383.9	4025.4	4533.4	3866.2	4266.1	5618.4	599.1	2932.4	2918.5	4063.6	3752.6	2950.2	4533.4	3060.3	3592	5555.8
High	Q96DI7	U5 small nuclear ribonucleoprotein 40 kDa protein OS=Homo sapiens OX=9606 GN=SNRNP40 PE=1 SV=1	0	116.897	68	16	39	0	16	357	39.3	8.1	197.77	0	977.7	878.6	908.1	1051.2	954.6	848.1	876.2	787.2	866	763.4	764.9	785	720.8	1003.5	817.1	621.6	876.2	623.1	729.1	754.9
High	Q7Z5R6	Amyloid beta A4 precursor protein-binding family B member 1-interacting protein OS=Homo sapiens OX=9606 GN=APBB1IP PE=1 SV=1	0	116.777	44	22	46	17	22	666	73.1	5.59	182.68	0	1193.6	1242.6	1132.3	1184.3	1202.4	1214.8	1047.4	1447.8	1414	1297	933.9	1110.2	898.8	1130.6	1029.2	890.3	1047.4	1146	1190.5	1282.5
High	P28482	Mitogen-activated protein kinase 1 OS=Homo sapiens OX=9606 GN=MAPK1 PE=1 SV=3	0	116.676	64	19	61	3	14	360	41.4	6.98	227.34	2	5902.3	5573.3	5779.8	5301.4	5519.6	5364.8	5294	5261.5	5147.4	4803.3	4617.9	4979.3	4587.7	5061.1	4724.6	3931.8	5294	4164.8	4334	4749.8
High	P12235	ADP/ATP translocase 1 OS=Homo sapiens OX=9606 GN=SLC25A4 PE=1 SV=4	0	116.569	62	19	85	0	4	298	33	9.76	307.25	0	803	798.8	760.5	799.6	868.9	713.2	828.2	707.9	712.2	747.4	628.3	713.7	603.6	763.3	743.7	522.7	828.2	560.4	599.7	739
High	Q9UKL0	REST corepressor 1 OS=Homo sapiens OX=9606 GN=RCOR1 PE=1 SV=2	0	116.486	47	19	47	15	16	485	53.3	7.03	198.71	2	492.9	832.3	802.7	795	765.9	789.1	706.4	732.5	660.1	744.3	385.7	743.6	637.2	758.9	655.6	578.3	706.4	579.8	555.8	736
High	Q9H9B4	Sideroflexin-1 OS=Homo sapiens OX=9606 GN=SFXN1 PE=1 SV=4	0	116.423	63	17	48	7	15	322	35.6	9.07	184.39	1	1653.3	1828	2590.7	1872.5	2337.2	2165.7	2097.5	2008.2	2183.9	1859.7	1293.5	1633.2	2056.4	1787.5	2000.6	1587.2	2097.5	1589.6	1838.8	1838.9
High	C9JFV4	Proline-, glutamic acid- and leucine-rich protein 1 OS=Homo sapiens OX=9606 GN=PELP1 PE=1 SV=2	0	116.413	29	19	26	0	19	1180	124.9	4.41	125.7	0	305.1	319.8	269.3	283.8	294.7	305.2	303.7	285.1	263.5	286.1	238.7	285.7	213.7	270.9	252.2	223.7	303.7	225.7	221.8	283
High	P35269	General transcription factor IIF subunit 1 OS=Homo sapiens OX=9606 GN=GTF2F1 PE=1 SV=2	0	116.388	30	19	35	0	19	517	58.2	7.49	171.26	0	902.5	769.9	925.5	754.2	838.1	689.8	789.7	660.8	761.1	738.3	706.1	687.8	734.6	720	717.4	505.6	789.7	523.1	640.9	730
High	Q9BY77-2	Isoform 2 of Polymerase delta-interacting protein 3 OS=Homo sapiens OX=9606 GN=POLDIP3	0	116.174	55	17	36	0	1	392	42.9	9.91	154.11	0
High	J3KNN5	Probable ATP-dependent RNA helicase DDX41 (Fragment) OS=Homo sapiens OX=9606 GN=DDX41 PE=1 SV=1	0	116.168	46	26	41	0	26	640	71.6	7.46	142.14	0	752.9	1072.1	953.1	1010.5	949.7	1101	936.4	1080.3	899.2	995.7	589.1	957.8	756.5	964.7	812.9	806.9	936.4	855.1	757.1	984.6
High	J3KTL2	Serine/arginine-rich-splicing factor 1 OS=Homo sapiens OX=9606 GN=SRSF1 PE=1 SV=1	0	116.149	49	17	139	0	17	253	28.3	10.08	535.9	0	7608.7	9551.7	9130.2	9101.4	8146.3	8298	7558	7871.2	7681.9	7522	5953	8533.8	7247	8688.7	6973.1	6081.5	7558	6230.6	6467.9	7438.2
High	Q9Y5K5	Ubiquitin carboxyl-terminal hydrolase isozyme L5 OS=Homo sapiens OX=9606 GN=UCHL5 PE=1 SV=3	0	116.124	63	17	61	0	1	329	37.6	5.33	236.62	0
High	Q14677-3	Isoform 3 of Clathrin interactor 1 OS=Homo sapiens OX=9606 GN=CLINT1	0	116.07	32	19	53	0	19	643	70.3	6.58	207.86	0	1599.5	1532	1587.6	1435	1527	1349	1509	1276.3	1309.3	1274.4	1251.4	1368.7	1260.2	1369.9	1307.1	988.6	1509	1010.2	1102.4	1260.2
High	Q8N3C0	Activating signal cointegrator 1 complex subunit 3 OS=Homo sapiens OX=9606 GN=ASCC3 PE=1 SV=3	0	116.024	19	32	38	19	32	2202	251.3	7.09	128.18	0	1070.2	813	1100.6	822.2	1083.1	950.4	1032.8	1098.2	1142.7	886.4	837.3	726.4	873.6	784.9	927.1	696.5	1032.8	869.3	962.1	876.6
High	Q01469	Fatty acid-binding protein 5 OS=Homo sapiens OX=9606 GN=FABP5 PE=1 SV=3	0	116.013	70	13	100	2	12	135	15.2	7.01	412.5	1	7514.4	6154.5	7275.1	5855.4	7054.1	6319.7	6549	6111.6	6929.7	5683.3	5879.2	5498.6	5774.6	5589.9	6038.1	4631.7	6549	4837.8	5834.6	5620
High	A0A2R8YG42	Rho guanine nucleotide exchange factor 7 OS=Homo sapiens OX=9606 GN=ARHGEF7 PE=1 SV=1	0	115.889	25	18	40	0	13	862	97.1	6.73	149.69	0	539.3	522.7	547.4	499.2	504.8	837.3	713	807.5	753.9	675	422	467	434.5	476.6	432.1	613.6	713	639.2	634.8	667.5
High	P08243	Asparagine synthetase [glutamine-hydrolyzing] OS=Homo sapiens OX=9606 GN=ASNS PE=1 SV=4	0	115.819	50	24	50	0	24	561	64.3	6.86	174.02	0	1987.5	2469.2	1934.6	2364	2033.4	2247.3	1974.5	2138.3	1807.8	2137.9	1555	2206.1	1535.6	2256.8	1740.5	1647	1974.5	1692.6	1522.1	2114.1
High	Q9Y224	RNA transcription, translation and transport factor protein OS=Homo sapiens OX=9606 GN=RTRAF PE=1 SV=1	0	115.768	66	14	60	4	14	244	28.1	6.65	238.7	0	2539	3264	3431.1	3067.1	2927.7	2868.1	2731.8	2694.3	2751.9	2559.4	1986.5	2916.2	2723.4	2928.1	2506.1	2102	2731.8	2132.7	2317	2530.9
High	Q12824	SWI/SNF-related matrix-associated actin-dependent regulator of chromatin subfamily B member 1 OS=Homo sapiens OX=9606 GN=SMARCB1 PE=1 SV=2	0	115.712	53	16	44	0	16	385	44.1	6.23	207.75	0	160.8	157.6	139.7	840.9	801.1	751.4	667.8	719.4	705.2	686.8	125.8	140.8	110.9	802.8	685.8	550.7	667.8	569.5	593.7	679.2
High	Q8TDI0	Chromodomain-helicase-DNA-binding protein 5 OS=Homo sapiens OX=9606 GN=CHD5 PE=1 SV=1	0	115.659	12	21	44	0	1	1954	222.9	6.15	175.44	0
High	P46109	Crk-like protein OS=Homo sapiens OX=9606 GN=CRKL PE=1 SV=1	0	115.639	60	16	51	16	16	303	33.8	6.74	227.82	0	721.8	730.6	637.2	1242.3	1250.8	1389.7	1211.1	1610.3	1463.8	1519.6	564.7	652.7	505.8	1185.9	1070.7	1018.5	1211.1	1274.7	1232.5	1502.7
High	Q15813-2	Isoform 2 of Tubulin-specific chaperone E OS=Homo sapiens OX=9606 GN=TBCE	0	115.623	45	23	46	0	21	578	64.8	7.27	181.35	1	777.6	678.8	692.7	655.1	761.8	653.7	819.7	587.4	645.9	914.9	608.4	606.5	549.8	625.4	652.1	479.1	819.7	465	543.9	904.7
High	P40925-3	Isoform 3 of Malate dehydrogenase, cytoplasmic OS=Homo sapiens OX=9606 GN=MDH1	0	115.577	55	19	81	0	19	352	38.6	7.71	262.03	0	4007.5	5673.2	3837.3	5412.6	3468.5	4998.3	3283.7	4805.6	3293.5	4520.9	3135.5	5068.6	3045.8	5167.2	2969	3663.2	3283.7	3804	2773	4470.5
High	Q13153	Serine/threonine-protein kinase PAK 1 OS=Homo sapiens OX=9606 GN=PAK1 PE=1 SV=2	0	115.571	45	19	48	1	13	545	60.6	5.76	192.46	0	331.9	279.9	212.3	285.5	216.7	520.6	382.1	841.3	629.7	845.2	259.7	250.1	168.5	272.6	185.5	381.5	382.1	665.9	530.2	835.7
High	O95487-3	Isoform 3 of Protein transport protein Sec24B OS=Homo sapiens OX=9606 GN=SEC24B	0	115.436	21	21	36	0	20	1298	140.3	6.57	144.32	0	1264.1	1133.7	1239.2	1096.1	1279.5	1049.5	1217.2	1206.8	1029	1054.2	989	1012.9	983.6	1046.4	1095.2	769.2	1217.2	955.2	866.4	1042.4
High	Q93034	Cullin-5 OS=Homo sapiens OX=9606 GN=CUL5 PE=1 SV=4	0	115.291	35	26	38	22	25	780	90.9	7.94	126.29	0	606.4	535.9	595.2	535.2	639.7	676.5	579.9	639.5	660.4	597.9	474.4	478.8	472.4	511	547.5	495.8	579.9	506.2	556	591.2
High	Q9Y5K5-3	Isoform 3 of Ubiquitin carboxyl-terminal hydrolase isozyme L5 OS=Homo sapiens OX=9606 GN=UCHL5	0	115.22	63	17	59	0	1	328	37.5	5.4	230.72	6	2455.7	2451.6	2338.3	2383.2	2481.5	2304.5	2432.7	2303.8	2229.3	2202.5	1921.3	2190.3	1856	2275.2	2124.1	1689	2432.7	1823.6	1877	2178
High	P52294	Importin subunit alpha-5 OS=Homo sapiens OX=9606 GN=KPNA1 PE=1 SV=3	0	115.154	37	18	54	2	10	538	60.2	5.01	215.99	0	740.9	677.9	667.8	643.4	669.4	621.7	621.6	582.8	585.1	561.4	579.7	605.6	530.1	614.2	573	455.7	621.6	461.3	492.6	555.2
High	Q14258	E3 ubiquitin/ISG15 ligase TRIM25 OS=Homo sapiens OX=9606 GN=TRIM25 PE=1 SV=2	0	115.076	48	23	46	8	23	630	70.9	8.09	189.93	0		119.5	132.9	208.3	221	207.4	192.9	185.8	207.5	179.9		106.8	105.5	198.9	189.2	152	192.9	147	174.7	177.9
High	O75351	Vacuolar protein sorting-associated protein 4B OS=Homo sapiens OX=9606 GN=VPS4B PE=1 SV=2	0	115.039	58	23	45	14	17	444	49.3	7.23	177.35	2	1618.4	1551.6	1560.4	2097	1859.7	2150.9	1810.3	2041.5	1939.9	1831.8	1266.2	1386.2	1238.5	2001.9	1591.9	1576.4	1810.3	1616	1633.4	1811.4
High	P23743	Diacylglycerol kinase alpha OS=Homo sapiens OX=9606 GN=DGKA PE=1 SV=3	0	114.924	42	23	41	4	22	735	82.6	6.73	149.83	0	275	381	255	359.5	185.9	270.5	186.2	273.7	203.1	263.5	215.2	340.4	202.4	343.2	159.1	198.3	186.2	216.7	171	260.6
High	H3BQQ9	SUMO-conjugating enzyme UBC9 (Fragment) OS=Homo sapiens OX=9606 GN=UBE2I PE=1 SV=1	0	114.894	85	11	60	1	1	137	15.5	7.24	256.14	0
High	Q9Y228	TRAF3-interacting JNK-activating modulator OS=Homo sapiens OX=9606 GN=TRAF3IP3 PE=1 SV=2	0	114.884	46	23	44	0	23	551	63.6	8.51	156.5	0	1150.7	1065.3	965.2	1061.4	969	680.3	1022.4	625.3	703.8	824.4	900.3	951.8	766.1	1013.3	829.4	498.6	1022.4	495	592.5	815.2
High	Q9HC35	Echinoderm microtubule-associated protein-like 4 OS=Homo sapiens OX=9606 GN=EML4 PE=1 SV=3	0	114.728	33	25	37	0	25	981	108.8	6.4	123.73	0	1502.5	1474.5	1456.7	1402.1	1395.6	1499.3	1299.6	1456.9	1382.1	1342.2	1175.6	1317.3	1156.2	1338.6	1194.6	1098.8	1299.6	1153.2	1163.7	1327.2
High	P49903	Selenide, water dikinase 1 OS=Homo sapiens OX=9606 GN=SEPHS1 PE=1 SV=2	0	114.561	67	15	44	0	14	392	42.9	5.97	192.75	0	336.9	325.6	314.2	292.2	309.9	325.2	286.3	322.2	276.1	278.1	263.6	290.9	249.4	279	265.2	238.4	286.3	255.1	232.5	275
High	Q8WUX9	Charged multivesicular body protein 7 OS=Homo sapiens OX=9606 GN=CHMP7 PE=1 SV=1	0	114.371	55	19	35	13	19	453	50.9	5.35	136.21	0	589.5	616.7	590	635	639.5	732.2	617.8	663.7	634.6	650.9	461.2	550.9	468.3	606.2	547.4	536.6	617.8	525.4	534.3	643.7
High	Q14807	Kinesin-like protein KIF22 OS=Homo sapiens OX=9606 GN=KIF22 PE=1 SV=5	0	114.277	45	22	32	0	22	665	73.2	9.45	119	0	1005.5	961.7	951.8	904.5	995.8	961.9	1053.7	917.2	913.9	906.8	786.7	859.2	755.5	863.5	852.4	705	1053.7	726	769.5	896.7
High	P61106	Ras-related protein Rab-14 OS=Homo sapiens OX=9606 GN=RAB14 PE=1 SV=4	0	114.253	80	15	62	2	14	215	23.9	6.21	254.18	0	2178.7	2117.1	2139.8	1985	1935.8	1989.3	1779.9	1922.4	1861.7	2086.6	1704.6	1891.5	1698.5	1895	1657	1458	1779.9	1521.7	1567.5	2063.3
High	Q8NBS9	Thioredoxin domain-containing protein 5 OS=Homo sapiens OX=9606 GN=TXNDC5 PE=1 SV=2	0	114.204	56	21	63	2	20	432	47.6	5.97	262.08	0	3217.8	1738.7	3306	1692.9	3029.6	2110.7	2785.8	2134.7	3254.4	1654.3	2517.6	1553.4	2624.2	1616.1	2593.2	1546.9	2785.8	1689.7	2740.1	1635.8
High	Q9H3P7	Golgi resident protein GCP60 OS=Homo sapiens OX=9606 GN=ACBD3 PE=1 SV=4	0	114.139	54	18	42	18	18	528	60.6	5.06	170.29	0	1527.2	1554.8	1509	1549.3	1492.5	2542.6	2132.8	2454.4	2130.4	2573.3	1194.8	1389.1	1197.8	1479	1277.6	1863.4	2132.8	1942.8	1793.7	2544.7
High	P08134	Rho-related GTP-binding protein RhoC OS=Homo sapiens OX=9606 GN=RHOC PE=1 SV=1	0	114.094	80	13	80	0	5	193	22	6.58	345.08	0	204.4	169.8	217.2	174.5	112.6	89.2	114.6	74.6	117.8	90.6	159.9	151.7	172.4	166.6	96.4	65.3	114.6	59.1	99.2	89.6
High	P37837	Transaldolase OS=Homo sapiens OX=9606 GN=TALDO1 PE=1 SV=2	0	114.061	43	16	83	5	16	337	37.5	6.81	295.36	0	3636.5	4330.3	4149.9	4153.8	4064.1	4107.2	4164.2	3834.2	3734.7	3940.4	2845.1	3868.8	3293.9	3965.4	3478.8	3010.1	4164.2	3035	3144.5	3896.5
High	O60566-3	Isoform 3 of Mitotic checkpoint serine/threonine-protein kinase BUB1 beta OS=Homo sapiens OX=9606 GN=BUB1B	0	113.958	28	24	33	0	24	1064	121.3	5.36	121.45	0	1388.2	1161.4	1342.3	1119.1	1337.6	1193.4	1254.7	1178.2	1280.2	1136	1086.1	1037.6	1065.5	1068.4	1145	874.6	1254.7	932.6	1077.9	1123.4
High	Q9Y5M8	Signal recognition particle receptor subunit beta OS=Homo sapiens OX=9606 GN=SRPRB PE=1 SV=3	0	113.953	59	15	57	2	15	271	29.7	9.04	236.65	0	225.3	174.8	207.9	152.7	190.5	192.8	179.8	1375.7	1548.9	1298.2	176.3	156.2	165	145.8	163	141.3	179.8	1088.9	1304.2	1283.7
High	P25685	DnaJ homolog subfamily B member 1 OS=Homo sapiens OX=9606 GN=DNAJB1 PE=1 SV=4	0	113.862	51	22	61	7	21	340	38	8.63	196.65	0	3746	3035.7	3716.7	2901.8	3266.7	3158.8	2992.6	3084.9	3351	2640.9	2930.8	2712.2	2950.1	2770.3	2796.2	2315	2992.6	2441.9	2821.5	2611.5
High	Q7Z460-4	Isoform 4 of CLIP-associating protein 1 OS=Homo sapiens OX=9606 GN=CLASP1	0	113.823	22	28	32	1	24	1477	163	8.53	101.35	0	105.2	153.1	105.3	152.8	83.6	144.6	89.4	133.7	89	142.3	82.3	136.8	83.6	145.9	71.6	106	89.4	105.9	74.9	140.7
High	Q8WX92-2	Isoform 2 of Negative elongation factor B OS=Homo sapiens OX=9606 GN=NELFB	0	113.821	39	22	41	2	22	628	70	6.04	150.19	0	745.1	747.1	671	686.3	566.7	840.2	777.2	743.2	811	1070.1	582.9	667.5	532.6	655.2	485.1	615.8	777.2	588.3	682.8	1058.2
High	Q8TBC4	NEDD8-activating enzyme E1 catalytic subunit OS=Homo sapiens OX=9606 GN=UBA3 PE=1 SV=2	0	113.783	52	18	36	3	18	463	51.8	5.45	162.07	0	485.2	408.9	425	398.4	436	351.6	447.1	809.1	835.4	817.6	379.6	365.3	337.3	380.3	373.2	257.7	447.1	640.5	703.3	808.5
High	Q14257-2	Isoform 2 of Reticulocalbin-2 OS=Homo sapiens OX=9606 GN=RCN2	0	113.704	48	15	44	0	15	335	39.1	4.45	197.9	0	840.7	823.6	674.2	964.6	1170.9	758.8	1529.6	868.9	875.2	914.1	657.7	735.8	535.2	920.8	1002.2	556.1	1529.6	687.8	736.9	903.9
High	Q86VN1	Vacuolar protein-sorting-associated protein 36 OS=Homo sapiens OX=9606 GN=VPS36 PE=1 SV=1	0	113.607	55	19	39	0	19	386	43.8	7.2	155.17	0	1049.7	1034.4	1012.8	1254.7	1034.3	1179.8	1205.2	1148.9	1163.4	1057.6	821.3	924.2	803.9	1197.8	885.3	864.7	1205.2	909.5	979.6	1045.8
High	Q9H7D7	WD repeat-containing protein 26 OS=Homo sapiens OX=9606 GN=WDR26 PE=1 SV=3	0	113.593	42	18	35	0	18	661	72.1	6.16	159.6	0	297.6	265.8	274.4	237.7	310.7	261.9	289.2	254.8	379.1	260.3	232.8	237.5	217.8	226.9	266	191.9	289.2	201.7	319.2	257.4
High	P42696	RNA-binding protein 34 OS=Homo sapiens OX=9606 GN=RBM34 PE=1 SV=2	0	113.552	51	21	40	1	21	430	48.5	10.11	155.36	0	2667.6	2973.2	2580.1	3020.6	2569	3003.9	2712.7	2802.6	2567.7	2803.6	2087.1	2656.4	2048	2883.6	2199	2201.5	2712.7	2218.5	2161.9	2772.4
High	Q9BW19	Kinesin-like protein KIFC1 OS=Homo sapiens OX=9606 GN=KIFC1 PE=1 SV=2	0	113.54	48	25	35	15	25	673	73.7	8.98	135.45	0	832	1016.2	1070.4	1072.2	1068	1236.4	956.3	1244.2	1075.8	1056.1	650.9	907.9	849.7	1023.5	914.2	906.1	956.3	984.9	905.8	1044.3
High	Q9BXW7	Haloacid dehalogenase-like hydrolase domain-containing 5 OS=Homo sapiens OX=9606 GN=HDHD5 PE=1 SV=1	0	113.238	46	13	30	0	13	423	46.3	8.13	154.15	0	540.6	499.7	514	474.3	518.3	593.4	572.5	524.9	561.8	510.9	423	446.5	408	452.8	443.7	434.9	572.5	415.5	473	505.2
High	Q9UN86-2	Isoform B of Ras GTPase-activating protein-binding protein 2 OS=Homo sapiens OX=9606 GN=G3BP2	0	113.233	40	14	49	1	1	449	50.8	5.38	213.34	0
High	P51398	28S ribosomal protein S29, mitochondrial OS=Homo sapiens OX=9606 GN=DAP3 PE=1 SV=1	0	113.179	48	17	50	0	17	398	45.5	8.88	209.37	0	982.7	954.5	879.6	896.9	985.9	1306.2	1487	1141.8	1235.4	1350.1	768.9	852.8	698.2	856.3	843.9	957.3	1487	903.8	1040.2	1335.1
High	A0A087X1Z3	Proteasome activator complex subunit 2 OS=Homo sapiens OX=9606 GN=PSME2 PE=1 SV=1	0	113.153	57	15	62	0	15	254	29.1	6.71	247.85	0	3843.2	3299.6	3649.3	3165.7	3126.2	2698.7	3054.1	2593.5	2973	2343.7	3006.9	2947.9	2896.6	3022.1	2676	1977.9	3054.1	2052.9	2503.2	2317.6
High	Q8WU90	Zinc finger CCCH domain-containing protein 15 OS=Homo sapiens OX=9606 GN=ZC3H15 PE=1 SV=1	0	113.066	51	22	51	8	22	426	48.6	5.31	202.69	0	1718.1	1785	1634.7	1700.2	1455	1554.9	1295.4	1501.9	1413.5	1374.2	1344.2	1594.8	1297.5	1623.1	1245.4	1139.6	1295.4	1188.9	1190.1	1358.9
High	P32119	Peroxiredoxin-2 OS=Homo sapiens OX=9606 GN=PRDX2 PE=1 SV=5	0	112.93	70	13	79	4	12	198	21.9	5.97	329.75	0	7856.7	6831.1	7778	6451.2	7409.7	6909.9	7159.1	6778.2	7330.6	6178.5	6147	6103.1	6173.7	6158.7	6342.5	5064.2	7159.1	5365.4	6172.2	6109.6
High	Q15418-2	Isoform 2 of Ribosomal protein S6 kinase alpha-1 OS=Homo sapiens OX=9606 GN=RPS6KA1	0	112.921	37	25	40	0	17	744	83.9	8.78	147.65	0	239.5	223.3	221.6	207.9	198.8	232.5	184.7	196.5	198.3	186	187.4	199.5	175.9	198.5	170.2	170.4	184.7	155.5	166.9	183.9
High	P13804	Electron transfer flavoprotein subunit alpha, mitochondrial OS=Homo sapiens OX=9606 GN=ETFA PE=1 SV=1	0	112.842	60	15	44	0	15	333	35.1	8.38	199.99	0	705.2	681.6	702.6	645.9	603.8	557.9	559.6	530.5	545.4	548.3	551.8	608.9	557.7	616.6	516.9	408.9	559.6	419.9	459.2	542.2
High	Q8TAT6-2	Isoform 2 of Nuclear protein localization protein 4 homolog OS=Homo sapiens OX=9606 GN=NPLOC4	0	112.818	47	21	44	0	21	617	69.4	6.68	174.71	0	875.7	993.1	903.8	999.8	821.7	808.7	810.9	763.1	764.9	772.8	685.1	887.3	717.4	954.5	703.4	592.7	810.9	604	644.1	764.2
High	Q9H6Z4	Ran-binding protein 3 OS=Homo sapiens OX=9606 GN=RANBP3 PE=1 SV=1	0	112.807	35	15	35	0	1	567	60.2	4.78	156.71	0
High	A0A2R8YD85	Dedicator of cytokinesis protein 10 OS=Homo sapiens OX=9606 GN=DOCK10 PE=1 SV=1	0	112.785	16	30	35	0	30	2199	251.2	6.95	106.59	0	957.6	938.1	861.9	847.6	795.1	899.8	754.5	909.9	756.1	829.7	749.2	838.2	684.2	809.2	680.6	659.5	754.5	720.3	636.6	820.4
High	Q9UBV2	Protein sel-1 homolog 1 OS=Homo sapiens OX=9606 GN=SEL1L PE=1 SV=3	0	112.774	30	14	23	10	14	794	88.7	5.39	117.31	0	304.3	254.3	284.8	272.2	271.9	273.2	236.7	267.5	268.1	234.1	238.1	227.2	226.1	259.8	232.7	200.2	236.7	211.8	225.7	231.5
High	A0A3F2YNW7	AT-rich interactive domain-containing protein 1B OS=Homo sapiens OX=9606 GN=ARID1B PE=1 SV=1	0	112.73	12	22	28	0	18	2332	245.3	6.86	115.09	0	650.5	538.3	611.8	509.2	587.1	467.4	544.7	471.5	523.9	451.1	508.9	481	485.6	486.1	502.6	342.6	544.7	373.3	441.1	446.1
High	Q96KB5	Lymphokine-activated killer T-cell-originated protein kinase OS=Homo sapiens OX=9606 GN=PBK PE=1 SV=3	0	112.723	76	18	49	1	18	322	36.1	5.12	188.42	0	602.7	576.7	564.7	525.9	573.2	705.8	575.2	1093.2	1066.1	995.5	471.5	515.3	448.2	502.1	490.6	517.2	575.2	865.4	897.6	984.4
High	Q13895	Bystin OS=Homo sapiens OX=9606 GN=BYSL PE=1 SV=3	0	112.696	58	22	43	9	22	437	49.6	8.12	171.02	0	2079	3164.1	2893.9	3055.5	2941.4	2961	2760.1	2829.1	2713.1	2824.5	1626.6	2826.9	2297	2916.9	2517.8	2170.1	2760.1	2239.4	2284.3	2793.1
High	P18615	Negative elongation factor E OS=Homo sapiens OX=9606 GN=NELFE PE=1 SV=3	0	112.692	60	20	40	0	19	380	43.2	9.33	165.5	1	1060	1508.4	1623.7	1477.5	1538.4	1723.9	1462.1	1644.1	1645.7	1491.8	829.4	1347.7	1288.8	1410.5	1316.8	1263.4	1462.1	1301.5	1385.6	1475.2
High	Q13363	C-terminal-binding protein 1 OS=Homo sapiens OX=9606 GN=CTBP1 PE=1 SV=2	0	112.681	47	17	46	0	11	440	47.5	6.77	182.61	3	1745.5	1809.7	1675.9	1746.7	1581.1	1624.5	1365.2	1511	1465.6	1338.8	1365.7	1616.8	1330.2	1667.5	1353.4	1190.6	1365.2	1196.1	1234	1323.9
High	Q9P2R3-4	Isoform 4 of Rabankyrin-5 OS=Homo sapiens OX=9606 GN=ANKFY1	0	112.659	25	24	33	0	23	1211	132.7	6.49	117.31	1	977.6	780.3	926.1	716.4	899.7	758.4	846.2	698.2	838.1	687.2	764.9	697.2	735.1	683.9	770.1	555.8	846.2	552.7	705.7	679.6
High	P21283	V-type proton ATPase subunit C 1 OS=Homo sapiens OX=9606 GN=ATP6V1C1 PE=1 SV=4	0	112.637	61	23	57	4	23	382	43.9	7.46	201.25	0	2358.9	2116.3	2442.9	1995.8	2280.9	2549.6	2529.3	2530.3	2657.2	2640.5	1845.6	1890.8	1939	1905.3	1952.4	1868.6	2529.3	2002.9	2237.3	2611.1
High	Q9NZJ4	Sacsin OS=Homo sapiens OX=9606 GN=SACS PE=1 SV=2	0	112.569	8	32	34	0	32	4579	520.8	7.05	108.83	0	466.7	414.7	428.6	401	418.1	380	356.6	377.8	380.4	359	365.1	370.5	340.2	382.8	357.9	278.5	356.6	299	320.3	355
High	Q9UI08-2	Isoform 1 of Ena/VASP-like protein OS=Homo sapiens OX=9606 GN=EVL	0	112.542	54	20	39	0	19	418	44.8	8.84	153.26	0	405.5	657.5	633.3	586.6	588.7	722.3	507.5	790.4	704.3	792.5	317.2	587.4	502.7	560	503.9	529.4	507.5	625.7	593	783.7
High	P35637	RNA-binding protein FUS OS=Homo sapiens OX=9606 GN=FUS PE=1 SV=1	0	112.473	24	13	86	0	10	526	53.4	9.36	366.67	0	1460.5	1504.9	1340.4	1403.8	1354.6	1301	1279.9	1303.9	1172.7	1295.6	1142.7	1344.5	1064	1340.2	1159.5	953.5	1279.9	1032.1	987.4	1281.2
High	Q9BQA1	Methylosome protein 50 OS=Homo sapiens OX=9606 GN=WDR77 PE=1 SV=1	0	112.39	62	12	73	0	12	342	36.7	5.17	353.12	0	645.6	700.2	617.3	652.2	618.2	630.6	587.4	574.6	573	589.7	505.1	625.6	489.9	622.7	529.1	462.2	587.4	454.8	482.4	583.1
High	O15213	WD repeat-containing protein 46 OS=Homo sapiens OX=9606 GN=WDR46 PE=1 SV=3	0	112.383	39	18	34	10	10	610	68	9.67	139.03	2	1188.2	1434.5	1167.8	1566	1420.4	1489.2	1418.8	1466.7	1244.6	1445.6	929.6	1281.6	926.9	1495	1215.8	1091.4	1418.8	1161	1047.9	1429.5
High	P26583	High mobility group protein B2 OS=Homo sapiens OX=9606 GN=HMGB2 PE=1 SV=2	0	112.33	55	16	80	3	12	209	24	7.81	319.93	0	475.8	525.7	529.2	531.7	325.1	343.1	315.1	309.8	371.3	281.7	372.2	469.7	420	507.6	278.3	251.4	315.1	245.2	312.6	278.6
High	O43852-4	Isoform 4 of Calumenin OS=Homo sapiens OX=9606 GN=CALU	0	112.222	53	14	53	0	1	323	38.1	4.58	243.77	0								258.8	269.1	241.4								204.8	226.6	238.7
High	Q5JVF3	PCI domain-containing protein 2 OS=Homo sapiens OX=9606 GN=PCID2 PE=1 SV=2	0	112.126	61	23	51	0	23	399	46	8.53	189.6	0	2186.1	2056.7	2547.7	1966.3	2105.4	1678.9	1968.9	1667	1976.9	1708.1	1710.4	1837.5	2022.2	1877.2	1802.1	1230.4	1968.9	1319.6	1664.5	1689.1
High	Q9NZ08-2	Isoform 2 of Endoplasmic reticulum aminopeptidase 1 OS=Homo sapiens OX=9606 GN=ERAP1	0	112.073	29	24	41	0	24	948	107.8	6.28	134.88	0	1201.4	2196.1	1987.6	2127.8	2073.7	1596.6	2491.2	1478.8	1565.2	1555.6	940	1962.1	1577.6	2031.3	1775.1	1170.1	2491.2	1170.6	1317.8	1538.3
High	P08754	Guanine nucleotide-binding protein G(k) subunit alpha OS=Homo sapiens OX=9606 GN=GNAI3 PE=1 SV=3	0	112.042	52	15	44	7	7	354	40.5	5.69	196.86	0	245.1	227.1	248.8	191.2	225.8	199.6	190.4	198	219.5	172.4	191.8	202.9	197.5	182.6	193.2	146.3	190.4	156.8	184.8	170.5
High	Q15276	Rab GTPase-binding effector protein 1 OS=Homo sapiens OX=9606 GN=RABEP1 PE=1 SV=2	0	112.017	37	29	40	0	29	862	99.2	5.01	124.81	0	1032.3	937.3	988.9	908.2	936.4	983.2	911.7	998.9	994	957.1	807.7	837.4	784.9	867	801.5	720.6	911.7	790.7	836.9	946.5
High	P10155	60 kDa SS-A/Ro ribonucleoprotein OS=Homo sapiens OX=9606 GN=TROVE2 PE=1 SV=2	0	111.987	46	20	41	0	20	538	60.6	8.03	159.95	0	821.2	1142.5	962.1	1040.5	786.1	986	795.6	944.8	836.6	1539	642.5	1020.7	763.6	993.3	672.9	722.6	795.6	747.9	704.4	1521.8
High	H7BY58	Protein-L-isoaspartate O-methyltransferase OS=Homo sapiens OX=9606 GN=PCMT1 PE=1 SV=1	0	111.933	53	13	50	0	13	286	30.3	6.73	223.02	0	4157.3	3204.4	4024.9	3026.1	3919.3	3222.2	3606.4	3053.2	3640.9	2857.2	3252.6	2862.9	3194.8	2888.9	3354.8	2361.5	3606.4	2416.8	3065.5	2825.4
High	Q9NSY1	BMP-2-inducible protein kinase OS=Homo sapiens OX=9606 GN=BMP2K PE=1 SV=2	0	111.892	24	19	33	0	17	1161	129.1	6.51	137.02	1	39.7	24.3	42.6	19.5	31.2	23.1	32.8	20.7	35.7	20.1	31	21.7	33.8	18.6	26.7	16.9	32.8	16.4	30.1	19.9
High	Q13151	Heterogeneous nuclear ribonucleoprotein A0 OS=Homo sapiens OX=9606 GN=HNRNPA0 PE=1 SV=1	0	111.886	55	13	83	11	11	305	30.8	9.29	382.11	0	1410.2	1244.9	1289	1125.3	1237.7	1174.5	1127.9	1146.7	1140.6	1074.2	1103.3	1112.2	1023.2	1074.2	1059.4	860.8	1127.9	907.7	960.3	1062.3
High	P20618	Proteasome subunit beta type-1 OS=Homo sapiens OX=9606 GN=PSMB1 PE=1 SV=2	0	111.811	65	15	61	15	15	241	26.5	8.13	234.56	0	2559.8	2083.8	2633.2	2177.6	2360.1	2531.2	2078.4	2469.8	2530.7	1996.9	2002.8	1861.7	2090.1	2078.8	2020.2	1855.1	2078.4	1955	2130.8	1974.7
High	Q86VS8	Protein Hook homolog 3 OS=Homo sapiens OX=9606 GN=HOOK3 PE=1 SV=2	0	111.563	35	22	30	14	21	718	83.1	5.17	112.64	1	462.9	451.2	455.6	468.9	471.1	916.1	681.9	881.7	760.7	686.5	362.2	403.1	361.7	447.7	403.3	671.4	681.9	697.9	640.5	678.9
High	Q9UEW8	STE20/SPS1-related proline-alanine-rich protein kinase OS=Homo sapiens OX=9606 GN=STK39 PE=1 SV=3	0	111.407	47	20	57	0	13	545	59.4	6.29	226.86	4	2000.6	2929.7	2558	2799.1	2582	2571.4	2454.2	2610.9	2441.7	2703.2	1565.3	2617.5	2030.4	2672.2	2210.1	1884.6	2454.2	2066.7	2055.8	2673.1
High	Q9UKM9	RNA-binding protein Raly OS=Homo sapiens OX=9606 GN=RALY PE=1 SV=1	0	111.266	48	17	82	0	17	306	32.4	9.17	309.37	0	5585.5	5064.9	5314.9	4796.3	5816.5	4381.8	5720.2	4054.5	4699	5071.5	4370	4525.1	4218.7	4578.8	4978.8	3211.4	5720.2	3209.4	3956.4	5015
High	P28074	Proteasome subunit beta type-5 OS=Homo sapiens OX=9606 GN=PSMB5 PE=1 SV=3	0	111.111	65	15	80	0	15	263	28.5	6.92	343.25	0	2332.5	2189.8	2271.2	2124.2	1991	1792.4	1891.7	1793.4	1838.7	1671.9	1824.9	1956.4	1802.8	2027.9	1704.3	1313.6	1891.7	1419.6	1548.2	1653.3
High	Q8N684-3	Isoform 3 of Cleavage and polyadenylation specificity factor subunit 7 OS=Homo sapiens OX=9606 GN=CPSF7	0	111.055	34	15	39	0	15	514	56.3	8.87	157.37	0	1650.8	2310.1	1976.2	2146.9	1900.1	2242.2	1834.2	2221.9	1817.3	2069.6	1291.5	2063.9	1568.6	2049.6	1626.4	1643.3	1834.2	1758.8	1530.1	2046.6
High	O96017	Serine/threonine-protein kinase Chk2 OS=Homo sapiens OX=9606 GN=CHEK2 PE=1 SV=1	0	111.026	51	20	41	0	20	543	60.9	5.91	172.33	0	1060.5	998.8	993.5	928.6	1031.2	1050.3	1059.3	1028.7	943.4	978.8	829.7	892.3	788.6	886.5	882.7	769.7	1059.3	814.3	794.3	967.9
High	Q96T37	RNA-binding protein 15 OS=Homo sapiens OX=9606 GN=RBM15 PE=1 SV=2	0	111.006	29	22	34	0	20	977	107.1	10.08	130.4	0	1397.1	1466.9	1241.1	1447.9	1386.6	1203.6	1264.6	1189.7	1036	1501	1093.1	1310.6	985.2	1382.2	1186.9	882.1	1264.6	941.7	872.3	1484.2
High	P62263	40S ribosomal protein S14 OS=Homo sapiens OX=9606 GN=RPS14 PE=1 SV=3	0	110.821	62	8	45	0	8	151	16.3	10.05	255.16	0								1295.7	1375.6	1176.2								1025.6	1158.2	1163.1
High	Q3LXA3	Triokinase/FMN cyclase OS=Homo sapiens OX=9606 GN=TKFC PE=1 SV=2	0	110.804	48	20	28	3	20	575	58.9	7.49	122.56	0	1169.1	886.6	1108	866.3	1086.5	869.7	1144	891.4	953.7	854.8	914.7	792.1	879.5	827.1	930	637.4	1144	705.6	803	845.3
High	P50213	Isocitrate dehydrogenase [NAD] subunit alpha, mitochondrial OS=Homo sapiens OX=9606 GN=IDH3A PE=1 SV=1	0	110.79	49	18	56	0	18	366	39.6	6.92	207.49	0	1933.9	3382.2	2909.9	3167.1	2822.8	2935.5	2711.7	2759	2491	2899.1	1513	3021.8	2309.7	3023.5	2416.3	2151.4	2711.7	2184	2097.4	2866.8
High	P57678	Gem-associated protein 4 OS=Homo sapiens OX=9606 GN=GEMIN4 PE=1 SV=2	0	110.732	30	27	43	0	26	1058	120	6.04	143.1	0	2156.3	2136.2	2108	2217.4	2194.3	2261.7	2111.8	2061.6	2056.9	2211.5	1687.1	1908.5	1673.2	2116.8	1878.3	1657.6	2111.8	1631.9	1731.9	2186.8
High	P62873	Guanine nucleotide-binding protein G(I)/G(S)/G(T) subunit beta-1 OS=Homo sapiens OX=9606 GN=GNB1 PE=1 SV=3	0	110.719	52	11	75	0	5	340	37.4	6	371.35	3	2128.7	1768.9	2128.6	1741	1871.5	1683.2	1707.8	1633.7	1783.9	1822.1	1665.5	1580.4	1689.5	1662	1602	1233.6	1707.8	1293.2	1502	1801.8
High	Q9UI12	V-type proton ATPase subunit H OS=Homo sapiens OX=9606 GN=ATP6V1H PE=1 SV=1	0	110.562	48	19	33	0	19	483	55.8	6.48	134.82	0	1403.9	1310.8	1304.5	1266.9	1397.2	1120.9	1374.1	1114.6	1119.9	1144.3	1098.4	1171.1	1035.4	1209.4	1196	821.5	1374.1	882.3	942.9	1131.5
High	Q00013	55 kDa erythrocyte membrane protein OS=Homo sapiens OX=9606 GN=MPP1 PE=1 SV=2	0	110.55	56	17	37	0	17	466	52.3	7.37	144.86	0	327.2	437.8	319.4	404.1	331	377.2	327.5	365.2	283.1	373	256	391.2	253.5	385.8	283.3	276.5	327.5	289	238.4	368.8
High	Q9UHD1	Cysteine and histidine-rich domain-containing protein 1 OS=Homo sapiens OX=9606 GN=CHORDC1 PE=1 SV=2	0	110.449	60	16	53	0	16	332	37.5	7.87	229.68	0	2732.4	2515.4	2595.8	2433.8	2508.2	2227.2	2405.9	2079.8	2265.1	2094.8	2137.8	2247.3	2060.4	2323.4	2147	1632.3	2405.9	1646.3	1907.1	2071.5
High	Q02241	Kinesin-like protein KIF23 OS=Homo sapiens OX=9606 GN=KIF23 PE=1 SV=3	0	110.418	29	21	36	0	21	960	110	8.51	122.54	0	459.9	465.9	405.9	452.4	512.6	382.6	558.9	354.1	380.8	557.3	359.8	416.3	322.2	431.9	438.8	280.4	558.9	280.3	320.6	551.1
High	Q9UN37	Vacuolar protein sorting-associated protein 4A OS=Homo sapiens OX=9606 GN=VPS4A PE=1 SV=1	0	110.418	55	22	49	2	16	437	48.9	7.8	186.08	0	957.3	1090.8	1024.2	1007	1133.9	1387.5	1730.8	1233.9	1343.1	1357.7	749	974.6	813	961.3	970.6	1016.9	1730.8	976.7	1130.8	1342.6
High	P00441	Superoxide dismutase [Cu-Zn] OS=Homo sapiens OX=9606 GN=SOD1 PE=1 SV=2	0	110.385	88	12	68	3	12	154	15.9	6.13	374.4	0	2501.7	2376	2267.2	2353	1559.4	1160.1	1520.9	1111.1	1283.7	1177.6	1957.3	2122.8	1799.5	2246.3	1334.8	850.2	1520.9	879.5	1080.8	1164.5
High	Q9BUF5	Tubulin beta-6 chain OS=Homo sapiens OX=9606 GN=TUBB6 PE=1 SV=1	0	110.352	37	13	144	1	3	446	49.8	4.88	808.76	0
High	O75306	NADH dehydrogenase [ubiquinone] iron-sulfur protein 2, mitochondrial OS=Homo sapiens OX=9606 GN=NDUFS2 PE=1 SV=2	0	110.346	65	21	53	1	21	463	52.5	7.55	195.99	0	1243	1536.5	1493.2	1446.9	1562.7	1386.3	1478	1362.4	1351.9	1377.5	972.5	1372.8	1185.2	1381.3	1337.6	1016	1478	1078.5	1138.2	1362.1
High	Q8WXX5	DnaJ homolog subfamily C member 9 OS=Homo sapiens OX=9606 GN=DNAJC9 PE=1 SV=1	0	110.28	66	18	75	18	18	260	29.9	5.73	309.27	0	1728.8	1779.5	1602.9	1696.6	1629.7	1472.4	1573.9	1762.7	1669.9	1730.5	1352.6	1589.8	1272.3	1619.7	1395	1079.1	1573.9	1395.3	1406	1711.2
High	Q9BWU0	Kanadaptin OS=Homo sapiens OX=9606 GN=SLC4A1AP PE=1 SV=1	0	110.155	36	21	45	0	21	796	88.8	5.19	188.94	0	1757.5	1949.3	1606.3	1872.6	1631.7	1740.7	1532.5	1649.5	1413.6	1623.7	1375.1	1741.6	1275	1787.7	1396.7	1275.7	1532.5	1305.7	1190.2	1605.6
High	O00487	26S proteasome non-ATPase regulatory subunit 14 OS=Homo sapiens OX=9606 GN=PSMD14 PE=1 SV=1	0	110.149	70	15	44	13	15	310	34.6	6.52	203.48	0	1998	2178.5	2570.2	2178.1	2186.6	2175.4	1970.8	2160.8	2212.9	1937.1	1563.2	1946.3	2040.1	2079.4	1871.7	1594.3	1970.8	1710.4	1863.2	1915.5
High	P09525	Annexin A4 OS=Homo sapiens OX=9606 GN=ANXA4 PE=1 SV=4	0	110.103	69	21	42	1	20	319	35.9	6.13	152.25	1	2485.1	3234.5	2440	3042.6	2294.8	3349.7	2041.7	3236.9	2341.3	2900.5	1944.3	2889.8	1936.7	2904.7	1964.3	2455	2041.7	2562.2	1971.3	2868.1
High	P20073	Annexin A7 OS=Homo sapiens OX=9606 GN=ANXA7 PE=1 SV=3	0	110.089	39	18	65	0	18	488	52.7	5.68	261.1	0	1430.3	1498.2	1473.6	1924.7	1633.3	1817.4	1532.2	1781.5	1638.2	1585.1	1119	1338.6	1169.7	1837.4	1398.1	1331.9	1532.2	1410.2	1379.3	1567.5
High	P62829	60S ribosomal protein L23 OS=Homo sapiens OX=9606 GN=RPL23 PE=1 SV=1	0	110.044	74	11	80	0	11	140	14.9	10.51	357.88	0	3606.7	3472.3	3322.4	3232.5	3554.1	3118.6	3567.1	2949.5	3016.7	2946.2	2821.9	3102.2	2637.2	3086	3042.2	2285.6	3567.1	2334.7	2540	2913.4
High	Q53GS9	U4/U6.U5 tri-snRNP-associated protein 2 OS=Homo sapiens OX=9606 GN=USP39 PE=1 SV=2	0	110.024	42	17	44	0	17	565	65.3	8.91	188.81	0	1410.2	1632.6	1300.2	1630.2	1327.7	1326.4	1420.8	1219.5	1056.9	1965.3	1103.3	1458.6	1032.1	1556.3	1136.5	972.1	1420.8	965.4	889.9	1943.4
High	Q5W0V3	Protein FAM160B1 OS=Homo sapiens OX=9606 GN=FAM160B1 PE=1 SV=1	0	109.921	39	23	39	0	23	765	86.5	5.29	136.48	0	1376.8	1539.9	1281.5	1358.3	1342.1	1604.2	1258.5	1449	1254.4	1393.3	1077.2	1375.8	1017.2	1296.7	1148.8	1175.7	1258.5	1147	1056.2	1377.8
High	P55160	Nck-associated protein 1-like OS=Homo sapiens OX=9606 GN=NCKAP1L PE=1 SV=3	0	109.875	24	23	41	0	22	1127	128.1	6.86	145.66	1	695.8	1104.7	1025.5	1049.2	988.8	908.7	1013	821.9	799.1	873.8	544.4	987	814	1001.7	846.4	666	1013	650.6	672.8	864
High	Q9NQ29	Putative RNA-binding protein Luc7-like 1 OS=Homo sapiens OX=9606 GN=LUC7L PE=1 SV=1	0	109.874	48	18	42	0	11	371	43.7	9.92	176.85	0	1155.3	1219.4	1112.5	1197.5	1077.7	1322.5	987.8	1259.5	1106	1198.2	903.9	1089.4	883.1	1143.2	922.5	969.2	987.8	997	931.3	1184.8
High	P43897	Elongation factor Ts, mitochondrial OS=Homo sapiens OX=9606 GN=TSFM PE=1 SV=2	0	109.719	59	15	38	0	15	325	35.4	8.38	174.49	0	1179.1	1096.2	1085.4	1019.8	1024	964.2	1090.4	868.7	945.2	926.8	922.6	979.4	861.5	973.6	876.5	706.6	1090.4	687.6	795.9	916.5
High	Q15637-5	Isoform 5 of Splicing factor 1 OS=Homo sapiens OX=9606 GN=SF1	0	109.694	28	14	49	1	14	673	71.7	9.58	249.56	0						95.2	80.9	86.2	68.9	75.7						69.8	80.9	68.3	58	74.9
High	P22090	40S ribosomal protein S4, Y isoform 1 OS=Homo sapiens OX=9606 GN=RPS4Y1 PE=1 SV=2	0	109.63	59	18	54	0	9	263	29.4	10.24	169.16	0	557.1	715.2	552.9	670.6	430.8	662.3	435.9	618.1	417.9	542.2	435.8	638.9	438.9	640.2	368.7	485.4	435.9	489.3	351.8	536.2
High	P62241	40S ribosomal protein S8 OS=Homo sapiens OX=9606 GN=RPS8 PE=1 SV=2	0	109.568	60	14	120	2	14	208	24.2	10.32	481.92	0	2331.9	1995.2	2308.7	1905.5	2218.9	2232.5	2108.2	2134	2207.5	2168.5	1824.5	1782.6	1832.6	1819.1	1899.3	1636.2	2108.2	1689.2	1858.7	2144.4
High	Q9HCD5	Nuclear receptor coactivator 5 OS=Homo sapiens OX=9606 GN=NCOA5 PE=1 SV=2	0	109.471	51	20	39	12	20	579	65.5	9.6	156.98	0	2432.2	2623.6	2361	2461.6	2293.7	3290.6	2625.5	3096.1	2697	2957	1902.9	2344	1874.1	2350	1963.3	2411.7	2625.5	2450.8	2270.8	2924
High	Q96D71	RalBP1-associated Eps domain-containing protein 1 OS=Homo sapiens OX=9606 GN=REPS1 PE=1 SV=3	0	109.438	35	25	34	0	25	796	86.6	5.69	119.71	0	612.8	741.9	725.9	707.7	647.4	659.6	596.1	900	790.2	877.7	479.4	662.8	576.2	675.6	554.2	483.4	596.1	712.4	665.3	867.9
High	A0A1W2PPZ5	Transcription elongation factor A protein 1 OS=Homo sapiens OX=9606 GN=TCEA1 PE=1 SV=1	0	109.423	56	16	47	0	16	301	33.9	8.38	177.72	0	3453.7	3820.5	3251.1	3685.6	3167.3	2892.1	3190.9	2798.5	2662.4	2831.8	2702.1	3413.4	2580.5	3518.5	2711.1	2119.6	3190.9	2215.2	2241.7	2800.3
High	Q5JWF2	Guanine nucleotide-binding protein G(s) subunit alpha isoforms XLas OS=Homo sapiens OX=9606 GN=GNAS PE=1 SV=2	0	109.371	20	18	47	0	17	1037	111	5.03	175.03	0	358.4	421.8	471.2	678	770	1592.1	1744.9	1951.5	2195.5	1931.2	280.4	376.8	374	647.3	659.1	1166.8	1744.9	1544.7	1848.5	1909.7
High	Q9Y5P4-3	Isoform 3 of Collagen type IV alpha-3-binding protein OS=Homo sapiens OX=9606 GN=COL4A3BP	0	109.346	36	24	39	0	24	752	83.7	6.27	152.63	0	789.9	1149.4	910.6	1187.9	888.9	1079	849.3	1043.3	819.4	1036.7	618	1026.9	722.8	1134	760.9	790.8	849.3	825.8	689.9	1025.1
High	O43660	Pleiotropic regulator 1 OS=Homo sapiens OX=9606 GN=PLRG1 PE=1 SV=1	0	109.293	51	19	40	0	19	514	57.2	9.17	196.35	0	1245.3	1375.1	1141.5	1303.5	1164.7	1092.3	1150.7	1028.6	929.5	1156.7	974.3	1228.5	906.1	1244.4	996.9	800.5	1150.7	814.2	782.6	1143.8
High	H3BNC9	Uncharacterized protein OS=Homo sapiens OX=9606 PE=3 SV=2	0	109.292	15	10	60	0	10	584	64.5	8.78	286.11	0	10.7	13	14.2	167.3	99.5	70.2	84.9	73	86.9	68.2	8.4	11.6	11.3	159.7	85.2	51.4	84.9	57.8	73.2	67.4
High	Q16630-2	Isoform 2 of Cleavage and polyadenylation specificity factor subunit 6 OS=Homo sapiens OX=9606 GN=CPSF6	0	109.265	28	14	40	0	14	588	63.4	7.71	172.38	0	824.2	799.8	799.1	775.6	715	712.7	656.3	688.6	671.5	684.5	644.8	714.5	634.2	740.4	612	522.3	656.3	545.1	565.4	676.8
High	Q99436	Proteasome subunit beta type-7 OS=Homo sapiens OX=9606 GN=PSMB7 PE=1 SV=1	0	109.265	65	12	49	7	12	277	29.9	7.68	204.74	0	1285	1146.3	1215.5	1073.4	825.3	1156.2	953.8	927.4	1122.2	1145.1	1005.4	1024.1	964.8	1024.8	706.4	847.4	953.8	734.1	944.8	1132.3
High	O15143	Actin-related protein 2/3 complex subunit 1B OS=Homo sapiens OX=9606 GN=ARPC1B PE=1 SV=3	0	109.208	55	17	54	3	16	372	40.9	8.35	221.98	0	2757.6	2956	2497.9	2892	2852.4	2478.8	2962.3	2242.4	2164.5	2498.8	2157.5	2641	1982.7	2760.9	2441.6	1816.7	2962.3	1775	1822.4	2470.9
High	Q9NQC3-2	Isoform B of Reticulon-4 OS=Homo sapiens OX=9606 GN=RTN4	0	109.186	61	11	47	0	1	373	40.3	4.78	210.13	0
High	P05771-2	Isoform Beta-II of Protein kinase C beta type OS=Homo sapiens OX=9606 GN=PRKCB	0	109.137	34	20	50	2	9	673	77	7.02	209.34	0	393.8	556.8	388.7	505.7	371.5	719.3	342.1	685.9	414.2	584	308.1	497.5	308.5	482.8	318	527.2	342.1	542.9	348.7	577.5
High	Q8N806	Putative E3 ubiquitin-protein ligase UBR7 OS=Homo sapiens OX=9606 GN=UBR7 PE=1 SV=2	0	109.061	58	20	40	0	20	425	48	4.81	182.79	0	2174.8	2193.1	2002.5	2156.1	2082.2	2068.1	1995.9	2051	1938.2	2158	1701.6	1959.4	1589.5	2058.3	1782.3	1515.7	1995.9	1623.5	1631.9	2133.9
High	Q9BTE3	Mini-chromosome maintenance complex-binding protein OS=Homo sapiens OX=9606 GN=MCMBP PE=1 SV=2	0	109.015	43	22	41	1	22	642	72.9	5.87	162.5	0	2444.2	2245.4	2263.8	2230.3	2440.4	1932.7	2354.8	1927.8	2049.6	1948.1	1912.3	2006.1	1796.9	2129.2	2088.9	1416.4	2354.8	1525.9	1725.7	1926.4
High	Q02878	60S ribosomal protein L6 OS=Homo sapiens OX=9606 GN=RPL6 PE=1 SV=3	0	108.867	52	16	75	10	16	288	32.7	10.58	249.63	0	13544.8	12355.6	12830.7	11987.6	12767.3	11692.5	12238.2	11380.6	11775.7	10857.4	10597.3	11038.9	10184.3	11444	10928.5	8569.3	12238.2	9008.5	9914.8	10736.5
High	A0A0C4DGQ5	Calpain small subunit 1 OS=Homo sapiens OX=9606 GN=CAPNS1 PE=1 SV=1	0	108.731	66	12	34	0	12	322	33.8	6.23	160.2	0	1982.4	1805.7	1870.1	1780.4	1447.1	1249.4	1385.6	1200	1260.8	1212.6	1551	1613.2	1484.4	1699.7	1238.7	915.7	1385.6	949.9	1061.6	1199.1
High	P36507	Dual specificity mitogen-activated protein kinase kinase 2 OS=Homo sapiens OX=9606 GN=MAP2K2 PE=1 SV=1	0	108.652	50	17	47	3	12	400	44.4	6.55	195.87	0	290.9	283.1	241.2	405.4	465	385.9	436.2	353.4	371.7	683.3	227.6	252.9	191.4	387	398	282.8	436.2	279.7	313	675.7
High	P13797	Plastin-3 OS=Homo sapiens OX=9606 GN=PLS3 PE=1 SV=4	0	108.564	26	15	95	0	5	630	70.8	5.6	370.04	0		172.6	408.2	179.4	329	232.2	271.9	264.8	332	221.7		154.2	324	171.2	281.6	170.1	271.9	209.6	279.6	219.2
High	P10644	cAMP-dependent protein kinase type I-alpha regulatory subunit OS=Homo sapiens OX=9606 GN=PRKAR1A PE=1 SV=1	0	108.561	60	22	47	4	18	381	43	5.35	178.84	3	1985.7	1898.1	1859.4	2821.9	3062.2	3540.2	3408.8	3247.2	3230.7	3733.8	1553.6	1695.8	1475.9	2693.9	2621.1	2594.6	3408.8	2570.4	2720.1	3692.2
High	Q96C19	EF-hand domain-containing protein D2 OS=Homo sapiens OX=9606 GN=EFHD2 PE=1 SV=1	0	108.491	72	17	54	10	14	240	26.7	5.2	234.87	1	878	755.1	832.4	702.3	784.3	681.9	767.1	1310.7	1390	1164.5	686.9	674.6	660.7	670.5	671.3	499.8	767.1	1037.5	1170.4	1151.6
High	O15084	Serine/threonine-protein phosphatase 6 regulatory ankyrin repeat subunit A OS=Homo sapiens OX=9606 GN=ANKRD28 PE=1 SV=5	0	108.478	29	21	29	1	17	1053	112.9	6.25	123.76	1	272.3	259	222.1	238.1	238.4	196.1	275.3	195.4	181.6	183.1	213	231.4	176.3	227.3	204.1	143.7	275.3	154.7	152.9	181.1
High	P33316	Deoxyuridine 5'-triphosphate nucleotidohydrolase, mitochondrial OS=Homo sapiens OX=9606 GN=DUT PE=1 SV=4	0	108.429	57	14	86	0	14	252	26.5	9.36	379.79	0	1703.9	1893.6	1670.8	1810.8	1655	1858.2	1584.1	1717.7	1492	1660	1333.1	1691.8	1326.2	1728.7	1416.6	1361.9	1584.1	1359.7	1256.2	1641.5
High	P82933	28S ribosomal protein S9, mitochondrial OS=Homo sapiens OX=9606 GN=MRPS9 PE=1 SV=2	0	108.303	54	20	41	19	20	396	45.8	9.51	167.02	0	246.3	236.5	213.3	230.8	210.8	197.1	198.8	170.7	199.5	184.5	192.7	211.3	169.3	220.4	180.5	144.5	198.8	135.1	168	182.5
High	Q12907	Vesicular integral-membrane protein VIP36 OS=Homo sapiens OX=9606 GN=LMAN2 PE=1 SV=1	0	108.098	47	14	67	1	14	356	40.2	6.95	286.72	0	807.1	895.5	725.6	1611.9	1460.6	1684.5	1344.3	1563.8	1297.2	1575.4	631.5	800.1	576	1538.8	1250.2	1234.5	1344.3	1237.9	1092.2	1557.8
High	P28070	Proteasome subunit beta type-4 OS=Homo sapiens OX=9606 GN=PSMB4 PE=1 SV=4	0	107.994	51	8	68	8	8	264	29.2	5.97	332.82	0	1023	3703.9	3959.8	3600.6	3975.9	3204.5	3942.6	2930.7	3325.6	3244.9	800.4	3309.2	3143	3437.4	3403.3	2348.5	3942.6	2319.8	2800.1	3208.7
High	Q96JM3	Chromosome alignment-maintaining phosphoprotein 1 OS=Homo sapiens OX=9606 GN=CHAMP1 PE=1 SV=2	0	107.902	32	23	43	20	23	812	89	8.44	143.3	0	247.6	522	539.7	594.4	614.7	574.6	561.8	711.2	699.2	680.7	193.8	466.3	428.4	567.5	526.1	421.1	561.8	562.9	588.7	673.1
High	O75376	Nuclear receptor corepressor 1 OS=Homo sapiens OX=9606 GN=NCOR1 PE=1 SV=2	0	107.783	14	28	30	0	25	2440	270	7.11	97.58	1	814.6	769.6	741.2	732.7	880.3	670.1	940.6	619.7	675.3	654.3	637.4	687.6	588.3	699.5	753.5	491.1	940.6	490.6	568.6	647
High	O75475	PC4 and SFRS1-interacting protein OS=Homo sapiens OX=9606 GN=PSIP1 PE=1 SV=1	0	107.76	44	25	54	9	24	530	60.1	9.13	166.85	1	3732.9	3752.1	3420.2	3669.6	3325.4	3049.5	3416.7	3022.2	2841.9	3971.8	2920.6	3352.2	2714.8	3503.2	2846.4	2235	3416.7	2392.3	2392.8	3927.5
High	O94919	Endonuclease domain-containing 1 protein OS=Homo sapiens OX=9606 GN=ENDOD1 PE=1 SV=2	0	107.609	47	17	52	17	17	500	55	5.71	227.49	0	306.7	402.3	268.6	391.3	273.3	307.9	247.2	257.7	235.9	291.3	239.9	359.4	213.2	373.6	233.9	225.6	247.2	204	198.6	288
High	Q9UNF0	Protein kinase C and casein kinase substrate in neurons protein 2 OS=Homo sapiens OX=9606 GN=PACSIN2 PE=1 SV=2	0	107.583	45	19	50	0	19	486	55.7	5.2	197.9	0	1238.9	1454.4	1154.1	1384.6	1240.8	1328.9	1179.1	1269.1	1099.4	1750.7	969.3	1299.4	916	1321.8	1062.1	973.9	1179.1	1004.5	925.6	1731.2
High	P13995	Bifunctional methylenetetrahydrofolate dehydrogenase/cyclohydrolase, mitochondrial OS=Homo sapiens OX=9606 GN=MTHFD2 PE=1 SV=2	0	107.521	61	17	56	0	17	350	37.9	8.73	240.35	0	1747.2	2300.3	1627.6	2164.1	1704.7	1793.5	1772.8	1900.9	1417.2	2083.3	1367	2055.1	1291.9	2066	1459.1	1314.4	1772.8	1504.7	1193.2	2060.1
High	P52565	Rho GDP-dissociation inhibitor 1 OS=Homo sapiens OX=9606 GN=ARHGDIA PE=1 SV=3	0	107.393	66	17	73	0	17	204	23.2	5.11	298.97	0	2528.7	2417.2	2383.5	2266.8	2302.4	2236.6	2294.6	2201.5	2180.8	2050.1	1978.4	2159.6	1891.9	2164	1970.8	1639.2	2294.6	1742.7	1836.1	2027.2
High	P61224	Ras-related protein Rap-1b OS=Homo sapiens OX=9606 GN=RAP1B PE=1 SV=1	0	107.324	79	14	63	0	6	184	20.8	5.78	307.3	2	855.7	1203.3	1272.9	1137.6	1168.5	1142.7	1140	1073.1	1089.9	992.8	669.5	1075.1	1010.3	1086.1	1000.2	837.5	1140	849.4	917.7	981.7
High	Q04206	Transcription factor p65 OS=Homo sapiens OX=9606 GN=RELA PE=1 SV=2	0	107.234	40	22	45	0	22	551	60.2	5.68	170.19	0	1350.1	1289.5	1295.4	1217.9	1217	1224.2	1164.1	1138.9	1149.9	1087.1	1056.3	1152	1028.3	1162.7	1041.7	897.2	1164.1	901.5	968.2	1075
High	O95155-4	Isoform 4 of Ubiquitin conjugation factor E4 B OS=Homo sapiens OX=9606 GN=UBE4B	0	107.138	22	24	33	0	23	1353	151.5	5.62	123.18	0	481.7	385.2	449.8	377.8	388.8	460.6	367.1	867.3	760	715	376.9	344.2	357	360.6	332.8	337.6	367.1	686.5	639.9	707
High	O15381	Nuclear valosin-containing protein-like OS=Homo sapiens OX=9606 GN=NVL PE=1 SV=1	0	107.097	37	24	28	0	24	856	95	6.48	94.24	0	257.6	241	239.4	263.1	267.8	435	505.8	405	420.3	431.3	201.5	215.3	190	251.2	229.2	318.8	505.8	320.6	353.9	426.5
High	A0A0J9YXJ0	CUGBP Elav-like family member 2 OS=Homo sapiens OX=9606 GN=CELF2 PE=1 SV=1	0	107.052	43	19	58	0	14	533	57.1	8.94	229.45	5	2169.7	2441.6	2035.9	2504.5	2364.9	2606.1	2197.2	2746.6	2362.8	2669.1	1697.6	2181.4	1616	2390.9	2024.3	1910	2197.2	2174.1	1989.4	2639.3
High	P48637	Glutathione synthetase OS=Homo sapiens OX=9606 GN=GSS PE=1 SV=1	0	107.04	55	22	61	0	22	474	52.4	5.92	228.84	0	6085.2	5408.6	5696	5220.1	5747.9	5456.7	5625.8	5251.5	5272.8	5224.4	4761	4832.2	4521.2	4983.4	4920.1	3999.2	5625.8	4156.9	4439.5	5166.2
High	Q13564	NEDD8-activating enzyme E1 regulatory subunit OS=Homo sapiens OX=9606 GN=NAE1 PE=1 SV=1	0	106.988	54	18	42	0	18	534	60.2	5.4	197.32	0	1851.4	1750.4	1600.5	1609.5	1810.8	1509.2	1772.4	1452.5	1450	1500.9	1448.5	1563.8	1270.4	1536.5	1550	1106.1	1772.4	1149.8	1220.9	1484.1
High	Q9P2R7	Succinate--CoA ligase [ADP-forming] subunit beta, mitochondrial OS=Homo sapiens OX=9606 GN=SUCLA2 PE=1 SV=3	0	106.987	47	20	54	0	20	463	50.3	7.42	223.66	0	2675	3481	4088.6	3424.9	3951.8	3966.4	4097.5	3703.5	4092.9	3578.8	2092.9	3110	3245.3	3269.6	3382.7	2906.9	4097.5	2931.6	3446.1	3538.9
High	P17174	Aspartate aminotransferase, cytoplasmic OS=Homo sapiens OX=9606 GN=GOT1 PE=1 SV=3	0	106.977	59	20	45	2	20	413	46.2	7.01	173.9	0	2637.6	3537.9	2686.7	3408.7	2327.4	2414	2515.4	2248.1	2078.1	3082.2	2063.6	3160.8	2132.5	3254.2	1992.2	1769.2	2515.4	1779.5	1749.7	3047.9
High	Q9UKY7	Protein CDV3 homolog OS=Homo sapiens OX=9606 GN=CDV3 PE=1 SV=1	0	106.846	59	13	49	0	13	258	27.3	6.4	252.01	0	2980.7	3014.6	2909.9	2876.3	2805.2	2793.6	2741.4	2765.6	2627.7	2740.7	2332.1	2693.3	2309.7	2745.9	2401.2	2047.4	2741.4	2189.1	2212.4	2710.2
High	P35613	Basigin OS=Homo sapiens OX=9606 GN=BSG PE=1 SV=2	0	106.846	35	11	52	0	11	385	42.2	5.66	271.12	0	1546.6	1272.7	1443.9	1273.7	1259.6	1060.3	1196.3	1020.1	1176.4	996.5	1210	1137.1	1146.1	1215.9	1078.2	777.1	1196.3	807.5	990.5	985.4
High	Q7Z4Q2	HEAT repeat-containing protein 3 OS=Homo sapiens OX=9606 GN=HEATR3 PE=1 SV=2	0	106.725	41	22	39	5	22	680	74.5	5.11	151.45	0	1791	1336.8	1700.7	1253.2	1621.3	1406.5	1504.1	1275	1629.4	1235.8	1401.3	1194.3	1349.9	1196.4	1387.8	1030.8	1504.1	1009.2	1371.9	1222
High	Q99707	Methionine synthase OS=Homo sapiens OX=9606 GN=MTR PE=1 SV=2	0	106.703	22	20	26	0	20	1265	140.4	5.58	99.01	0	1188.1	1162.4	1126	1130.8	1268.5	1138	1196.3	1134.2	1033.4	1065.4	929.6	1038.5	893.7	1079.5	1085.8	834	1196.3	897.8	870.1	1053.6
High	Q07666	KH domain-containing, RNA-binding, signal transduction-associated protein 1 OS=Homo sapiens OX=9606 GN=KHDRBS1 PE=1 SV=1	0	106.683	40	16	67	0	14	443	48.2	8.66	287.88	2	755.9	2028.6	2047.9	1954.1	1943	1812.9	1903.7	3928.8	3889.3	3772.7	591.4	1812.4	1625.5	1865.5	1663.1	1328.6	1903.7	3109.9	3274.7	3730.7
High	Q9UPQ9-1	Isoform 2 of Trinucleotide repeat-containing gene 6B protein OS=Homo sapiens OX=9606 GN=TNRC6B	0	106.682	18	18	23	0	18	1723	182.7	7.02	102.45	0	85.1	75.5	67.7	58.1	69.7	42.7	58.1	48.8	60.4	59.3	66.6	67.5	53.7	55.5	59.7	31.3	58.1	38.6	50.8	58.7
High	B4DUT8	Calponin OS=Homo sapiens OX=9606 GN=CNN2 PE=1 SV=1	0	106.66	70	14	39	0	12	330	35.9	7.3	173.74	2	1721.5	1449.2	1607.7	1403.7	1558.7	2609.4	2716.8	2486.8	2501.2	2882.6	1346.9	1294.7	1276.1	1340	1334.2	1912.4	2716.8	1968.5	2105.9	2850.4
High	O75312	Zinc finger protein ZPR1 OS=Homo sapiens OX=9606 GN=ZPR1 PE=1 SV=1	0	106.644	52	20	39	0	20	459	50.9	4.73	153.09	0	808.3	885.7	773.6	933	787.7	968.6	810.1	1095.8	820.2	978.3	632.4	791.3	614	890.7	674.3	709.9	810.1	867.4	690.6	967.4
High	P47755	F-actin-capping protein subunit alpha-2 OS=Homo sapiens OX=9606 GN=CAPZA2 PE=1 SV=3	0	106.618	67	12	63	3	10	286	32.9	5.85	322.66	0
High	Q9NY93	Probable ATP-dependent RNA helicase DDX56 OS=Homo sapiens OX=9606 GN=DDX56 PE=1 SV=1	0	106.6	49	21	41	0	21	547	61.6	9.26	148.34	0	1798	1827.9	1670.2	1742.4	1732.4	1982.6	1604.2	1604.6	1774.7	1664.8	1406.7	1633.1	1325.7	1663.4	1482.9	1453	1604.2	1270.2	1494.3	1646.2
High	Q9Y3T9	Nucleolar complex protein 2 homolog OS=Homo sapiens OX=9606 GN=NOC2L PE=1 SV=4	0	106.542	24	19	43	19	19	749	84.9	5.62	160.39	0	3446.1	3978.7	3934.1	4217.7	4082.6	3604.4	3912.6	3479.8	3584.1	3551	2696.2	3554.7	3122.6	4026.4	3494.6	2641.7	3912.6	2754.5	3017.7	3511.4
High	P55036	26S proteasome non-ATPase regulatory subunit 4 OS=Homo sapiens OX=9606 GN=PSMD4 PE=1 SV=1	0	106.36	43	13	52	0	2	377	40.7	4.79	251.51	4	2246.3	2303.9	2092.9	2271.4	2078.6	2000.9	2117.4	1924.9	1845.4	2011.8	1757.5	2058.3	1661.3	2168.4	1779.2	1466.5	2117.4	1523.7	1553.8	1989.4
High	P28288	ATP-binding cassette sub-family D member 3 OS=Homo sapiens OX=9606 GN=ABCD3 PE=1 SV=1	0	106.304	37	21	49	5	20	659	75.4	9.36	196.14	0	2207	1944.6	2105.8	1832.4	2090.8	2305.6	2475.5	2265.1	2403	2089.4	1726.8	1737.4	1671.5	1749.3	1789.7	1689.7	2475.5	1793	2023.2	2066.2
High	Q14554	Protein disulfide-isomerase A5 OS=Homo sapiens OX=9606 GN=PDIA5 PE=1 SV=1	0	106.25	57	21	35	7	21	519	59.6	7.91	138.97	0	236.1	265.9	322.4	496	603.2	451.8	567	468.6	520.3	452.4	184.8	237.6	255.9	473.5	516.3	331.1	567	370.9	438.1	447.3
High	Q92769	Histone deacetylase 2 OS=Homo sapiens OX=9606 GN=HDAC2 PE=1 SV=2	0	106.041	45	17	67	0	11	488	55.3	5.91	306.28	0	305.4	289.8	303.9	1152.1	643	471.8	569.7	465.9	553.1	433.2	238.9	258.9	241.2	1099.8	550.4	345.8	569.7	368.8	465.7	428.4
High	O75175	CCR4-NOT transcription complex subunit 3 OS=Homo sapiens OX=9606 GN=CNOT3 PE=1 SV=1	0	106.012	38	20	37	0	19	753	81.8	6.2	150.06	0	883.9	850.3	888.2	1135	1064.6	1087.2	1028.4	1160.5	1154.6	1220.5	691.6	759.7	705	1083.5	911.2	796.8	1028.4	918.6	972.2	1206.9
High	Q8TAF3	WD repeat-containing protein 48 OS=Homo sapiens OX=9606 GN=WDR48 PE=1 SV=1	0	105.968	35	20	29	0	20	677	76.2	7.03	115.42	0		85	110	86.5	105	105.1	80.8	98.5	95	80.9		76	87.3	82.6	89.9	77	80.8	78	80	80
High	Q9NY61	Protein AATF OS=Homo sapiens OX=9606 GN=AATF PE=1 SV=1	0	105.961	42	17	38	11	17	560	63.1	4.94	156.27	0	1412.3	1608.4	1313.1	1532	1189.6	1250.4	1194.6	1149	1026.4	1130	1105	1437	1042.3	1462.6	1018.2	916.4	1194.6	909.6	864.2	1117.4
High	Q96F86	Enhancer of mRNA-decapping protein 3 OS=Homo sapiens OX=9606 GN=EDC3 PE=1 SV=1	0	105.882	49	20	33	4	20	508	56	7.11	153.3	0	708.5	772.5	730	753.6	809.9	1041	712.4	964.5	764	867.2	554.3	690.2	579.4	719.4	693.3	763	712.4	763.4	643.2	857.5
High	Q92979	Ribosomal RNA small subunit methyltransferase NEP1 OS=Homo sapiens OX=9606 GN=EMG1 PE=1 SV=4	0	105.87	77	15	49	0	15	244	26.7	9.17	193.94	0	567.6	588.7	558.9	1008	779	782.4	755	705	680.8	721	444.1	526	443.7	962.3	666.8	573.4	755	558	573.2	712.9
High	O75821	Eukaryotic translation initiation factor 3 subunit G OS=Homo sapiens OX=9606 GN=EIF3G PE=1 SV=2	0	105.848	51	13	67	0	2	320	35.6	6.13	318.75	4	2508.7	2854	2263.5	2747.4	2275.2	2040.7	2418.1	1979.7	1844.3	2217.3	1962.8	2549.8	1796.6	2622.9	1947.5	1495.6	2418.1	1567.1	1552.9	2192.6
High	Q96JB5-4	Isoform 4 of CDK5 regulatory subunit-associated protein 3 OS=Homo sapiens OX=9606 GN=CDK5RAP3	0	105.839	38	15	33	0	15	531	59.6	4.92	139.4	0	1566.3	1724.9	1449.6	1666.6	1453.9	1682.9	1355.8	1611.2	1248.3	1552.9	1225.5	1541	1150.6	1591	1244.5	1233.4	1355.8	1275.4	1051	1535.6
High	H0YAR2	Polyadenylate-binding protein 1 (Fragment) OS=Homo sapiens OX=9606 GN=PABPC1 PE=1 SV=1	0	105.823	64	20	86	1	1	284	32.2	9.04	312.73	0				254.5	386.9	276.5	319	256.2	327.1	246.7				242.9	331.2	202.7	319	202.8	275.4	244
High	O95453	Poly(A)-specific ribonuclease PARN OS=Homo sapiens OX=9606 GN=PARN PE=1 SV=1	0	105.701	34	22	44	0	22	639	73.4	6.2	150.02	0	1804.2	1616.7	1730.2	1577.9	1694.4	1674.6	1590.9	1633.1	1588.4	1534.4	1411.6	1444.4	1373.3	1506.3	1450.4	1227.3	1590.9	1292.7	1337.4	1517.3
High	A6PVN5	Serine/threonine-protein phosphatase 2A activator OS=Homo sapiens OX=9606 GN=PTPA PE=1 SV=1	0	105.679	67	15	40	0	15	329	37.4	6.29	171.29	0	1185.8	1038.8	1170.5	1027.7	1103.3	1122.4	1038.9	1151.9	1157.8	1137.5	927.7	928.1	929.1	981.1	944.4	822.6	1038.9	911.8	974.8	1124.8
High	Q9NYY8	FAST kinase domain-containing protein 2, mitochondrial OS=Homo sapiens OX=9606 GN=FASTKD2 PE=1 SV=1	0	105.662	33	20	39	2	20	710	81.4	8.05	149.35	0	1112.2	1131.5	1037.5	1093.6	1016.9	901.7	1001	835.3	823.1	1086.2	870.2	1010.9	823.5	1044	870.4	660.8	1001	661.2	693	1074.1
High	Q969X6	U3 small nucleolar RNA-associated protein 4 homolog OS=Homo sapiens OX=9606 GN=UTP4 PE=1 SV=1	0	105.586	38	18	32	0	18	686	76.8	8.85	135.38	0	629.2	737.1	559.5	712.8	646.8	551.9	724.9	735.4	730.1	784.6	492.2	658.6	444.1	680.5	553.6	404.5	724.9	582.1	614.8	775.9
High	P60510	Serine/threonine-protein phosphatase 4 catalytic subunit OS=Homo sapiens OX=9606 GN=PPP4C PE=1 SV=1	0	105.552	60	13	46	0	11	307	35.1	5.06	212.9	0
High	Q14966	Zinc finger protein 638 OS=Homo sapiens OX=9606 GN=ZNF638 PE=1 SV=2	0	105.546	16	24	28	0	24	1978	220.5	6.38	95.72	0	610.6	638.9	551.1	590.2	621	433.5	651	541.7	566.4	572.1	477.7	570.8	437.4	563.5	531.5	317.7	651	428.8	476.9	565.7
High	Q9BZE1	39S ribosomal protein L37, mitochondrial OS=Homo sapiens OX=9606 GN=MRPL37 PE=1 SV=2	0	105.474	47	19	39	0	19	423	48.1	8.59	157.15	0	1330.3	1272.2	1310.6	1250.3	1270.3	1236.7	1144.4	1184.6	1160	1127.4	1040.8	1136.6	1040.3	1193.6	1087.4	906.4	1144.4	937.7	976.7	1114.9
High	P42858	Huntingtin OS=Homo sapiens OX=9606 GN=HTT PE=1 SV=2	0	105.424	13	32	34	30	32	3142	347.4	6.2	110.6	0	823.1	959.3	786.5	886.8	873.2	889.7	849.7	857.5	699.5	794	644	857.1	624.3	846.6	747.5	652.1	849.7	678.8	588.9	785.1
High	Q9H9A5-6	Isoform 6 of CCR4-NOT transcription complex subunit 10 OS=Homo sapiens OX=9606 GN=CNOT10	0	105.316	33	20	28	0	19	804	89.1	8.21	106.5	0	326.7	629.2	520	760.9	736.9	603.2	720.8	589.5	555.6	617	255.6	562.1	412.7	726.4	630.7	442.1	720.8	466.6	467.8	610.1
High	Q9BUI4	DNA-directed RNA polymerase III subunit RPC3 OS=Homo sapiens OX=9606 GN=POLR3C PE=1 SV=1	0	105.249	48	16	31	4	16	534	60.6	7.31	139.08	0	1031.4	1031.7	999	985.5	921.4	1110.2	1085.7	1018.5	1038.1	1077.9	806.9	921.7	793	940.8	788.7	813.7	1085.7	806.2	874.1	1065.9
High	P54687	Branched-chain-amino-acid aminotransferase, cytosolic OS=Homo sapiens OX=9606 GN=BCAT1 PE=1 SV=3	0	105.146	46	15	59	0	15	386	42.9	5.3	244.85	0	2792.8	2500.6	2660.3	2347.9	2728	2506.1	2579.4	2485.7	2468.2	2303.6	2185	2234.1	2111.6	2241.5	2335.1	1836.7	2579.4	1967.6	2078.1	2277.9
High	Q9H845	Acyl-CoA dehydrogenase family member 9, mitochondrial OS=Homo sapiens OX=9606 GN=ACAD9 PE=1 SV=1	0	105.096	38	22	45	5	22	621	68.7	7.96	160.13	0	796.4	609.6	757.1	576.6	728.9	582.2	673.5	536.6	683.9	517.5	623.1	544.6	601	550.4	623.9	426.7	673.5	424.8	575.8	511.7
High	O43818	U3 small nucleolar RNA-interacting protein 2 OS=Homo sapiens OX=9606 GN=RRP9 PE=1 SV=1	0	104.928	46	17	46	17	17	475	51.8	7.85	161.53	0	2802.6	3063.9	2666.1	2871.1	2498.5	2955.6	2441.6	2903.6	2395.5	2720.7	2192.7	2737.4	2116.2	2740.9	2138.6	2166.1	2441.6	2298.4	2016.9	2690.4
High	Q9Y5K6	CD2-associated protein OS=Homo sapiens OX=9606 GN=CD2AP PE=1 SV=1	0	104.887	44	25	42	25	25	639	71.4	6.4	142.22	0	641.1	716.9	649.4	707.1	611.1	655	585.5	1144	1043.1	1066.5	501.6	640.5	515.5	675.1	523.1	480	585.5	905.6	878.3	1054.7
High	Q9NZW5	MAGUK p55 subfamily member 6 OS=Homo sapiens OX=9606 GN=MPP6 PE=1 SV=2	0	104.826	49	26	37	0	24	540	61.1	6.18	125.04	1	1138.2	1078.8	1089.9	1002.4	1092.8	870.3	1027	824.2	950.3	945.3	890.5	963.9	865.1	957	935.4	637.8	1027	652.4	800.1	934.8
High	P25098	Beta-adrenergic receptor kinase 1 OS=Homo sapiens OX=9606 GN=GRK2 PE=1 SV=2	0	104.735	40	23	45	10	17	689	79.5	7.28	184.09	3	2143.1	1872.1	2028.3	1815.2	1946.5	1569.1	1753.5	1539.5	1702.1	1514	1676.8	1672.6	1610	1732.9	1666.1	1150	1753.5	1218.6	1433.1	1497.2
High	Q9Y277	Voltage-dependent anion-selective channel protein 3 OS=Homo sapiens OX=9606 GN=VDAC3 PE=1 SV=1	0	104.68	55	14	60	0	13	283	30.6	8.66	224.04	0	2060.7	1835.6	2071.7	1793.7	1843.3	1827.8	1679.5	1854.7	1859.2	1588.4	1612.2	1640	1644.4	1712.3	1577.8	1339.6	1679.5	1468.1	1565.4	1570.7
High	Q02750	Dual specificity mitogen-activated protein kinase kinase 1 OS=Homo sapiens OX=9606 GN=MAP2K1 PE=1 SV=2	0	104.619	62	19	46	2	14	393	43.4	6.62	177.62	2	880.1	809.4	882.8	739.7	838.6	766.7	746.4	710.4	795.1	953.3	688.6	723.2	700.7	706.1	717.8	561.9	746.4	562.3	669.4	942.7
High	Q9H361	Polyadenylate-binding protein 3 OS=Homo sapiens OX=9606 GN=PABPC3 PE=1 SV=2	0	104.498	30	18	69	1	1	631	70	9.67	284.53	0
High	A2AEA2	HLA class I histocompatibility antigen, Cw-6 alpha chain OS=Homo sapiens OX=9606 GN=HLA-C PE=1 SV=2	0	104.44	46	13	36	0	5	372	41.3	6.15	160.38	0		32.3	36.6	32.6	36.6	30.2	31.2	28.3	24	157.9		28.9	29	31.1	31.4	22.1	31.2	22.4	20.2	156.1
High	P30260-2	Isoform 2 of Cell division cycle protein 27 homolog OS=Homo sapiens OX=9606 GN=CDC27	0	104.434	30	20	40	0	20	830	92.6	7.12	154.08	0	1315.6	1158.6	1295.3	1566.4	1774.5	1623	1601.5	1798.7	1953.1	1690.4	1029.3	1035.1	1028.1	1495.4	1518.9	1189.5	1601.5	1423.8	1644.4	1671.5
High	Q9NQC3	Reticulon-4 OS=Homo sapiens OX=9606 GN=RTN4 PE=1 SV=2	0	104.414	20	12	47	0	2	1192	129.9	4.5	207.95	3	904.7	1731.8	1664.4	1645.5	1395.6	1641	1344.6	1634.5	1472.6	1387.1	707.8	1547.2	1321.1	1570.8	1194.6	1202.7	1344.6	1293.9	1239.9	1371.6
[truncated: 5,453 more rows]
