# Supplementary material for: Quantitative Proteomics of Tissue-Infiltrating T Cells From CRC Patients Identified Lipocalin-2 Induces T-Cell Apoptosis and Promotes Tumor Cell Proliferation by Iron Efflux
Source: Mol Cell Proteomics. 2023 Dec 10;23(1):100691. doi: 10.1016/j.mcpro.2023.100691 (PMC10792491; doi:10.1016/j.mcpro.2023.100691)
Supplement: Supplemental Table S8 [file mmc9.xlsx]

## Sheet: PHA-
Accession	Fold change (Log2)	P value
Q13268	1.54991	5.33151e-43
A0A0G2JLP2	-2.80726	5.90622e-41
Q01581	1.26852	5.91359e-36
P04083	-1.10811	2.22011e-34
Q14019	-0.92302	6.49178e-24
A0A0C4DGZ1	1.88818	1.13889e-22
P28161	-1.50012	2.28038e-22
P04075-2	-0.791487	6.79324e-20
P08133	-0.723478	4.8225e-19
P15814	-1.90834	2.51624e-17
P31146	-0.679291	9.37404e-17
P43358	0.781643	7.47179e-16
P50238	1.17781	1.22943e-15
Q8NBS9	-0.86649	3.18876e-15
Q9ULR3	-1.34136	3.55419e-15
Q9NYP7-2	0.908371	1.16796e-14
Q8NE71	0.848922	1.23683e-14
Q9BWD1	0.890188	4.24693e-14
P29320	-1.25035	1.03193e-13
P43355	1.11106	1.42463e-13
Q02880-2	-0.627785	1.14744e-12
P09382	-0.963931	1.40774e-12
A0A0J9YYD9	-1.02943	3.28197e-12
P24723	-0.908343	6.02321e-12
P32455	-1.10406	8.62936e-12
Q7Z7E8	-1.08131	2.2449e-11
Q9UGP8	-0.760358	4.87357e-11
Q9P2J5	0.595068	6.97458e-11
P78527	0.592636	6.98972e-11
O00115	-0.81506	9.07338e-11
Q92598	0.777413	1.14053e-10
P24752	-0.599617	4.00591e-10
P40925-3	0.559621	5.22829e-10
O43516-3	0.952316	5.97805e-10
D6REX3	0.565297	1.21976e-09
P49006	-0.849207	1.76506e-09
P46940	0.530543	6.15457e-09
Q9NTI5	-0.715161	7.23843e-09
P50416	-0.660389	8.4033e-09
P02786	-0.515439	1.04114e-08
O75145	0.791551	1.35924e-08
O60547	-0.637492	2.10499e-08
P16403	0.573234	2.176e-08
Q12765-2	0.64351	3.27178e-08
P21333	-0.477072	6.42328e-08
A0A2R8YDT1	-0.649164	9.46723e-08
P04066	-0.825436	1.07105e-07
P09104	0.622441	1.13332e-07
Q9ULW0	-0.619963	1.7514e-07
Q9H4L5	-0.612761	1.80625e-07
P27701	-0.881513	2.01826e-07
Q9GZT8	0.937484	2.12604e-07
P48449	0.619932	2.85722e-07
Q9UNZ2-5	0.7981	2.94591e-07
Q02410	-0.848006	3.60478e-07
Q4G176	-0.604268	4.06867e-07
Q9Y6N5	0.73629	4.75293e-07
Q9UJK0	-0.577886	5.20129e-07
P50219	-1.08832	6.50034e-07
P00813	-0.434268	7.17427e-07
Q9HBI0	0.845755	1.16641e-06
Q14204	-0.42956	1.34961e-06
O75369-8	0.476971	1.56037e-06
P07858	-0.570398	1.71389e-06
Q9BUP0	0.88126	1.78664e-06
P08575	1.34299	1.82628e-06
Q9BZQ8	0.751322	1.83328e-06
O00148	-0.742048	1.86757e-06
O14975	-0.523195	1.94763e-06
Q9NSD9	0.436384	2.01881e-06
O00151	-0.562693	2.08352e-06
Q53GQ0	0.554498	2.1459e-06
Q9Y6E2	-0.407864	2.17142e-06
Q16763	-0.635313	2.25753e-06
O95864	-0.439564	2.25764e-06
O75131	-0.570114	2.32166e-06
P25445	-0.744657	2.40426e-06
Q2M2I8	-0.571391	2.83537e-06
Q9H7Z3	0.814545	3.00756e-06
Q13907-2	0.824611	3.02359e-06
Q5SRN5	0.557649	3.45554e-06
Q9Y6X9	0.707231	3.54133e-06
Q8IUE6	0.7618	3.58264e-06
Q9P287-2	-0.682124	4.13961e-06
P27708	0.466025	4.82835e-06
Q9BQ24-2	-0.80739	5.21862e-06
Q9BUK6	0.592524	6.17257e-06
X6R8F3	0.773042	6.69116e-06
P56270-2	-0.991398	7.20101e-06
Q9UKU0-1	-0.552437	7.56301e-06
Q00534	0.541525	7.59892e-06
P07686	-0.482259	8.11441e-06
P62253	-0.555843	8.2553e-06
Q9H2U2	-0.495737	8.28557e-06
P45974-2	-0.524222	9.15375e-06
A0A087WTJ2	-0.592344	9.21162e-06
Q13257	-0.487887	9.22075e-06
Q96CX6	-0.773768	9.52844e-06
P34913	0.714051	9.59604e-06
Q5VTL8	-0.515696	1.03835e-05
Q6F5E8	0.546107	1.08286e-05
P17174	0.443958	1.21606e-05
P30533	-0.537461	1.33876e-05
Q9Y2L1	-0.51862	1.39185e-05
G5E9W9	-0.704033	1.44577e-05
P84095	-0.525421	1.69384e-05
Q53QZ3	-0.964057	1.8778e-05
P48735	0.41469	2.1168e-05
Q8WX93	-0.716023	2.17081e-05
P26440	-0.499946	2.27369e-05
Q86WJ1	0.475611	2.38682e-05
Q9Y2D5-6	-0.523817	2.41611e-05
Q9BQA9	0.527215	2.46859e-05
P0DPB5	0.511156	2.67615e-05
Q9Y608-4	-0.622454	2.76505e-05
P09972	0.489318	3.2074e-05
Q99459	0.371899	3.20927e-05
Q9BRX8	0.546542	3.22442e-05
P13010	0.389913	3.23775e-05
Q8TB61	0.54485	3.26687e-05
Q9H467	-0.714164	3.31342e-05
Q9H8M2	-0.819899	3.54372e-05
P13995	0.464448	3.66871e-05
Q9P2F8	0.936469	3.89109e-05
O43776	0.422041	3.98064e-05
P13498	0.64706	4.27964e-05
Q5SSJ5	0.780534	4.57282e-05
Q96CT7	-0.380088	4.94993e-05
A0A3F2YNX7	0.658803	5.06759e-05
Q16537	-0.474746	5.08695e-05
Q9BWW4	-0.627744	5.29427e-05
P09525	0.41024	5.33898e-05
P50502	-0.361175	5.83463e-05
P24001-2	0.680331	5.88561e-05
J3KQL8	-0.612739	5.88893e-05
Q49AR2	-0.612807	6.65657e-05
O95139	-0.706807	6.85901e-05
Q6UX04	0.923566	7.24588e-05
P10747-7	-1.56664	8.58309e-05
Q9HD42	-0.439569	9.07374e-05
Q9H5Q4	-0.463299	9.12864e-05
Q14320	0.448809	9.51291e-05
P02787	-0.569835	9.63836e-05
P30825	1.07233	9.90387e-05
P54886-2	-0.386741	0.000101583
Q06481	-0.654457	0.000109213
P08779	-0.793922	0.000113904
P10412	0.446839	0.000117728
A0A0A0MTH3	0.55082	0.000120411
O95373	0.489839	0.000123042
P60602	-0.449096	0.000125152
P54826	-0.672259	0.000127352
P16885	-0.580287	0.000133102
G3V180	0.337782	0.000139621
P16615	-0.34147	0.000140054
P52789	-0.371979	0.000140524
Q13370	-0.587878	0.000140928
P48506	0.43526	0.00014281
P09874	-0.342866	0.000157026
P61026	0.411997	0.000158574
P42768	0.513764	0.000170803
P98161	-0.549651	0.000171547
Q86WA6	-0.56221	0.000180716
Q7Z460-4	0.599455	0.000187765
P11498	-0.638559	0.000194723
P61073-2	0.528967	0.000204746
P63241-2	-0.354455	0.00020512
Q9UNZ2-4	0.636404	0.000211684
A0A024R644	-0.608801	0.000215841
E9PKC0	-0.565575	0.000222421
Q6FI13	0.91336	0.00022849
Q9NQ48	0.57562	0.000228606
P23743	0.543119	0.000228953
P20248	-0.528078	0.000230502
Q9Y240	-0.609604	0.000253708
Q13185	-0.391891	0.000265542
Q6FIF0	-0.73346	0.000271197
P05771-2	0.501131	0.00027197
Q96JY6-5	0.555484	0.000281299
P51858	-0.505847	0.000284554
P55061-2	-0.540161	0.000286544
Q12834	-0.4832	0.000290838
Q9Y508	-0.495126	0.000294687
G3V2N0	-0.522564	0.000296927
Q6PL18	0.414832	0.000301772
O60711-2	0.859581	0.00030191
A6NHR9	0.452789	0.000302633
P12004	0.421062	0.000303403
P23634-6	0.456854	0.000309001
Q9NVI7-2	0.39394	0.000315489
P61457	-0.497029	0.000331513
P00390	0.390477	0.000334479
Q9NWQ9	-0.52972	0.000338156
Q5T4U5	0.368868	0.000341761
Q9BPZ3	-0.436891	0.000349309
Q9UBM7	0.402347	0.000350703
Q5BJF2	0.473476	0.000351469
P45880-1	-0.355618	0.000353438
P31939	0.42204	0.000360509
P35790	-0.620976	0.000361812
Q8NHV1	-0.536555	0.000376851
P30085	-0.535119	0.000399805
P04350	-0.611396	0.000418098
H7BY58	-0.332629	0.000428014
P67936	-0.321423	0.000446058
Q01826-2	0.331947	0.000447419
P30405	-0.385691	0.000455501
P55011	0.402791	0.000477631
P47224	0.423717	0.000498208
Q6PD74	-0.503377	0.000499862
P33992	0.343847	0.000501717
Q9NZR1	-0.515004	0.000505866
C9JEJ2	-0.430428	0.000505964
Q71RG4	1.41488	0.000517495
P28062	-0.409825	0.000517874
Q15382	-0.408884	0.000522613
A0A2U3TZE7	-0.83149	0.000538114
Q8N335	0.433813	0.000539142
Q9UNX3	0.568351	0.000551208
H0Y5K5	-0.428761	0.000552837
Q96DU3	0.527107	0.000570471
A0A0A0MTI1	1.00126	0.000588436
P51589	0.432786	0.00059833
P34972	-0.556496	0.000618728
P07954	0.345204	0.00062291
Q9NQZ2	0.402566	0.0006261
Q9H871	-0.792148	0.000637873
O94919	0.525481	0.000650578
Q96ST2	0.383257	0.000654677
P20810-6	0.528522	0.000666054
P21266	0.404232	0.0006852
Q9Y5P4-3	0.518817	0.000701217
P08243	0.361951	0.000716442
Q13642-4	0.62771	0.000771537
P60468	0.566257	0.000807255
Q15437	0.488069	0.000826328
O75874	0.361179	0.000838095
Q96PU5-2	0.613471	0.000838393
O94874	0.390947	0.000863498
Q8TAK5	0.9234	0.000899396
Q15738	0.368917	0.000903701
P14550	0.352423	0.000932662
O43736	-0.47832	0.000952157
E9PGC8	0.399367	0.000962618
Q9BZZ5-2	0.442533	0.000973059
Q96QK1	0.324334	0.000982162
P46736	0.847382	0.00107072
Q9ULU4-19	-0.68105	0.00111576
Q14353	1.72386	0.00115012
Q96I99	0.493142	0.00115303
O14933	-0.38046	0.00116311
P19971-2	-0.813047	0.00118987
O00308	-0.454671	0.00121877
P41212	-0.464973	0.00122937
Q9UPU5	-0.379232	0.00123647
Q9UBF2	0.33892	0.00124261
Q15121-2	-0.371135	0.00127147
P49450	0.555756	0.00128944
Q8TEM1	-0.39181	0.0013197
Q9NVQ4-2	-0.546613	0.00133084
P22090	0.380347	0.00135006
P57737-3	-0.357766	0.0013566
Q70J99	-0.478157	0.00136513
A0A0A0MTJ9	-0.831649	0.00139661
P12268	0.529742	0.00147076
Q9H4A3-7	0.369013	0.0014745
Q7Z4Q2	-0.37034	0.0014944
P43403	0.41201	0.00150545
Q5XUX1	0.64609	0.00152542
Q9BS26	-0.405975	0.00154033
Q9Y2K1	-0.587746	0.00154988
Q8N9T8	0.36968	0.00155905
Q9UNS2	0.466223	0.00163438
Q9NYV6	-0.78614	0.00166858
O96000	-0.501044	0.00168778
Q08378	0.38582	0.00170455
Q15691	-0.338848	0.00178915
Q13630	0.356098	0.00178994
Q9UJA5	0.36778	0.00179363
Q04837	0.365256	0.00180403
Q15833	0.360861	0.00181665
O95571	-0.466182	0.00186273
P31930	0.350408	0.00187128
Q9BT78	0.330765	0.00191233
Q9Y2S6	-0.359008	0.00194144
P41236	-0.35983	0.00194388
Q8IXQ5	-0.453269	0.0019641
P49427	0.501638	0.00202875
Q9NWH9	0.353407	0.00208145
Q96QU6	-0.561997	0.0020925
Q6PK04	0.54008	0.00215139
Q8N8R7	-0.81203	0.00216851
Q15004	-0.436755	0.00217447
Q99704	-0.771144	0.002248
Q9Y5V3-2	-0.507859	0.0022635
Q9Y5X3	0.329235	0.00226753
P10599	-0.36609	0.00232473
Q00013	0.440869	0.00232807
Q96EK4	0.384862	0.0023627
P29350-4	0.350515	0.00239188
Q92896-2	-0.339287	0.0024038
Q14865	0.484241	0.00242874
Q96SB4	0.321649	0.00245662
Q9NSY1	-0.846048	0.00247443
O00629	-0.402156	0.00247999
Q9H4E7	0.41468	0.00255606
Q15361	0.464217	0.00255854
Q9UH62	-0.591108	0.00259042
Q9NPJ3	0.404385	0.00259167
Q9BXR0	0.38191	0.00259719
O15213	0.410995	0.00263369
Q00796	0.559571	0.00266947
Q96K58-2	0.5764	0.00267349
J3QTA6	0.545301	0.0027209
A6NEM2	0.361426	0.00276419
Q92522	0.324829	0.00276952
Q99797	-0.431336	0.00279273
Q969Z0	-0.35511	0.00286884
Q15654	0.445901	0.00287426
A0A0G2JH68	0.368276	0.00290854
Q9UKB1	-0.555717	0.00300563
Q9BZX2	-0.350075	0.00311275
Q15628	0.459095	0.00316124
Q9BRF8	0.365051	0.00331603
P27986-4	-0.433666	0.00338943
P51571	-0.472836	0.00344057
Q8WU66	0.460853	0.00347351
Q9Y3D6	-0.484638	0.00349372
Q9NVP1	0.627744	0.00350042
Q15021	0.378901	0.00350343
P51116	-0.34166	0.00352726
O95273	-0.537723	0.00353892
P14635	-0.412549	0.00358071
P51812	-0.484219	0.00362847
Q1KMD3	0.328329	0.00364128
Q9UKA4	0.43337	0.00365074
Q5VWJ9	-0.58745	0.00376807
O43427	-0.43324	0.00377091
Q8IXQ3	-0.529288	0.00381504
Q9Y6I9	0.434289	0.00387224
Q9UMS4	0.330994	0.00387343
Q9Y5V0	-0.507161	0.00387426
Q3YEC7	0.347813	0.00388925
Q9UBS8	-0.416962	0.00390218
Q99942	-0.470953	0.00391501
A0A0U1RRH7	0.608969	0.00394474
P35612	1.06853	0.0039775
P49593	-0.338732	0.00403041
Q96DA6	-0.34018	0.00403521
P06396	-0.424284	0.00403655
P20701-2	0.363958	0.00409677
Q5JTD0	0.569763	0.0040974
A0A3B3ITW1	-0.339166	0.00410889
P69905	-0.424394	0.0041101
Q9NPD8	-0.350577	0.0041573
Q02487-2	-0.437665	0.00420759
C9JIF9	0.326876	0.00427731
O15091	-0.464304	0.0043881
Q8N3C0	-0.347965	0.0044123
Q96CG3	-0.433613	0.00441968
H7BZ14	0.338684	0.00443797
P52434	-0.341945	0.00457012
Q96QD8	-0.38059	0.00463211
Q6NW29	-0.393299	0.00474998
Q9Y4E5	-0.458006	0.00477245
Q9UJ70-2	0.326298	0.00477817
Q9BV20	0.530344	0.00478642
Q9H845	-0.328405	0.00483958
O75746	0.46714	0.00487104
P24386	1.05005	0.00487439
Q56P03	-0.445723	0.00488129
Q99717	-0.389579	0.00488477
Q8IV38	-0.426076	0.00491607
Q96A49	0.360712	0.0049174
O95817	-0.587627	0.00492716
Q15650	-0.416948	0.00496118
Q7LDG7-2	-0.417121	0.00498009
P53602	1.74855	0.00502281
A0A087WZE9	-0.410198	0.00502831
P51692	-0.396685	0.00514913
B0QZ18	-0.375834	0.00515356
A0A1B0GW23	0.458997	0.00521093
Q9Y3C8	0.334695	0.00523054
O43633	0.518997	0.00534872
O43617	-0.323259	0.00541691
P0CG12	0.475206	0.00545754
Q969X6	0.347979	0.00552774
O14646	0.325672	0.00558306
P61586	-0.320235	0.0056278
Q16342	-0.846835	0.00582972
P04234	-0.333246	0.00584888
Q9BSJ6	-0.489185	0.00587504
O75822	0.327925	0.00589698
Q15645	-0.32723	0.00590565
Q9BWH2	-0.470784	0.00611531
O43252	0.453904	0.00626408
Q53GS9	0.329222	0.00627461
O95197-3	0.334562	0.00636963
Q15056-2	-0.452422	0.00644026
Q96PZ2	-0.660748	0.00644519
O95758-4	0.695154	0.0065463
P14317	0.390806	0.0066199
Q9NRF9	-0.397386	0.00663304
Q9H8H0	0.340765	0.00668276
P33908	-0.457789	0.00672476
J3KNF5	-0.655062	0.00678032
Q13371	-0.66234	0.00679083
O94842	0.39532	0.00725359
Q96QR8	0.404806	0.00728988
Q96HD9	-0.551646	0.00731515
P78347	0.461441	0.00737358
O95573	0.324834	0.00737757
Q08722	-0.7221	0.0074699
A6NIW2	-0.488695	0.00751959
O75116	0.345088	0.00752339
A0A140TA35	0.320083	0.0076083
P62993	-0.335486	0.00764359
Q6P3X3	-0.402743	0.00765907
P37268	0.370094	0.0077743
Q99490-2	-0.353299	0.00780374
Q8NC44	0.41619	0.0078782
O00762	-0.511834	0.00802092
P14324	0.371414	0.00806305
P41214	1.66293	0.0080923
Q9BRP8	-0.617721	0.00809774
Q86Y91-4	-0.427037	0.0081951
J3KQ18	-0.34229	0.00839276
Q9H0P0	-0.544792	0.0085352
Q8NF37	0.351604	0.00890121
Q01543	-0.388164	0.00903592
Q92905	0.505373	0.0091039
P51572-2	-0.326932	0.00913861
P27824-2	0.444855	0.00936936
Q5JSZ5	-0.394222	0.00985777
P30504	0.437289	0.00998578
Q10471	0.438276	0.0101568
P46977	0.730329	0.010257
Q16740	-0.322726	0.0103945
O00463-2	-0.506052	0.0105676
J3QTA2	-0.391913	0.0106882
Q8TEA1	-0.742426	0.0107636
Q92783	0.335271	0.0112642
Q96CG8	-0.476873	0.0113312
Q8NBA8	0.549805	0.0114054
P50579	-0.385718	0.0114842
P42224	0.444631	0.011589
J3KNX4	-0.712038	0.0116243
Q99700	-0.352447	0.0116874
Q8N1G2	0.337556	0.0117297
Q13409-2	-0.476378	0.0120837
Q15014	-0.382294	0.0121784
P07305	0.842621	0.0122953
Q13427	0.399317	0.0124156
A0A3B3IS55	-0.410044	0.0124471
P14868	0.327217	0.0124711
Q6P4E1-4	-0.518777	0.0128514
Q96HY6	0.389338	0.0128664
P23284	0.344942	0.012937
Q8WWK9-5	-0.329437	0.0130565
P16402	0.42687	0.0131607
Q16720	-0.384491	0.0135838
Q8IYQ7	-0.349047	0.0136252
O94832	0.396406	0.0136323
Q9P031	0.425555	0.0136352
Q13275	-0.349326	0.0136363
Q9UL40	-0.37856	0.0138083
Q8TED0	0.341304	0.0143723
P42773	0.369629	0.014655
Q6NYC1-3	-0.340576	0.014791
Q9NWS1-3	-0.330688	0.0148078
G3V1B8	0.377338	0.0149865
P47974	-0.684284	0.0149956
O43795	0.393527	0.0151224
Q9NX14-2	-0.324014	0.0156052
Q9BZF1	0.589013	0.015658
P35247	-0.390044	0.0157328
P0DPB6	0.330368	0.015918
Q9H501	0.480678	0.0161293
P06307	-0.6959	0.0162242
Q7L592	-0.446532	0.0170057
Q969U7	0.53018	0.0170754
Q92993-3	-0.5383	0.0172706
Q9H9A5-6	0.773966	0.0175197
O95630	0.365663	0.0175812
O15145	0.338804	0.0178602
P23469	0.345176	0.0179511
P04181	-0.321813	0.0180377
Q9NVK5	-0.370785	0.0180772
Q96IU4	1.55766	0.0181108
Q9Y3L3	1.05795	0.0185373
D6W5U7	-0.58318	0.018641
P55196-5	0.459132	0.0186551
Q9NZI7	0.349413	0.0192098
O00329	0.390434	0.019256
Q5SW79	-0.383326	0.0193092
Q5JSH3	0.536665	0.0194304
Q9BR76	0.324137	0.0195126
Q96QE3	-0.473703	0.0196837
P21291	0.356827	0.0196958
Q9Y237-2	-0.410718	0.0198411
P62072	-0.347895	0.0199449
Q96CB9	1.07735	0.0200162
Q7L5N1	0.36795	0.0200466
Q9Y375	-0.407851	0.0200976
Q96G61	-0.346235	0.0203978
P83436	0.498925	0.0206425
Q7Z422	-0.340072	0.0209067
Q9Y314	-0.397195	0.0211251
Q99747	0.81323	0.0211348
J3KMZ9	0.369905	0.0211443
A6NKF1	-0.369371	0.021213
Q99549-2	0.36494	0.0215345
Q00688	0.345717	0.0215678
P54709	-0.329129	0.0215824
Q8IWF2	0.40452	0.0216731
O96011	0.410979	0.0218816
Q07960	-0.507232	0.0220402
P30281	1.36715	0.0225279
P16930	-0.366968	0.0225318
Q9Y3A2	0.402947	0.022577
Q13395	0.767478	0.0225821
A0A0A0MQX8	2.67461	0.0226418
E9PC69	0.351838	0.0227372
O75934	1.58546	0.0228492
Q96CS3	-0.36356	0.0228751
P49643	-0.435341	0.0230569
Q9NXR1-1	-0.333669	0.0231422
Q9UG63-2	-0.41545	0.0231614
Q92784	-0.545855	0.0231721
Q9NTM9	0.322708	0.0233295
O75494	0.328513	0.0234393
A0A087WT44	0.773815	0.0235838
Q8N684-3	0.355453	0.0246084
Q96EH3	-0.373541	0.0250479
P53007	0.322213	0.0251245
Q9H0V9-2	-0.403078	0.0251367
P10155	0.349972	0.0252027
Q8WTV0-2	-0.49467	0.0253927
Q99943	0.75133	0.0255065
Q9BRK0-2	-0.434273	0.0257495
H3BNC9	2.92437	0.0257836
A0A0B4J1S3	-0.374717	0.0257893
Q8N5I9	-0.333088	0.0261244
P46459	0.327966	0.0262309
P46934-4	0.386618	0.0263283
Q6IBW4-4	0.3822	0.0264787
Q12933-2	0.366502	0.0265082
Q13347	0.35933	0.0268917
E9PG19	0.344432	0.0268983
A6NNL5	-0.537928	0.0269455
Q6UW63	0.344699	0.0269528
Q96CN7	0.461247	0.0269767
Q9UDR5	-0.370782	0.0271447
Q7Z7N9	0.487165	0.0271529
Q99808-2	0.345156	0.0273388
Q15438	-0.419915	0.0277368
Q8N983-4	-0.447012	0.0279151
Q9UHD8	0.486885	0.0279789
Q96A47	0.770253	0.028089
A6PW57	-0.378583	0.0282158
Q69YU5	-0.340895	0.0282731
P31483	0.323968	0.0283071
P50570-4	0.325503	0.0286153
O95081	-0.329761	0.0288208
Q9UMS0	-0.426874	0.0290213
Q9NTJ3	0.419525	0.0290783
Q6AI08	0.375092	0.0292416
Q9H0G5	0.336409	0.0293274
P51570-2	0.62908	0.0301988
P53985	-0.324899	0.0302194
Q9Y5M8	-0.34297	0.0302845
A0A0J9YW36	-0.322912	0.0304414
O75554	0.340687	0.0305138
Q16254	-0.336313	0.0305731
Q13439	-0.375816	0.0307808
Q6P179	0.708501	0.0309259
O76062	0.744852	0.0309859
E5KP25	0.754843	0.0312112
P62306	0.376381	0.0312264
Q9NRS6	0.576721	0.0312524
Q9NUW8	0.322525	0.0312872
Q08AF3	-0.56275	0.031425
A0A2R8Y7Y4	0.683962	0.0314383
Q12972	0.388102	0.0316293
Q8N6N7	-0.327116	0.031822
Q15758	1.11664	0.0320599
P49321	0.604084	0.0323791
Q7Z569	-0.514782	0.032442
P08574	0.350617	0.0336057
P14151-2	-0.330102	0.0340723
Q6NUK1	0.322442	0.0347844
Q9UEW8	0.387461	0.0347859
Q12907	0.77964	0.0351942
Q9UI26-2	-0.32346	0.0352708
Q6P1L5	-0.348859	0.0352988
E7EQ69	-0.367878	0.0354096
Q92995	0.380393	0.0357551
O15382	2.34873	0.0357925
O00182	-0.328074	0.0359323
P55884-2	0.32693	0.0359514
Q6UXH1-5	0.483904	0.0361376
P15153	-0.462239	0.0362727
Q9H6S0	-0.338049	0.0365938
Q13011	0.708043	0.0371379
Q15631	0.512184	0.0372455
Q9Y6I3	0.625101	0.0372687
P04899-4	0.425889	0.0374636
P46734-3	-0.323028	0.0379181
Q96HC4	-0.520952	0.0382555
P35080	0.437795	0.0384762
Q86TM6	-0.365026	0.0396839
Q9UIQ6	0.793966	0.0397498
Q15274	0.365521	0.0400731
P52594-4	0.36907	0.040409
Q5VIR6-4	0.370372	0.040458
Q96A57-2	0.320394	0.0408421
Q8IXM6	0.320083	0.0411318
J3KQ26	-0.362291	0.0414645
P02788	-0.333813	0.0414748
Q96KM6	0.358	0.0419317
Q6UN15	0.328406	0.0422216
Q13601	0.382775	0.0425546
Q9BVS4	-0.338703	0.0426059
Q93009	0.32739	0.0428377
Q9ULX6	0.382168	0.0432067
Q9UII4	0.325505	0.0438398
P49247	0.880245	0.044449
A0A140T9T7	0.598499	0.044759
P19447	0.37132	0.0447644
Q9BQ15	-0.324108	0.0448477
Q6PJ69	0.418712	0.0450457
A0A087X1R1	-0.509013	0.0450764
Q8ND82	0.35847	0.0452013
Q12824	1.81219	0.0454021
Q13686	-0.336253	0.0457307
B2RBV5	-0.323322	0.0464157
P11169	-0.367496	0.0464765
Q495G5	0.496945	0.0467771
Q9Y316-3	-0.322626	0.0467804
Q9UKF7	-0.416474	0.0473504
Q8WUM4	0.408087	0.0473998
O95671	0.339604	0.0476617
Q92947	1.42057	0.0478293
O60664	0.323356	0.048249
Q8WVF1	-0.428855	0.0484796
O00214-2	0.32533	0.0494636

## Sheet: PHA+
Accession	Fold change (Log2)	P value
P12544	-1.24648	1.79484e-34
X6R8F3	1.53465	4.12275e-29
Q08722	-1.05535	2.31925e-26
Q9BWD1	0.993207	2.46991e-26
Q8NE71	0.949616	6.54674e-26
P15814	-1.98402	1.09246e-25
Q01581	1.26035	5.19057e-25
P08575	1.06404	2.07115e-24
P50238	1.39991	2.36641e-24
Q14019	-0.797091	5.47478e-23
Q53QZ3	-1.29675	5.48933e-23
P04083	-1.20643	1.02163e-22
A0A0G2JLP2	-1.89037	1.23978e-21
P29320	-1.2827	4.78261e-21
Q9NTI5	-0.751668	6.5155e-21
Q13268	1.44411	4.78264e-20
P43358	0.67546	6.67861e-19
P31146	-0.659969	1.15799e-18
P28161	-1.63621	2.90096e-18
P43355	1.03403	8.28217e-18
Q9UGP8	-0.726505	9.21982e-18
O60547	-0.866833	1.35302e-14
Q14353	1.05348	1.42268e-14
P32455	-0.955379	1.55873e-14
P01848	1.24269	2.62773e-14
P09972	0.684363	6.92731e-14
P40925-3	0.512587	1.53042e-13
Q5SSJ5	0.737293	7.26729e-13
P04066	-0.900746	1.3554e-12
P24723	-0.834481	3.60553e-12
Q02880-2	-0.661847	7.57913e-12
Q9ULR3	-0.90487	1.12149e-11
Q9BUP0	0.938861	1.2483e-11
Q9Y6E2	-0.532183	1.65874e-11
P63241-2	-0.532209	3.25642e-11
Q13257	-0.586789	4.21988e-11
P52306-5	-0.505589	9.31415e-11
Q2M2I8	-0.819716	1.39855e-10
P50416	-0.576077	1.6669e-10
A0A1W2PP11	-0.857061	2.0296e-10
Q14204	-0.441757	2.98702e-10
Q9Y2L1	-0.582916	5.30945e-10
P52789	-0.449095	7.70077e-10
P20810-6	0.747734	1.1036e-09
P05771-2	0.816873	1.22357e-09
P54886-2	-0.47516	1.95574e-09
A0A087WTJ2	-0.65897	2.09995e-09
P08133	-0.530908	3.21163e-09
Q7Z7E8	-0.786728	4.11262e-09
Q02410	-0.853978	4.28114e-09
Q9UG63-2	-0.492893	4.32226e-09
P25445	-0.720625	5.4509e-09
O75145	0.639936	5.69931e-09
Q16763	-0.777391	5.87343e-09
P00813	-0.459677	6.20766e-09
Q5BJF2	0.707699	6.94059e-09
Q13263	-0.403065	9.26358e-09
G3V180	0.427465	9.30905e-09
Q96CX6	-0.807581	1.26368e-08
P09525	0.506522	2.35865e-08
P24001-2	0.953441	3.30872e-08
Q96FJ0-2	-0.646596	3.69989e-08
Q9ULW0	-0.58745	4.87252e-08
Q86WJ1	0.452922	4.87711e-08
Q4G176	-0.572753	5.15841e-08
P09104	0.572717	8.91493e-08
Q9Y6X9	0.708609	8.9572e-08
Q14980	0.404722	1.48019e-07
A0A0A0MTI1	0.53434	1.67382e-07
Q9H2U2	-0.458707	1.90708e-07
P34913	0.670516	2.03035e-07
Q16537	-0.44817	2.15288e-07
A0A1B0GW23	0.746072	2.32538e-07
Q8NBS9	-0.622434	2.45955e-07
Q13185	-0.474743	3.28127e-07
Q53GQ0	0.500038	3.33499e-07
Q9BZQ8	0.71857	4.04649e-07
P04075-2	-0.578179	4.5196e-07
P45880-1	-0.411978	4.81594e-07
J3KQL8	-0.583118	4.94172e-07
P57088	-0.46517	4.98781e-07
P12268	0.342695	5.83763e-07
O75691	-0.441823	6.4796e-07
Q7Z460-4	0.683011	6.5822e-07
P23396	-0.344114	7.26309e-07
Q9UBM7	0.415698	7.36324e-07
Q9Y237-2	-0.781301	7.90123e-07
Q96CG8	-0.747438	7.92046e-07
Q8TCJ2	-0.399798	8.50762e-07
P49915	-0.336459	8.52934e-07
D6REX3	0.641431	1.10508e-06
O95864	-0.373743	1.1851e-06
Q9BRX8	0.618736	1.24201e-06
P16930	-0.548832	1.2818e-06
O15091	-0.59668	1.28571e-06
Q96DU3	0.789364	1.34054e-06
Q12931	-0.385235	1.47355e-06
Q5VZU9	-0.366501	1.65346e-06
P24752	-0.522657	1.68052e-06
O00151	-0.540772	1.83399e-06
P36871	-0.342138	1.88583e-06
Q9HD42	-0.425263	1.92565e-06
Q9BUK6	0.548526	2.07243e-06
O00330	-0.401967	2.09632e-06
P51858	-0.631941	2.1353e-06
Q9H008	0.622819	2.30511e-06
P61073-2	0.547638	2.54711e-06
P78527	0.356125	2.67958e-06
B0QZ18	-0.456586	2.74455e-06
Q96S55	-0.651993	2.86318e-06
O95292	-0.621088	3.38161e-06
Q8NBI5-2	-0.682191	3.7716e-06
Q9P287-2	-0.555648	3.84936e-06
P51149	-0.360477	4.19395e-06
P42768	0.485468	4.20745e-06
Q15437	0.389939	4.21669e-06
P55061-2	-0.590869	4.51108e-06
Q6PCB8	-0.589435	5.04562e-06
Q86Y01	-0.691599	5.21382e-06
Q92753	0.989344	5.521e-06
O00115	-0.534501	5.57889e-06
P00390	0.367317	5.77637e-06
F8W8Z9	-0.366786	6.04318e-06
Q86YC3	-0.743627	6.16255e-06
P98161	-0.612309	6.20437e-06
P30085	-0.537866	6.46991e-06
Q8N8R3	-0.551926	6.8378e-06
Q9H4A3-7	0.442188	7.27304e-06
P51784	0.693393	7.65673e-06
P54577	-0.367895	8.05684e-06
P06746	0.549885	8.08299e-06
P07954	0.34731	8.91045e-06
O14975	-0.408938	8.95695e-06
P46926	-0.428559	9.02476e-06
E9PHY5	-0.332847	9.02694e-06
Q9H5Q4	-0.49149	9.13763e-06
Q03426	0.759442	9.468e-06
Q9Y3L3	0.735102	1.02608e-05
P22090	0.503433	1.11169e-05
P07686	-0.348953	1.18738e-05
Q6F5E8	0.531598	1.23675e-05
P07602	-0.343803	1.30719e-05
P49427	0.509507	1.30816e-05
P30622	-0.510116	1.3919e-05
P11498	-0.612597	1.40279e-05
A0A0A0MTJ9	-1.03807	1.42654e-05
Q99490-2	-0.393321	1.54035e-05
Q9NYP7-2	0.5543	1.5519e-05
P04234	-0.487405	1.55902e-05
Q9UKU0-1	-0.498396	1.67661e-05
Q9GZT8	0.801785	1.704e-05
P30825	0.565344	1.78551e-05
P27144	-0.482314	1.98853e-05
P30504	0.632351	2.15444e-05
Q5TDF0	-0.581318	2.16669e-05
P08397	0.399184	2.48747e-05
Q15056	-0.534809	2.51509e-05
Q9H467	-0.585126	2.686e-05
A0A0C4DGZ1	1.07101	2.69476e-05
P16150	-1.14663	2.6994e-05
O00308	-0.619234	2.71649e-05
O14646	0.439517	2.78454e-05
P61970	-0.686991	2.82976e-05
A0A024R644	-0.604002	2.84025e-05
G5E9W9	-0.967719	2.91707e-05
Q08378	0.453579	3.05707e-05
O75648	-0.724771	3.17157e-05
Q8WU76	0.821084	3.41979e-05
Q99942	-0.658988	3.48759e-05
P60602	-0.417998	3.55e-05
Q96K58-2	0.470965	3.57348e-05
Q07973	-0.661832	3.58951e-05
Q9H4L7-2	-0.378648	3.64114e-05
Q6YP21	-0.342196	4.05739e-05
Q9Y3D6	-0.571319	4.13349e-05
Q9UPU5	-0.463538	4.21271e-05
Q12765-2	0.445197	4.38554e-05
Q16401	0.368271	4.42834e-05
P62273	-0.86554	4.48595e-05
Q8WWK9-5	-0.529998	4.51796e-05
Q96ST2	0.331442	5.33871e-05
Q9P2F8	0.798495	5.3452e-05
P50579	-0.803149	5.4871e-05
P23743	0.490284	6.06777e-05
P10599	-0.474348	6.82317e-05
P30086	-0.362366	6.90286e-05
P00505	-0.39828	7.02286e-05
Q15149	0.477733	7.03674e-05
O00410-3	-0.426861	7.1308e-05
O00273	-0.346123	7.22811e-05
Q5JTD0	0.597203	7.30995e-05
Q16543	0.364492	7.49067e-05
Q9Y5U2	-0.618389	7.49782e-05
P48449	0.701045	7.78687e-05
Q01433	-0.369406	7.86136e-05
P08311	-0.955172	8.85508e-05
Q12797	-0.405277	9.21067e-05
P30050	-0.334551	9.85807e-05
P50219	-0.805584	0.000104591
Q15555	0.565586	0.000107764
Q92783	0.507554	0.00010973
Q9H501	0.332898	0.000110738
Q9Y3C8	0.378808	0.000113564
Q9UPT9	-0.366275	0.000116741
Q14865	0.406132	0.000129423
Q02790	-0.382248	0.000131014
P35914	-0.580851	0.000133256
G3V2N0	-0.439364	0.000136245
Q12834	-0.398108	0.000144138
Q96I99	0.579629	0.000150717
P52758	-0.412112	0.000155256
P78560	-0.921768	0.00016193
O75521	-0.411831	0.000165074
Q9H2D1	-0.746218	0.000168202
Q86Y79	0.80372	0.000178246
Q9BQ24-2	-0.567084	0.000179022
P05423	0.582542	0.000180587
Q16740	-0.479721	0.000183713
Q8IVD9	-0.515118	0.00019103
P36915	0.323543	0.000196852
Q96RT1-8	-0.945029	0.000205254
P20248	-0.435101	0.000218614
Q15650	-0.422934	0.000226608
Q9NX08	0.389336	0.000226778
P0DPB5	0.444401	0.00022849
Q9P016	0.323557	0.000231838
O43765	-0.89111	0.000241128
Q9NUW8	0.329362	0.000245632
Q8TB61	0.382582	0.00025363
Q9H204	-1.16397	0.00025572
Q9Y2S6	-0.419641	0.000257568
P41212	-0.405172	0.000258181
P49840	-0.535225	0.000264468
O43736	-0.525634	0.000265176
Q13371	-0.82627	0.000268958
Q92598	1.00474	0.000273535
Q9HB71	-0.438765	0.000274456
Q13907-2	0.554878	0.000275016
Q96DH6	-0.538559	0.000276572
Q69YU5	-0.766487	0.000276773
Q8WZA9	0.425129	0.000276999
O75131	-0.460829	0.000284335
P32942	-0.39678	0.00030483
P20701-2	0.379372	0.000306414
Q9BX40	-0.345191	0.000306528
P35527	-0.476334	0.000314152
A0A2R8YDT1	-0.440576	0.000314522
Q15631	0.330545	0.000317166
P50750-2	0.441837	0.000322892
Q9BUL8	-0.324338	0.000349058
Q99952	0.563574	0.000354852
Q13813	0.360931	0.000359152
G3V2U7	-0.502779	0.000359818
Q96BM9	0.427135	0.000380152
P26885	0.415833	0.000403986
Q9NX14-2	-0.695513	0.000412385
A0A087WU53	-0.80111	0.000413737
Q5VTL8	-0.41144	0.000413783
Q9NTJ5	-0.340767	0.000420706
P35080	0.675563	0.000435614
P51570-2	0.329411	0.000437378
Q9Y6N5	0.434145	0.000440604
O00148	-0.532496	0.000451594
P32929	-0.47808	0.000452595
Q14764	0.53277	0.000454801
A0A2R8Y5P7	0.856655	0.00046069
O00566	0.350288	0.000489998
Q8TAK5	0.814228	0.000507789
P48200	-0.412794	0.00050804
P09382	-0.394004	0.000518692
Q9UJK0	-0.421848	0.000528698
Q9NQ48	0.571125	0.000532034
P42898-2	0.465218	0.000533609
Q00688	0.493305	0.000537087
Q8WTV0-2	-0.736067	0.000541518
P27701	-0.565302	0.000553955
P0DPB6	0.403551	0.000558708
Q9BR76	0.363008	0.00056529
P42167	0.38763	0.000594463
A0A2U3TZE7	1.54699	0.000599226
Q96AT9	0.440069	0.000605838
Q16563	-0.354435	0.000609456
P19971-2	1.26532	0.000610166
Q9BY50	-0.410398	0.000616616
Q9H4L5	-0.542983	0.000629722
Q9NX58	-0.362847	0.000635863
Q92784	-0.393654	0.000659697
P06307	1.47054	0.000688069
Q9H845	-0.349736	0.000691021
P49593	-0.352348	0.000691448
O60271	0.50541	0.000692359
Q13454	-0.446406	0.000692988
P52434	-0.35572	0.000702917
Q9BTM9-2	-1.05398	0.000750196
P46940	0.328782	0.000774347
Q8NBF2	-0.35044	0.000780097
Q9GZZ9	0.381238	0.000823812
P27986-4	-0.380092	0.000824603
O75122-3	-0.3427	0.000841006
A0A1X7SBT5	0.527412	0.000850326
Q96HD9	-0.562682	0.000905763
Q7Z434	0.396191	0.000907055
P53671-3	-0.376584	0.000909502
Q9NTM9	0.374711	0.000914603
P51572-2	-0.338018	0.000925961
Q9NP50	-0.420945	0.000929394
J3QTA6	0.46983	0.000929851
Q14978-2	-0.324396	0.000934311
Q92769	-0.363206	0.000949182
Q9Y2D5-6	-0.375229	0.000954582
Q9NPF2	-0.38009	0.000977259
O15164	-1.06097	0.000988268
Q01415	0.753261	0.00101411
O00329	0.693042	0.00101813
E9PAV3	-0.509691	0.00102162
B4E0Y9	-0.444591	0.00102633
P07858	-0.37109	0.00103636
Q9Y508	-0.38326	0.00107054
Q8IZH2	-0.368535	0.00111244
P40763-2	-0.342097	0.00112228
P53602	0.416036	0.00112548
H0YAR2	-0.404262	0.00115251
Q6DKK2	0.552536	0.00115633
P14618-2	0.342278	0.00116399
Q9NUB1	0.363239	0.00117803
Q9UG22	-0.413499	0.00119579
Q9Y250	0.790071	0.00120303
F8VX04	-0.445194	0.00120778
P09110	-0.370221	0.00121128
Q93052	2.91369	0.00123117
P56962	0.484206	0.00126411
Q06055-2	-0.321936	0.00128865
Q9Y316-3	-0.493844	0.00131943
G3V3D1	-0.395467	0.00132571
O00762	-0.44301	0.00135194
Q96PU5-2	0.462523	0.0013727
D6R968	-0.927929	0.00137806
Q16822	-1.10973	0.00139449
Q7LDG7-2	-0.35007	0.00140686
P10768	-0.411105	0.00143352
Q6ZRP7	-0.551036	0.00143993
P52788	-0.343702	0.00149178
Q07866-4	0.48712	0.0015231
Q9UNP9	-0.526465	0.00164962
P51991	0.362201	0.00166724
Q9NVW2	-0.715843	0.00167442
Q9UIQ6	0.35783	0.00170472
Q6VEQ5	0.368686	0.00171656
Q32MZ4-3	0.420988	0.00172424
P78347	0.62462	0.0017464
Q13795	-0.487874	0.00179558
O15511	-0.342595	0.00186104
Q7L5D6	-0.789223	0.0018647
A0A087WZE9	-0.47465	0.00192932
Q07065	0.420827	0.00193377
Q92918	0.368741	0.00193463
P14174	-0.390259	0.00193639
O75554	0.409442	0.00203511
J3KNS1	-0.683265	0.00209131
P62140	0.373132	0.00211025
P26440	-0.339738	0.00215079
P43362	0.358087	0.00216235
P48634	0.435743	0.00218316
Q3YEC7	0.419089	0.00218483
Q4G0N4	-0.345613	0.00221192
P16989-2	-0.871102	0.00226602
P02788	-0.53008	0.00226953
P21291	0.397693	0.00228425
P35612	0.637815	0.00230248
Q8NHP6	0.370917	0.00241553
Q7L592	-0.409692	0.00241727
Q9BT22	0.363538	0.00242655
P06396	-0.365577	0.00246258
A0A3F2YNX7	0.406022	0.00246431
Q5SRN5	0.641192	0.00252341
Q15438	-0.640828	0.00252591
Q9NWQ9	-0.3587	0.00254976
Q96C36	-0.424139	0.00259232
P02787	-0.402293	0.00277278
Q9H7Z6	0.571613	0.00283507
Q8TBB5	-0.325484	0.00286022
Q9Y676	-0.538368	0.00286432
Q9Y385	-0.3987	0.00286742
P00441	-0.336456	0.0028801
Q9C0K1	-0.553251	0.0028898
Q9Y2G3	-0.360318	0.00292938
Q96F86	0.329339	0.00294749
P78549	0.413431	0.00302364
P62633-6	-0.364005	0.0031245
Q15042	0.324258	0.0032231
Q9Y5B6	-0.735925	0.00324258
P08134	-0.437916	0.00330807
Q14004	0.479887	0.00333445
Q9BW72	-0.594618	0.00334177
Q96QU6	-0.443539	0.00337622
Q7Z422	-0.395425	0.00340305
Q96MX6	0.358596	0.00345643
P53611	0.554413	0.00347149
B0QZ43	-0.691489	0.00347341
Q9H832	-0.390064	0.00349076
P49773	-0.378167	0.00363018
Q9Y697	-0.338859	0.00369331
O00170	0.333788	0.00377411
Q7Z7H5	-0.345811	0.00393782
Q14320	0.804777	0.00397866
P18065	-0.673011	0.00400306
Q13740	-0.380217	0.0040182
Q99797	-0.321702	0.00406813
O75362	0.446098	0.00411588
Q96AC1-3	0.336506	0.00416414
O00425	0.365483	0.00416815
O75312	0.332779	0.00418621
Q96JJ7	0.751375	0.00431735
J3KQ26	-0.381412	0.00438956
Q8NGA1	-0.342837	0.00442259
G3V1B8	-0.488481	0.00442664
Q8IZ83	0.356022	0.004448
Q9NVI7-2	0.509713	0.00445668
P68036	0.343936	0.00449886
A0A140TA86	-0.355096	0.00453799
Q8NDF8-5	-0.789881	0.00460131
Q7Z7A3	-0.596647	0.0046018
Q6NZY4	0.333152	0.00467168
P35221	0.393539	0.00471481
P40818	0.329929	0.00473191
P26038	0.32925	0.00485627
Q7Z3B0	0.326383	0.00494176
P83436	0.385851	0.00496472
O94874	0.353053	0.00505145
Q96GQ5	0.353875	0.00524725
Q9BV57	-0.406816	0.00527128
P48735	0.403861	0.00550211
A0A286YF11	-0.44058	0.00557033
Q14761	0.502019	0.00560565
P08962	-0.542967	0.00563439
O14770	0.529129	0.00567993
Q4VC05-2	0.387383	0.00576005
Q96J02	-0.528495	0.00584102
Q9NRX4	-0.745736	0.00585994
Q9UNS1	0.379138	0.00590162
Q14240-2	-0.369809	0.00601465
O43325	0.389445	0.00631657
Q5J8M3	-0.361131	0.00633348
P35247	-0.401394	0.00634299
A0A087X1Z1	0.391403	0.00645244
Q9H3H5	0.346526	0.00659384
Q96QK1	0.404736	0.00687949
Q8NAF0	-0.377591	0.00689124
Q9NZR1	-0.367981	0.00697483
F5H8D7	0.325158	0.00702421
Q8TEB1	0.433658	0.00704379
Q8NB49	-0.398481	0.0071169
Q7LBC6	-0.330836	0.00717057
Q5JS54-2	-0.460537	0.00717147
Q6P6B1	0.326064	0.00722424
Q8IWF2	0.495638	0.0072529
Q04323	0.656339	0.00733273
Q9NZT2	0.377819	0.00772637
O00767	-0.37197	0.00773534
Q9NQW6	-0.368157	0.00797373
Q9NSY1	-0.638104	0.00814303
Q13445	-0.468692	0.00837247
Q86Y91-4	-0.358559	0.00837716
A8MTT3	-0.352677	0.00854733
O14681	-0.379588	0.00871178
Q6UX04	0.447169	0.00879579
A0A0A0MTL5	-0.362995	0.0088133
A0A088AWN8	-0.359848	0.00907649
Q8IXB1	1.13469	0.00947115
P07737	-0.4903	0.00950354
Q9Y608-4	-0.379297	0.00950845
J3KQ48	-0.333851	0.00968535
P13797	-0.374243	0.00985718
P37268	0.483134	0.00989184
Q96JJ3	-0.359798	0.00992803
O60583	0.639419	0.010062
Q96BW9-3	-0.372604	0.0102037
Q96D05-2	-0.430806	0.0102668
Q96PZ2	-0.626925	0.0104032
Q9HBI0	1.01691	0.0104813
Q8WUA2	0.355711	0.0105102
Q9BSJ6	-0.389406	0.0105707
Q99627	0.388266	0.010623
P07766	-0.646894	0.0110027
P55210-3	0.383498	0.0114014
Q96HJ9	-0.452225	0.0114536
M0R0P8	0.409332	0.0115486
O75116	0.629086	0.0115787
Q8WXF1	0.419709	0.0117286
Q4V328	0.462739	0.0117519
Q8N7H5	0.512534	0.0117999
Q8NAT1	-0.451776	0.0118378
Q9HAN9	0.324144	0.0119214
P62861	2.93565	0.0127859
P37802-2	-0.391786	0.0128488
P68366	0.321836	0.0130026
P51589	-0.788578	0.0130427
Q14318-2	-0.336745	0.0130541
E9PKC0	-0.347518	0.0130819
O95298	-0.369133	0.0135607
A0A087WSV8	0.341846	0.0136152
Q14457	0.500808	0.0136676
Q8N183	-0.383867	0.0137792
Q9BWW4	-0.348514	0.0142013
P02765	-0.401493	0.0142098
P51812	-0.438423	0.0143558
Q9UNZ2-4	0.611402	0.0144131
P49790	-0.326155	0.0145098
Q10589	0.331511	0.015349
O43852-3	0.38292	0.0153671
A0A2R8Y4H2	0.74528	0.0154583
P34972	-0.366262	0.0156505
Q01196-8	0.403635	0.0157571
P53985	-0.367413	0.0158118
Q9Y252	0.330641	0.0162315
Q9HAV0	-0.687126	0.0163824
P26599-3	-0.926136	0.0165107
P49006	-0.395522	0.016934
Q7Z569	-0.504756	0.0171123
H3BNC9	-0.357792	0.0171533
Q68CQ7	-0.362548	0.0172135
Q13362	0.625792	0.0174615
Q7L9L4-2	-0.656354	0.0175499
Q02809-2	0.377147	0.0178777
Q9NVU0	0.380794	0.0179979
P18621-3	-0.632673	0.0181475
Q9UQN3	-0.423924	0.0185301
Q96JY6-5	0.471992	0.0185546
P24666-2	-1.07932	0.0185634
Q13094	0.453451	0.0192458
Q32MZ4	0.347248	0.0193989
Q8WVK7	-0.558394	0.0195143
Q13630	0.607535	0.0196003
Q96PP4	-0.428614	0.0198633
P61086	-0.728012	0.0199449
Q9NZM3	0.384793	0.020007
P37235	0.669904	0.0201338
Q92560	0.376415	0.0203183
Q9UKL6	-0.53228	0.0204716
O43583	-0.381829	0.020703
Q99442	0.357267	0.0207613
P42224	0.340841	0.0207967
Q8WWC4	0.882366	0.0210022
O75376	-0.358425	0.0211362
O95167	-0.320493	0.0215431
P13051	-0.360908	0.0216065
D6RIF6	-0.564398	0.0216951
Q9NRP7	-0.369874	0.0224321
Q8N8D1	-0.367313	0.0225793
Q969E8	-0.339062	0.022645
Q8WWH5	0.509945	0.022705
Q9NQ66	-0.58558	0.0227452
P27448	-0.462763	0.0227693
A0A3B3IRT8	-0.358528	0.0229078
P21580	0.436249	0.0229471
Q96GK7	0.340584	0.0230522
P12956	0.335064	0.0231148
Q7Z7K6-3	-0.66285	0.0233496
Q14669-2	0.612862	0.0233601
P10155	0.529527	0.0236951
Q9H3P7	0.39246	0.024082
Q9NX46	0.776048	0.0247257
A0A140T9T7	0.603152	0.0249488
O14929	0.417779	0.0250206
Q13277	0.325518	0.0251914
Q96L93-2	0.388446	0.0252112
Q9H5X1	0.428757	0.0252327
Q9NZ08-2	-0.40332	0.0252793
P57086	0.388587	0.0255431
O00488	0.938752	0.0259044
P67936	-0.328848	0.0260757
Q01130	-0.320928	0.0261472
Q9UJ04	0.448646	0.0262701
Q15653	0.345451	0.0268706
Q9UI08-2	0.359121	0.0269637
Q9Y3A2	0.417547	0.0273747
Q15369	0.428504	0.0275099
O43390	0.383667	0.0279918
P02786	-0.481059	0.0280077
Q9Y4U1	0.793264	0.0280195
D3DTX6	0.346861	0.0285361
Q01804	-0.415028	0.0286811
Q96D96	-0.442182	0.0302525
O14641	0.322935	0.0304109
O95625	0.486763	0.0304201
O95684	-0.344941	0.0305073
Q9BU89	-0.496041	0.0305167
Q9H7D7	-0.332692	0.0305397
Q8NEJ9	0.608822	0.0306188
H0Y886	-0.432548	0.0307587
P30040	0.413699	0.0309933
Q9HAW4	-0.354349	0.0310068
Q8IUH5	0.382747	0.0328966
P61956	-0.45546	0.0331857
A0A075B6H5	0.37353	0.0338809
Q9Y3A6	-0.353407	0.0340204
Q6NUQ4	0.325922	0.0340256
P0C2W1	-0.442655	0.0343621
Q9UKF7	-0.398716	0.0348021
Q14257-2	-0.488339	0.0355219
O00214-2	0.320038	0.0357509
P25686	0.366511	0.0358822
P41214	0.706958	0.0367199
O75995	-0.521067	0.0370803
O95905-3	-0.405234	0.0377992
P15954	-0.432309	0.0378306
Q14651	-0.364026	0.0380725
Q8TBX8	0.404538	0.0381092
O15431	-0.453313	0.0383466
Q9C0K0	0.358595	0.0384884
Q5T5C7	0.380198	0.0384955
H7BYT1	-0.354367	0.0386157
A0A0A0MRR7	-0.603219	0.0386576
Q9UN36	0.923043	0.0387445
P38935	0.685009	0.0396673
Q8IU85	0.556691	0.0404714
Q9UKG9	-0.361902	0.0407989
P61160	0.549741	0.040881
Q14692	0.559185	0.0413001
Q27J81	-0.320572	0.0418709
B4DZS0	-0.361762	0.0419141
Q9NVM4	0.627861	0.0419841
P58004	0.430163	0.0425422
Q86U90	0.984327	0.0436164
Q9Y576	0.439779	0.0438367
O75874	0.402114	0.0438694
P09417	-0.329962	0.0443373
Q8WVP7-3	0.344438	0.0451098
B4DYU2	0.391482	0.0457076
O94901-9	-0.346304	0.0465759
O75570	0.421098	0.0467325
Q7L266	0.361066	0.0468343
Q8N6G5	0.323754	0.0471057
O75044	0.512887	0.0472779
Q01432-4	-0.332573	0.0475716
P50053-2	0.622784	0.0477473
K7EMX1	0.587769	0.0478867
Q5T1B0	0.374729	0.0486601
Q9UMS0	0.872515	0.0490516
Q9BPX5	0.433807	0.0491146
P62847-4	-0.41733	0.0491708
P22830-2	0.495208	0.0495731
Q86SF2	-0.326968	0.0496185
P55884-2	0.555647	0.0498922
